# Supplementary material for: High-Resolution Confocal Fluorescence Imaging of Serine Hydrolase Activity in Cryosections – Application to Glioma Brain Unveils Activity Hotspots Originating from Tumor-Associated Neutrophils
Source: Biol Proced Online. 2020 Mar 15;22:6. doi: 10.1186/s12575-020-00118-4 (PMC7073015; doi:10.1186/s12575-020-00118-4)
Supplement: Supplementary file 3 — Additional file 3. Complete LC-MS/MS data of all proteins identified from the ABPP gel-pieces. [file 12575_2020_118_MOESM3_ESM.xlsx]

## Sheet: Sampling
	ABPP gel images showing gel pieces cut for Mass Spectroscopy (MS) to identify serine hydrolases in rat glioma (rGlioma), rat bone marrow-derived mononuclear cells (rBM) and glioma BT4C cells (all 4 mg/ml)
	Gel images before (left) and after (right) cutting the pieces for MS analysis. Gel-pieces are numbered (1-22) and clicking the number on the gel will connect to the MS raw data set of that particular gel-piece
	Gel-pieces marked with x were cut as one sample containing also the numbered gel-piece and split thereafter, yielding 2-4 separate samples that were subjected to LC-MS/MS.
		Gel pieces B1, B2 and 13 represent blanks that were cut from the gel part where no protein was loaded
					In-gel image after ABPP														In-gel image after cutting gel-pieces
	# For deglycosylation, proteomes (4 mg/ml) were pretreated with Protein Deglycosylation Mix II (New England Biolabs, Cat#P6044S) for 1h at RT as per kit instructions, after which TAMRA-FP labeling was conducted following routine gel-ABPP protocol.

## Sheet: Summary
	Highlighted in text		Serine Hydrolase
			Serine Protease
Sample ID	Accession	Uniprot Entry name	Protein Name	Gene name	Organism	Length, aa	MW [kDa]	(S-H-D/S-S-K)/(S-K/S-D)	GxSxG Motif	Molecular Function	Uniprot Link	Score	Coverage	# Proteins	# Unique Peptides	# Peptides	# PSMs	calc. pI
B1	-	-	-	-	-	-	-	-	-	-	-	-	-	-	-	-	-	-
B2	-	-	-	-	-	-	-	-	-	-	-	-	-	-	-	-	-	-
1	Q920A6	RISC_RAT	Retinoid-inducible serine carboxypeptidase	Scpep1	Rattus norvegicus (Rat)	452	51.1418	S-D-H	seSyG	Carboxypeptidase, Hydrolase, Protease	http://www.uniprot.org/uniprot/Q920A6	13.3331	12.17	1	4	4	4	5.52881
	B0BNE5	ESTD_RAT	S-formylglutathione hydrolase	Esd	Rattus norvegicus (Rat)	282	31.3434	S-D-H	GhSmG	Serine esterase, Hydrolase	http://www.uniprot.org/uniprot/B0BNE5	7.12097	10.99	1	2	2	2	6.90283
	Q9EPB1	DPP2_RAT	Dipeptidyl peptidase 2	Dpp7	Rattus norvegicus (Rat)	500	55.079	S-D-H	GgSyG	Serine protease, Aminopeptidase, Hydrolase, Protease	http://www.uniprot.org/uniprot/Q9EPB1	7.81982	6.6	1	3	3	3	5.04639
	Q924S5	LONM_RAT	Lon protease homolog, mitochondrial	Lonp1	Rattus norvegicus (Rat)	950	105.726	S-K	GPSAG	Serine protease, DNA-binding, Hydrolase, Protease	http://www.uniprot.org/uniprot/Q924S5	2.40938	1.05	1	1	1	1	6.59521
2	Q9EPB1	DPP2_RAT	Dipeptidyl peptidase 2	Dpp7	Rattus norvegicus (Rat)	500	55.079	S-D-H	GgSyG	Serine protease, Aminopeptidase, Hydrolase, Protease	http://www.uniprot.org/uniprot/Q9EPB1	5.58423	4.4	1	2	2	2	5.04639
	O35263	PA1B3_RAT	Platelet-activating factor acetylhydrolase IB subunit gamma	Pafah1b3	Rattus norvegicus (Rat)	232	25.8473	S-D-H	GdSlv	Hydrolase	http://www.uniprot.org/uniprot/O35263	10.695	19.83	1	4	4	4	6.93213
	Q924S5	LONM_RAT	Lon protease homolog, mitochondrial	Lonp1	Rattus norvegicus (Rat)	950	105.726	S-K	GPSAG	Serine protease, DNA-binding, Hydrolase, Protease	http://www.uniprot.org/uniprot/Q924S5	3.66492	1.58	1	1	1	1	6.59521
	P09650	MCPT1_RAT	Mast cell protease 1	Mcpt1	Rattus norvegicus (Rat)	260	28.5988	H-D-S	GDSGG	Serine protease, Hydrolase, Protease	http://www.uniprot.org/uniprot/P09650	2.86282	4.23	1	1	1	1	9.49561
	M0RAD5	M0RAD5_RAT	ATP-dependent Clp protease proteolytic subunit	Clpp	Rattus norvegicus (Rat)	272	29.7032	S-H	aaSmG	Serine protease, Hydrolase, Protease	http://www.uniprot.org/uniprot/M0RAD5	17.4831	20.59	1	4	4	5	7.85498
	G3V9Q7	G3V9Q7_RAT	Cathepsin G	Ctsg	Rattus norvegicus (Rat)	250	27.7865	-	-	Hydrolase, Protease, Serine protease	https://www.uniprot.org/uniprot/G3V9Q7	76.3647	52	1	10	10	19	10.5356
	D4A488	D4A488_RAT	Elastase 2, neutrophil	Elane	Rattus norvegicus (Rat)	271	29.5381	-	-	Hydrolase, Protease, Serine protease	https://www.uniprot.org/uniprot/D4A488	27.3544	28.41	1	8	8	9	9.27588
	Q8K597	Q8K597_RAT	Proteinase 3	Prtn3	Rattus norvegicus (Rat)	254	27.6642	-	-	serine-type endopeptidase activity	https://www.uniprot.org/uniprot/Q8K597	2.52703	5.12	2	1	1	1	7.97217
3	P70470	LYPA1_RAT	Acyl-protein thioesterase 1	Lypla1	Rattus norvegicus (Rat)	230	24.7	S-D-H	GFSQG	Hydrolase	http://www.uniprot.org/uniprot/P70470	12.1873	21.74	1	4	4	4	6.50732
	Q9QYL8	LYPA2_RAT	Acyl-protein thioesterase 2	Lypla2	Rattus norvegicus (Rat)	231	24.8	S-D-H	GFSQG	Hydrolase	http://www.uniprot.org/uniprot/Q9QYL8	21.154	25.54	1	5	5	6	7.2251
	G3V9Q7	G3V9Q7_RAT	Cathepsin G	Ctsg	Rattus norvegicus (Rat)	250	27.7865	-	-	Hydrolase, Protease, Serine protease	https://www.uniprot.org/uniprot/G3V9Q7	4.53231	8.8	1	2	2	2	10.5356
4	B0BNE5	ESTD_RAT	S-formylglutathione hydrolase	Esd	Rattus norvegicus (Rat)	282	31.3	S-D-H	GhSmG	Serine esterase, Hydrolase	http://www.uniprot.org/uniprot/B0BNE5	9.70755	16.67	1	3	3	3	6.90283
5	Q920A6	RISC_RAT	Retinoid-inducible serine carboxypeptidase	Scpep1	Rattus norvegicus (Rat)	452	51.1418	S-D-H	seSyG	Carboxypeptidase, Hydrolase, Protease	http://www.uniprot.org/uniprot/Q920A6	3.60589	3.1	1	1	1	1	5.52881
	Q9EPB1	DPP2_RAT	Dipeptidyl peptidase 2	Dpp7	Rattus norvegicus (Rat)	500	55.079	S-D-H	GgSyG	Serine protease, Aminopeptidase, Hydrolase, Protease	http://www.uniprot.org/uniprot/Q9EPB1	3.16438	2.4	1	1	1	1	5.04639
	Q924S5	LONM_RAT	Lon protease homolog, mitochondrial	Lonp1	Rattus norvegicus (Rat)	950	105.726	S-K	GpSaG	Serine protease, DNA-binding, Hydrolase, Protease	http://www.uniprot.org/uniprot/Q924S5	5.25666	2.63	1	2	2	2	6.59521
	O35264	PA1B2_RAT	Platelet-activating factor acetylhydrolase IB subunit beta	Pafah1b2	Rattus norvegicus (Rat)	229	25.5652	S-D-H	GdSmv	Hydrolase	http://www.uniprot.org/uniprot/O35264	5.82806	8.3	1	2	2	2	5.92236
6	Q920A6	RISC_RAT	Retinoid-inducible serine carboxypeptidase	Scpep1	Rattus norvegicus (Rat)	452	51.1418	S-D-H	seSyG	Carboxypeptidase, Hydrolase, Protease	http://www.uniprot.org/uniprot/Q920A6	8.62194	7.52	1	3	3	3	5.52881
	P08635	SAST_RAT	S-acyl fatty acid synthase thioesterase, medium chain	Olah	Rattus norvegicus (Rat)	263	29.4522	S-H	GhSfG	Hydrolase	http://www.uniprot.org/uniprot/P08635	9.92112	15.97	1	4	4	4	6.22705
	Q9EPB1	DPP2_RAT	Dipeptidyl peptidase 2	Dpp7	Rattus norvegicus (Rat)	500	55.079	S-D-H	GgSyG	Serine protease, Aminopeptidase, Hydrolase, Protease	http://www.uniprot.org/uniprot/Q9EPB1	2.48595	2	1	1	1	1	5.04639
	O35263	PA1B3_RAT	Platelet-activating factor acetylhydrolase IB subunit gamma	Pafah1b3	Rattus norvegicus (Rat)	232	25.8473	S-D-H	GdSlv	Hydrolase	http://www.uniprot.org/uniprot/O35263	13.4258	23.28	1	5	5	5	6.93213
	Q924S5	LONM_RAT	Lon protease homolog, mitochondrial	Lonp1	Rattus norvegicus (Rat)	950	105.726	S-K	GPSAG	Serine protease, DNA-binding, Hydrolase, Protease	http://www.uniprot.org/uniprot/Q924S5	3.31387	1.58	1	1	1	1	6.59521
	M0RAD5	M0RAD5_RAT	ATP-dependent Clp protease proteolytic subunit	Clpp	Rattus norvegicus (Rat)	272	29.7032	S-H	aaSmG	Serine protease, Hydrolase, Protease	http://www.uniprot.org/uniprot/M0RAD5	32.2945	31.62	1	6	6	9	7.85498
	G3V9Q7	G3V9Q7_RAT	Cathepsin G	Ctsg	Rattus norvegicus (Rat)	250	27.7865	-	-	Hydrolase, Protease, Serine protease	https://www.uniprot.org/uniprot/G3V9Q7	30.4178	44	1	7	7	9	10.5356
	D4A488	D4A488_RAT	Elastase 2, neutrophil	Elane	Rattus norvegicus (Rat)	271	29.5381	-	-	Hydrolase, Protease, Serine protease	https://www.uniprot.org/uniprot/D4A488	8.30051	11.44	1	3	3	3	9.27588
7	Q920A6	RISC_RAT	Retinoid-inducible serine carboxypeptidase	Scpep1	Rattus norvegicus (Rat)	452	51.1	S-D-H	seSyG	Carboxypeptidase, Hydrolase, Protease	http://www.uniprot.org/uniprot/Q920A6	25.3063	11.95	1	5	5	8	5.52881
	Q9EPB1	DPP2_RAT	Dipeptidyl peptidase 2	Dpp7	Rattus norvegicus (Rat)	500	55.1	S-D-H	GgSyG	Serine protease, Aminopeptidase, Hydrolase, Protease	http://www.uniprot.org/uniprot/Q9EPB1	5.47556	4.6	1	2	2	2	5.04639
	Q924S5	LONM_RAT	Lon protease homolog, mitochondrial	Lonp1	Rattus norvegicus (Rat)	950	105.7	S-K	GPSAG	Serine protease, DNA-binding, Hydrolase, Protease	http://www.uniprot.org/uniprot/Q924S5	3.63483	1.58	1	1	1	1	6.59521
	P70470	LYPA1_RAT	Acyl-protein thioesterase 1	Lypla1	Rattus norvegicus (Rat)	230	24.7	S-D-H	GFSQG	Hydrolase	http://www.uniprot.org/uniprot/P70470	2.50367	5.65	1	1	1	1	6.50732
	G3V9Q7	G3V9Q7_RAT	Cathepsin G	Ctsg	Rattus norvegicus (Rat)	250	27.7865	-	-	Hydrolase, Protease, Serine protease	https://www.uniprot.org/uniprot/G3V9Q7	19.9928	17.6	1	6	6	7	10.5356
	D4A488	D4A488_RAT	Elastase 2, neutrophil	Elane	Rattus norvegicus (Rat)	271	29.5381	-	-	Hydrolase, Protease, Serine protease	https://www.uniprot.org/uniprot/D4A488	4.86906	7.01	1	2	2	2	9.27588
7x	Q920A6	RISC_RAT	Retinoid-inducible serine carboxypeptidase	Scpep1	Rattus norvegicus (Rat)	452	51.1418	S-D-H	seSyG	Carboxypeptidase, Hydrolase, Protease	http://www.uniprot.org/uniprot/Q920A6	36.5533	15.71	1	6	6	11	5.52881
	P70470	LYPA1_RAT	Acyl-protein thioesterase 1	Lypla1	Rattus norvegicus (Rat)	230	24.6923	S-D-H	GFSQG	Hydrolase	http://www.uniprot.org/uniprot/P70470	11.4111	21.74	1	4	4	4	6.50732
	Q9QYL8	LYPA2_RAT	Acyl-protein thioesterase 2	Lypla2	Rattus norvegicus (Rat)	231	24.7907	S-D-H	GFSQG	Hydrolase	http://www.uniprot.org/uniprot/Q9QYL8	6.3391	14.29	1	2	2	2	7.2251
	G3V9Q7	G3V9Q7_RAT	Cathepsin G	Ctsg	Rattus norvegicus (Rat)	250	27.7865	-	-	Hydrolase, Protease, Serine protease	https://www.uniprot.org/uniprot/G3V9Q7	57.9978	51.6	1	9	9	15	10.5356
	D4A488	D4A488_RAT	Elastase 2, neutrophil	Elane	Rattus norvegicus (Rat)	271	29.5381	-	-	Hydrolase, Protease, Serine protease	https://www.uniprot.org/uniprot/D4A488	9.72066	13.65	1	3	3	3	9.27588
	Q8K597	Q8K597_RAT	Proteinase 3	Prtn3	Rattus norvegicus (Rat)	254	27.6642	-	-	serine-type endopeptidase activity	https://www.uniprot.org/uniprot/Q8K597	8.79953	14.96	2	3	3	3	7.97217
8	P12785	FAS_RAT	Fatty acid synthase	Fasn	Rattus norvegicus (Rat)	2505	272.478	C-S-H-S-H	GHSLG/GYSFG	Hydrolase, Lyase, Oxidoreductase, Transferase	http://www.uniprot.org/uniprot/P12785	6.22126	1.04	1	2	2	2	6.39209
	Q06606	GRZ2_RAT	Granzyme-like protein 2	Mcpt10	Rattus norvegicus (Rat)	248	27.4449	H-D-S	GDSGG	Hydrolase, Protease, Serine protease	http://www.uniprot.org/uniprot/Q06606	46.6045	40.73	7	4	9	14	8.44092
	B0BNE5	ESTD_RAT	S-formylglutathione hydrolase	Esd	Rattus norvegicus (Rat)	282	31.3434	S-D-H	GhSmG	Serine esterase, Hydrolase		12.6185	20.21	1	4	4	4	6.90283
	P50339	CMA1_RAT	Chymase	Cma1	Rattus norvegicus (Rat)	247	27.5513	H-D-S	GDSGG	Hydrolase, Protease, Serine protease	http://www.uniprot.org/uniprot/P50339	3.09667	6.07	1	1	1	1	9.37842
	D4A488	D4A488_RAT	Elastase 2, neutrophil	Elane	Rattus norvegicus (Rat)	271	29.5381	-	-	Hydrolase, Protease, Serine protease	https://www.uniprot.org/uniprot/D4A488	2.55286	3.69	1	1	1	1	9.27588
	G3V9Q7	G3V9Q7_RAT	Cathepsin G	Ctsg	Rattus norvegicus (Rat)	250	27.7865	-	-	Hydrolase, Protease, Serine protease	https://www.uniprot.org/uniprot/G3V9Q7	7.40871	8.8	1	3	3	3	10.5356
9	P12785	FAS_RAT	Fatty acid synthase	Fasn	Rattus norvegicus (Rat)	2505	272.478	C-S-H-S-H	GHSLG/GYSFG	Hydrolase, Lyase, Oxidoreductase, Transferase	http://www.uniprot.org/uniprot/P12785	2.82788	0.44	1	1	1	1	6.39209
	Q711G3	IAH1_RAT	Isoamyl acetate-hydrolyzing esterase 1 homolog	Iah1	Rattus norvegicus (Rat)	249	27.9864	S-D-H	GDSit	Hydrolase	http://www.uniprot.org/uniprot/Q711G3	2.19762	6.43	1	1	1	1	5.94775
	Q9EPB1	DPP2_RAT	Dipeptidyl peptidase 2	Dpp7	Rattus norvegicus (Rat)	500	55.079	S-D-H	GgSyG	Serine protease, Aminopeptidase, Hydrolase, Protease	http://www.uniprot.org/uniprot/Q9EPB1	2.96095	2.4	1	1	1	1	5.04639
	O35263	PA1B3_RAT	Platelet-activating factor acetylhydrolase IB subunit gamma	Pafah1b3	Rattus norvegicus (Rat)	232	25.8473	S-D-H	GDSlv	Hydrolase	http://www.uniprot.org/uniprot/O35263	16.2978	26.72	1	6	6	6	6.93213
	P09650	MCPT1_RAT	Mast cell protease 1	Mcpt1	Rattus norvegicus (Rat)	260	28.5988	H-D-S	GDSGG	Serine protease, Hydrolase, Protease	http://www.uniprot.org/uniprot/P09650	15.3495	28.08	1	5	5	5	9.49561
	D4A488	D4A488_RAT	Elastase 2, neutrophil	Elane	Rattus norvegicus (Rat)	271	29.5381	-	-	Hydrolase, Protease, Serine protease	https://www.uniprot.org/uniprot/D4A488	13.4357	15.5	1	5	5	5	9.27588
	G3V9Q7	G3V9Q7_RAT	Cathepsin G	Ctsg	Rattus norvegicus (Rat)	250	27.7865	-	-	Hydrolase, Protease, Serine protease	https://www.uniprot.org/uniprot/G3V9Q7	49.7968	52	1	10	10	13	10.5356
	Q8K597	Q8K597_RAT	Proteinase 3	Prtn3	Rattus norvegicus (Rat)	254	27.6642	-	-	serine-type endopeptidase activity	https://www.uniprot.org/uniprot/Q8K597	22.9877	25.59	2	4	4	7	7.97217
9x	O35263	PA1B3_RAT	Platelet-activating factor acetylhydrolase IB subunit gamma	Pafah1b3	Rattus norvegicus (Rat)	232	25.8473	S-D-H	GDSlv	Hydrolase	http://www.uniprot.org/uniprot/O35263	8.84296	10.78	1	2	2	3	6.93213
	P09650	MCPT1_RAT	Mast cell protease 1	Mcpt1	Rattus norvegicus (Rat)	260	28.5988	H-D-S	GDSGG	Serine protease, Hydrolase, Protease	http://www.uniprot.org/uniprot/P09650	18.107	23.85	1	5	5	6	9.49561
	D4A488	D4A488_RAT	Elastase 2, neutrophil	Elane	Rattus norvegicus (Rat)	271	29.5381	-	-	Hydrolase, Protease, Serine protease	https://www.uniprot.org/uniprot/D4A488	19.2199	20.3	1	6	6	7	9.27588
	G3V9Q7	G3V9Q7_RAT	Cathepsin G	Ctsg	Rattus norvegicus (Rat)	250	27.7865	-	-	Hydrolase, Protease, Serine protease	https://www.uniprot.org/uniprot/G3V9Q7	23.2021	20.4	1	6	6	7	10.5356
	Q8K597	Q8K597_RAT	Proteinase 3	Prtn3	Rattus norvegicus (Rat)	254	27.6642	-	-	serine-type endopeptidase activity	https://www.uniprot.org/uniprot/Q8K597	16.2019	9.84	2	2	2	5	7.97217
10	Q924S5	LONM_RAT	Lon protease homolog, mitochondrial	Lonp1	Rattus norvegicus (Rat)	950	105.726	S-K	GPSAG	Serine protease, DNA-binding, Hydrolase, Protease	http://www.uniprot.org/uniprot/Q924S5	10.0327	2.63	1	2	2	3	6.59521
	D4A488	D4A488_RAT	Elastase 2, neutrophil	Elane	Rattus norvegicus (Rat)	271	29.5381	-	-	Hydrolase, Protease, Serine protease	https://www.uniprot.org/uniprot/D4A488	2.18858	3.69	1	1	1	1	9.27588
	G3V9Q7	G3V9Q7_RAT	Cathepsin G	Ctsg	Rattus norvegicus (Rat)	250	27.7865	-	-	Hydrolase, Protease, Serine protease	https://www.uniprot.org/uniprot/G3V9Q7	35.0429	41.2	1	8	8	9	10.5356
	Q8K597	Q8K597_RAT	Proteinase 3	Prtn3	Rattus norvegicus (Rat)	254	27.6642	-	-	serine-type endopeptidase activity	https://www.uniprot.org/uniprot/Q8K597	16.0531	14.96	2	3	3	5	7.97217
10x	B0BNE5	ESTD_RAT	S-formylglutathione hydrolase	Esd	Rattus norvegicus (Rat)	282	31.3434	S-D-H	GhSmG	Serine esterase, Hydrolase	http://www.uniprot.org/uniprot/B0BNE5	7.27492	12.06	1	2	2	2	6.90283
	Q924S5	LONM_RAT	Lon protease homolog, mitochondrial	Lonp1	Rattus norvegicus (Rat)	950	105.726	S-K	GPSAG	Serine protease, DNA-binding, Hydrolase, Protease	http://www.uniprot.org/uniprot/Q924S5	13.2456	4	1	3	3	4	6.59521
	P70470	LYPA1_RAT	Acyl-protein thioesterase 1	Lypla1	Rattus norvegicus (Rat)	230	24.6923	S-D-H	GFSQG	Hydrolase	http://www.uniprot.org/uniprot/P70470	6.34124	13.48	1	2	2	2	6.50732
	Q9QYL8	LYPA2_RAT	Acyl-protein thioesterase 2	Lypla2	Rattus norvegicus (Rat)	231	24.7907	S-D-H	GFSQG	Hydrolase	http://www.uniprot.org/uniprot/Q9QYL8	5.97334	15.58	1	2	2	2	7.2251
	G3V9Q7	G3V9Q7_RAT	Cathepsin G	Ctsg	Rattus norvegicus (Rat)	250	27.7865	-	-	Hydrolase, Protease, Serine protease	https://www.uniprot.org/uniprot/G3V9Q7	10.6201	13.6	1	4	4	4	10.5356
	Q8K597	Q8K597_RAT	Proteinase 3	Prtn3	Rattus norvegicus (Rat)	254	27.6642	-	-	serine-type endopeptidase activity	https://www.uniprot.org/uniprot/Q8K597	9.25434	14.96	2	3	3	3	7.97217
11	P12785	FAS_RAT	Fatty acid synthase	Fasn	Rattus norvegicus (Rat)	2505	272.478	C-S-H-S-H	GHSLG/GYSFG	Hydrolase, Lyase, Oxidoreductase, Transferase	http://www.uniprot.org/uniprot/P12785	7.83177	1.44	1	3	3	3	6.39209
	Q06606	GRZ2_RAT	Granzyme-like protein 2	Mcpt10	Rattus norvegicus (Rat)	248	27.4449	H-D-S	GDSGG	Serine protease, Hydrolase, Protease	http://www.uniprot.org/uniprot/Q06606	35.0619	33.47	7	3	8	11	8.44092
	B0BNE5	ESTD_RAT	S-formylglutathione hydrolase	Esd	Rattus norvegicus (Rat)	282	31.3434	S-D-H	GHSMG	Hydrolase, Serine esterase	http://www.uniprot.org/uniprot/B0BNE5	10.3715	15.6	1	3	3	3	6.90283
	Q4FZT2	PPME1_RAT	Protein phosphatase methylesterase 1	Ppme1	Rattus norvegicus (Rat)	386	42.2892	S-H	GHSMG	Hydrolase, Serine esterase	http://www.uniprot.org/uniprot/Q4FZT2	5.95842	6.22	1	2	2	2	5.97314
	P45479	PPT1_RAT	Palmitoyl-protein thioesterase 1	Ppt1	Rattus norvegicus (Rat)	306	34.4324	S-D-H	GFSQG	Hydrolase	http://www.uniprot.org/uniprot/P45479	5.64638	8.82	1	2	2	2	7.43018
12	P12785	FAS_RAT	Fatty acid synthase	Fasn	Rattus norvegicus (Rat)	2505	272.478	C-S-H-S-H	GHSLG/GYSFG	Hydrolase, Lyase, Oxidoreductase, Transferase	http://www.uniprot.org/uniprot/P12785	7.80862	1.6	1	3	3	3	6.39209
	Q06606	GRZ2_RAT	Granzyme-like protein 2	Mcpt10	Rattus norvegicus (Rat)	248	27.4449	H-D-S	GDSGG	Serine protease, Hydrolase, Protease	http://www.uniprot.org/uniprot/Q06606	17.9872	18.15	7	3	5	6	8.44092
	Q711G3	IAH1_RAT	Isoamyl acetate-hydrolyzing esterase 1 homolog	Iah1	Rattus norvegicus (Rat)	249	27.9864	S-D-H	GDSit	Hydrolase	http://www.uniprot.org/uniprot/Q711G3	2.3547	6.83	1	1	1	1	5.94775
	P50339	CMA1_RAT	Chymase	Cma1	Rattus norvegicus (Rat)	247	27.5513	H-D-S	GDSGG	Serine protease, Hydrolase, Protease	http://www.uniprot.org/uniprot/P50339	6.2587	9.72	1	2	2	2	9.37842
	Q4FZT2	PPME1_RAT	Protein phosphatase methylesterase 1	Ppme1	Rattus norvegicus (Rat)	386	42.2892	S-H	GHSMG	Hydrolase, Serine esterase	http://www.uniprot.org/uniprot/Q4FZT2	3.62057	3.11	1	1	1	1	5.97314
	Q924S5	LONM_RAT	Lon protease homolog, mitochondrial	Lonp1	Rattus norvegicus (Rat)	950	105.726	S-K	GPSAG	Serine protease, DNA-binding, Hydrolase, Protease	http://www.uniprot.org/uniprot/Q924S5	2.19669	1.05	1	1	1	1	6.59521
	G3V9Q7	G3V9Q7_RAT	Cathepsin G	Ctsg	Rattus norvegicus (Rat)	250	27.7865	-	-	Hydrolase, Protease, Serine protease	https://www.uniprot.org/uniprot/G3V9Q7	5.19875	8.4	1	2	2	2	10.5356
13	-	-	-	-	-	-	-	-	-	-	-	-	-	-	-	-	-	-
14	P50339	CMA1_RAT	Chymase	Cma1	Rattus norvegicus (Rat)	247	27.5513	H-D-S	GDSGG	Hydrolase, Protease, Serine protease	http://www.uniprot.org/uniprot/P50339	3.0208	6.07	1	1	1	1	9.37842
	O35263	PA1B3_RAT	Platelet-activating factor acetylhydrolase IB subunit gamma	Pafah1b3	Rattus norvegicus (Rat)	232	25.8473	S-D-H	GDSlv	Hydrolase	http://www.uniprot.org/uniprot/O35263	16.3648	26.72	1	6	6	6	6.93213
	Q4FZT2	PPME1_RAT	Protein phosphatase methylesterase 1	Ppme1	Rattus norvegicus (Rat)	386	42.2892	S-H	GHMG	Hydrolase, Serine esterase	http://www.uniprot.org/uniprot/Q4FZT2	3.19248	3.11	1	1	1	1	5.97314
	P09650	MCPT1_RAT	Mast cell protease 1	Mcpt1	Rattus norvegicus (Rat)	260	28.5988	H-D-S	GDSGG	Serine protease, Hydrolase, Protease	http://www.uniprot.org/uniprot/P09650	12.4451	16.92	1	4	4	4	9.49561
	M0RAD5	M0RAD5_RAT	ATP-dependent Clp protease proteolytic subunit	Clpp	Rattus norvegicus (Rat)	272	29.7032	S-H	aaSMG	Serine protease, Hydrolase, Protease	http://www.uniprot.org/uniprot/M0RAD5	39.1182	31.62	1	6	6	11	7.85498
	D4A488	D4A488_RAT	Elastase 2, neutrophil	Elane	Rattus norvegicus (Rat)	271	29.5381	-	-	Hydrolase, Protease, Serine protease	https://www.uniprot.org/uniprot/D4A488	5.72756	7.01	1	2	2	2	9.27588
	G3V9Q7	G3V9Q7_RAT	Cathepsin G	Ctsg	Rattus norvegicus (Rat)	250	27.7865	-	-	Hydrolase, Protease, Serine protease	https://www.uniprot.org/uniprot/G3V9Q7	19.3429	28	1	6	6	6	10.5356
	Q8K597	Q8K597_RAT	Proteinase 3	Prtn3	Rattus norvegicus (Rat)	254	27.6642	-	-	serine-type endopeptidase activity	https://www.uniprot.org/uniprot/Q8K597	19.9992	14.96	2	3	3	6	7.97217
14x	O35263	PA1B3_RAT	Platelet-activating factor acetylhydrolase IB subunit gamma	Pafah1b3	Rattus norvegicus (Rat)	232	25.8473	S-D-H	GDSlv	Hydrolase	http://www.uniprot.org/uniprot/O35263	5.66249	11.21	1	2	2	2	6.93213
	P09650	MCPT1_RAT	Mast cell protease 1	Mcpt1	Rattus norvegicus (Rat)	260	28.5988	H-D-S	GDSGG	Serine protease, Hydrolase, Protease	http://www.uniprot.org/uniprot/P09650	22.3983	31.92	1	6	6	7	9.49561
	M0RAD5	M0RAD5_RAT	ATP-dependent Clp protease proteolytic subunit	Clpp	Rattus norvegicus (Rat)	272	29.7032	S-H	aaSmG	Serine protease, Hydrolase, Protease	http://www.uniprot.org/uniprot/M0RAD5	5.77127	11.03	1	2	2	2	7.85498
	D4A488	D4A488_RAT	Elastase 2, neutrophil	Elane	Rattus norvegicus (Rat)	271	29.5381	-	-	Hydrolase, Protease, Serine protease	https://www.uniprot.org/uniprot/D4A488	8.37165	11.44	1	3	3	3	9.27588
	G3V9Q7	G3V9Q7_RAT	Cathepsin G	Ctsg	Rattus norvegicus (Rat)	250	27.7865	-	-	Hydrolase, Protease, Serine protease	https://www.uniprot.org/uniprot/G3V9Q7	56.0542	48.4	1	9	9	14	10.5356
	Q8K597	Q8K597_RAT	Proteinase 3	Prtn3	Rattus norvegicus (Rat)	254	27.6642	-	-	serine-type endopeptidase activity	https://www.uniprot.org/uniprot/Q8K597	16.5465	14.96	2	3	3	5	7.97217
15	P12785	FAS_RAT	Fatty acid synthase	Fasn	Rattus norvegicus (Rat)	2505	272.478	C-S-H-S-H	GHSLG/GYSFG	Hydrolase, Lyase, Oxidoreductase, Transferase	http://www.uniprot.org/uniprot/P12785	2.73884	0.44	1	1	1	1	6.39209
	Q9EPB1	DPP2_RAT	Dipeptidyl peptidase 2	Dpp7	Rattus norvegicus (Rat)	500	55.079	S-D-H	GGSYG	Serine protease, Aminopeptidase, Hydrolase, Protease	http://www.uniprot.org/uniprot/Q9EPB1	6.13142	4.4	1	2	2	2	5.04639
	Q924S5	LONM_RAT	Lon protease homolog, mitochondrial	Lonp1	Rattus norvegicus (Rat)	950	105.726	S-K	GPSAG	Serine protease, DNA-binding, Hydrolase, Protease	http://www.uniprot.org/uniprot/Q924S5	2.69508	1.58	1	1	1	1	6.59521
	D4A488	D4A488_RAT	Elastase 2, neutrophil	Elane	Rattus norvegicus (Rat)	271	29.5381	-	-	Hydrolase, Protease, Serine protease	https://www.uniprot.org/uniprot/D4A488	10.7297	15.13	1	4	4	4	9.27588
	G3V9Q7	G3V9Q7_RAT	Cathepsin G	Ctsg	Rattus norvegicus (Rat)	250	27.7865	-	-	Hydrolase, Protease, Serine protease	https://www.uniprot.org/uniprot/G3V9Q7	50.8553	52	1	10	10	13	10.5356
	Q8K597	Q8K597_RAT	Proteinase 3	Prtn3	Rattus norvegicus (Rat)	254	27.6642	-	-	serine-type endopeptidase activity	https://www.uniprot.org/uniprot/Q8K597	25.024	25.59	2	4	4	7	7.97217
15x	P50339	CMA1_RAT	Chymase	Cma1	Rattus norvegicus (Rat)	247	27.5513	H-D-S	GDSGG	Hydrolase, Protease, Serine protease	http://www.uniprot.org/uniprot/P50339	2.28407	6.07	1	1	1	1	9.37842
	Q924S5	LONM_RAT	Lon protease homolog, mitochondrial	Lonp1	Rattus norvegicus (Rat)	950	105.726	S-K	GPSAG	Serine protease, DNA-binding, Hydrolase, Protease	http://www.uniprot.org/uniprot/Q924S5	6.33535	2.63	1	2	2	2	6.59521
	D4A488	D4A488_RAT	Elastase 2, neutrophil	Elane	Rattus norvegicus (Rat)	271	29.5381	-	-	Hydrolase, Protease, Serine protease	https://www.uniprot.org/uniprot/D4A488	5.07893	7.75	1	2	2	2	9.27588
	G3V9Q7	G3V9Q7_RAT	Cathepsin G	Ctsg	Rattus norvegicus (Rat)	250	27.7865	-	-	Hydrolase, Protease, Serine protease	https://www.uniprot.org/uniprot/G3V9Q7	74.8644	52	1	10	10	19	10.5356
	Q8K597	Q8K597_RAT	Proteinase 3	Prtn3	Rattus norvegicus (Rat)	254	27.6642	-	-	serine-type endopeptidase activity	https://www.uniprot.org/uniprot/Q8K597	9.10831	14.96	2	3	3	3	7.97217
16	Q9QZK5	HTRA1_RAT	Serine protease HTRA1	Htra1	Rattus norvegicus (Rat)	480	51.2977	H-D-S	GNSGG	Serine protease, Growth factor binding, Hydrolase, Protease	http://www.uniprot.org/uniprot/Q9QZK5	4.00619	2.92	1	1	1	1	7.6499
	O55171	ACOT2_RAT	Acyl-coenzyme A thioesterase 2, mitochondrial	Acot2	Rattus norvegicus (Rat)	453	49.6697	S-D-H	GISKG	Serine esterase, Hydrolase	http://www.uniprot.org/uniprot/O55171	71.647	25.83	5	8	9	20	7.82568
	Q4FZT2	PPME1_RAT	Protein phosphatase methylesterase 1	Ppme1	Rattus norvegicus (Rat)	386	42.2892	S-H	GHSMG	Serine esterase, Hydrolase	http://www.uniprot.org/uniprot/Q4FZT2	12.0382	11.4	1	4	4	4	5.97314
17	Q9QZK5	HTRA1_RAT	Serine protease HTRA1	Htra1	Rattus norvegicus (Rat)	480	51.2977	H-D-S	GNSGG	Serine protease, Growth factor binding, Hydrolase, Protease	http://www.uniprot.org/uniprot/Q9QZK5	5.10856	4.58	1	2	2	2	7.6499
	P00774	CEL2A_RAT	Chymotrypsin-like elastase family member 2A	Cela2a	Rattus norvegicus (Rat)	271	28.8664	H-D-S	GDSGG	Serine protease, Hydrolase, Protease	http://www.uniprot.org/uniprot/P00774	2.87579	8.12	1	1	1	1	8.60205
	O55171	ACOT2_RAT	Acyl-coenzyme A thioesterase 2, mitochondrial	Acot2	Rattus norvegicus (Rat)	453	49.6697	S-D-H	GISKG	Serine esterase, Hydrolase	http://www.uniprot.org/uniprot/O55171	44.7137	25.61	5	7	8	12	7.82568
	Q4FZT2	PPME1_RAT	Protein phosphatase methylesterase 1	Ppme1	Rattus norvegicus (Rat)	386	42.2892	S-H	GHSMG	Serine esterase, Hydrolase	http://www.uniprot.org/uniprot/Q4FZT2	9.11455	8.55	1	3	3	3	5.97314
18	P12785	FAS_RAT	Fatty acid synthase	Fasn	Rattus norvegicus (Rat)	2505	272.478	C-S-H-S-H	GHSLG/GYSFG	Hydrolase, Lyase, Oxidoreductase, Transferase	http://www.uniprot.org/uniprot/P12785	8.27769	1.16	1	3	3	3	6.39209
	B0BNE5	ESTD_RAT	S-formylglutathione hydrolase	Esd	Rattus norvegicus (Rat)	282	31.3434	S-D-H	GHSMG	Serine esterase, Hydrolase	http://www.uniprot.org/uniprot/B0BNE5	16.6324	28.37	1	5	5	5	6.90283
	Q924S5	LONM_RAT	Lon protease homolog, mitochondrial	Lonp1	Rattus norvegicus (Rat)	950	105.726	S-K	GPSAG	Serine protease, DNA-binding, Hydrolase, Protease	http://www.uniprot.org/uniprot/Q924S5	26.1049	9.37	1	7	7	9	6.59521
19	P12785	FAS_RAT	Fatty acid synthase	Fasn	Rattus norvegicus (Rat)	2505	272.478	C-S-H-S-H	GHSLG/GYSFG	Hydrolase, Lyase, Oxidoreductase, Transferase	http://www.uniprot.org/uniprot/P12785	2.4497	0.36	1	1	1	1	6.39209
	B0BNE5	ESTD_RAT	S-formylglutathione hydrolase	Esd	Rattus norvegicus (Rat)	282	31.3434	S-D-H	GhSmG	Serine esterase, Hydrolase	http://www.uniprot.org/uniprot/B0BNE5	14.2749	23.4	1	5	5	5	6.90283
	Q924S5	LONM_RAT	Lon protease homolog, mitochondrial	Lonp1	Rattus norvegicus (Rat)	950	105.726	S-K	GPSAG	Serine protease, DNA-binding, Hydrolase, Protease	http://www.uniprot.org/uniprot/Q924S5	21.5815	9.05	1	7	7	8	6.59521
20	P12785	FAS_RAT	Fatty acid synthase	Fasn	Rattus norvegicus (Rat)	2505	272.478	C-S-H-S-H	GHSLG/GYSFG	Hydrolase, Lyase, Oxidoreductase, Transferase	http://www.uniprot.org/uniprot/P12785	8.64139	1.2	1	3	3	3	6.39209
	Q924S5	LONM_RAT	Lon protease homolog, mitochondrial	Lonp1	Rattus norvegicus (Rat)	950	105.726	S-K	GPSAG	Serine protease, DNA-binding, Hydrolase, Protease	http://www.uniprot.org/uniprot/Q924S5	22.2639	9.05	1	7	7	8	6.59521
21	Q924S5	LONM_RAT	Lon protease homolog, mitochondrial	Lonp1	Rattus norvegicus (Rat)	950	105.726	S-K	GPSAG	Serine protease, DNA-binding, Hydrolase, Protease	http://www.uniprot.org/uniprot/Q924S5	11.4376	4	1	3	3	4	6.59521
	P70470	LYPA1_RAT	Acyl-protein thioesterase 1	Lypla1	Rattus norvegicus (Rat)	230	24.6923	S-D-H	GFSQG	Hydrolase	http://www.uniprot.org/uniprot/P70470	12.201	21.74	1	4	4	4	6.50732
	Q9QYL8	LYPA2_RAT	Acyl-protein thioesterase 2	Lypla2	Rattus norvegicus (Rat)	231	24.7907	S-D-H	GFSQG	Hydrolase	http://www.uniprot.org/uniprot/Q9QYL8	2.28249	3.46	1	1	1	1	7.2251
22	Q920A6	RISC_RAT	Retinoid-inducible serine carboxypeptidase	Scpep1	Rattus norvegicus (Rat)	452	51.1418	S-D-H	seSYG	Carboxypeptidase, Hydrolase, Protease	http://www.uniprot.org/uniprot/Q920A6	10.913	5.97	1	2	2	3	5.52881
	Q924S5	LONM_RAT	Lon protease homolog, mitochondrial	Lonp1	Rattus norvegicus (Rat)	950	105.726	S-K	GPSAG	Serine protease, DNA-binding, Hydrolase, Protease		10.051	4	1	3	3	3	6.59521
	P70470	LYPA1_RAT	Acyl-protein thioesterase 1	Lypla1	Rattus norvegicus (Rat)	230	24.6923	S-D-H	GFSQG	Hydrolase	http://www.uniprot.org/uniprot/P70470	12.4573	21.74	1	4	4	4	6.50732
	Q9QYL8	LYPA2_RAT	Acyl-protein thioesterase 2	Lypla2	Rattus norvegicus (Rat)	231	24.7907	S-D-H	GFSQG	Hydrolase	http://www.uniprot.org/uniprot/Q9QYL8	2.28937	3.46	1	1	1	1	7.2251

## Sheet: B1
	Highlighted in text	Serine Hydrolase	Serine Protease
Accession	Description	Score	Coverage	# Proteins	# Unique Peptides	# Peptides	# PSMs	# AAs	MW [kDa]	calc. pI		Back to Sampling
Q6IFW1	RCG34348, isoform CRA_a OS=Rattus norvegicus OX=10116 GN=Krt33a PE=2 SV=1 - [Q6IFW1_RAT]	160.093	42.33	4	1	18	43	404	45.9434	4.81787
	A2	Sequence	# PSMs	# Proteins	# Protein Groups	Protein Group Accessions	Modifications	ΔCn	XCorr	Probability	Charge	MH+ [Da]	ΔM [ppm]	RT [min]	# Missed Cleavages
	High	QVVSSSEQLQScQAEIIELR	15	5	3	Q6IFW1;Q6IFV9;F1MAF7	C12(Carbamidomethyl)	0	6.2293	0	3	2304.15	0.725755	40.2248	0
	High	ILDELTLcKSDLEAQVESLKEELLcLK	1	3	2	Q6IFW1;F1MAF7	C8(Carbamidomethyl); C25(Carbamidomethyl)	0	5.74841	0	3	3189.67	1.6381	59.4597	2
	High	SDLEAQVESLKEELLcLK	3	3	2	Q6IFW1;F1MAF7	C16(Carbamidomethyl)	0	5.33314	0	2	2104.09	1.60582	55.3585	1
	High	TVNALEIELQAQHNLR	3	3	2	Q6IFW1;Q6IFV9		0	5.31319	0	2	1848.99	0.600712	38.9341	0
	High	LNVEVDAAPTVDLNR	1	5	3	Q6IFW1;Q6IFV9;F1MAF7		0	4.52943	0	2	1625.85	2.32845	37.117	0
	High	EVEEWFTTQTEELNK	3	4	2	Q6IFW1;F1MAF7		0	3.85741	0	2	1882.88	3.72822	42.1068	0
	High	SDLEAQVESLK	1	4	2	Q6IFW1;F1MAF7		0	3.70418	0	2	1218.62	0.185669	34.0934	0
	High	ILDELTLcK	2	6	4	Q6IFW1;Q6IFV9;Q6IFV5;F1MAF7	C8(Carbamidomethyl)	0	3.4996	0	2	1104.6	0.991093	35.9579	0
	High	QLVESDINGLR	1	4	2	Q6IFW1;F1MAF7		0	3.38385	0	2	1243.66	0.555793	31.22	0
	Medium	QNHEQEVNTLR	2	1	1	Q6IFW1		0	3.25476	0	3	1367.67	-0.132346	12.1599	0
	High	LEcEINTYR	2	7	5	Q6IFW2;Q6IFW1;Q6IFV9;Q6IFV6;F1MAF7	C3(Carbamidomethyl)	0	3.19805	0	2	1197.56	1.46636	23.7253	0
	High	ARLEcEINTYR	1	6	4	Q6IFW2;Q6IFW1;Q6IFV6;F1MAF7	C5(Carbamidomethyl)	0	3.19073	0	2	1424.7	1.27867	24.4309	1
	High	TIEELQQK	1	5	3	Q6IFW1;Q6IFV9;F1MAF7		0	2.85702	0	2	988.532	0.865541	17.4525	0
	High	ETmQFLNDR	2	6	4	Q6IFW2;Q6IFW1;Q6IFV9;F1MAF7	M3(Oxidation)	0	2.79624	0	2	1169.53	-0.248089	21.2726	0
	High	ETMQFLNDR	1	6	4	Q6IFW2;Q6IFW1;Q6IFV9;F1MAF7		0	2.77854	0	2	1153.53	1.37219	31.3461	0
	High	LVVQIDNAK	1	5	3	Q6IFW1;Q6IFV6;F1MAF7		0	2.77557	0	2	999.584	0.416707	24.9168	0
	Medium	TKYETELSLR	1	4	3	Q6IFW1;Q6IFV5;F1MAF7		0	2.64029	0	2	1239.66	0.709691	25.0374	1
	Medium	LASYLEKVR	1	14	5	G3V988;Q6IFW1;Q6IFV9;Q6IFV6;F1MAF7		0	2.53284	0	2	1078.63	1.3345	23.7809	1
	Medium	YETELSLR	1	4	3	Q6IFW1;Q6IFV5;F1MAF7		0	2.45459	0	2	1010.52	1.00215	28.5342	0
F1MAF7	Keratin 31 OS=Rattus norvegicus OX=10116 GN=Krt31 PE=3 SV=2 - [F1MAF7_RAT]	149.544	41.06	8	1	19	41	414	46.8077	4.89404
	A2	Sequence	# PSMs	# Proteins	# Protein Groups	Protein Group Accessions	Modifications	ΔCn	XCorr	Probability	Charge	MH+ [Da]	ΔM [ppm]	RT [min]	# Missed Cleavages
	High	QVVSSSEQLQScQAEIIELR	15	5	3	Q6IFW1;Q6IFV9;F1MAF7	C12(Carbamidomethyl)	0	6.2293	0	3	2304.15	0.725755	40.2248	0
	High	ILDELTLcKSDLEAQVESLKEELLcLK	1	3	2	Q6IFW1;F1MAF7	C8(Carbamidomethyl); C25(Carbamidomethyl)	0	5.74841	0	3	3189.67	1.6381	59.4597	2
	High	SDLEAQVESLKEELLcLK	3	3	2	Q6IFW1;F1MAF7	C16(Carbamidomethyl)	0	5.33314	0	2	2104.09	1.60582	55.3585	1
	High	LNVEVDAAPTVDLNR	1	5	3	Q6IFW1;Q6IFV9;F1MAF7		0	4.52943	0	2	1625.85	2.32845	37.117	0
	High	EVEEWFTTQTEELNK	3	4	2	Q6IFW1;F1MAF7		0	3.85741	0	2	1882.88	3.72822	42.1068	0
	High	SDLEAQVESLK	1	4	2	Q6IFW1;F1MAF7		0	3.70418	0	2	1218.62	0.185669	34.0934	0
	High	ILDELTLcK	2	6	4	Q6IFW1;Q6IFV9;Q6IFV5;F1MAF7	C8(Carbamidomethyl)	0	3.4996	0	2	1104.6	0.991093	35.9579	0
	High	QLVESDINGLR	1	4	2	Q6IFW1;F1MAF7		0	3.38385	0	2	1243.66	0.555793	31.22	0
	High	LEcEINTYR	2	7	5	Q6IFW2;Q6IFW1;Q6IFV9;Q6IFV6;F1MAF7	C3(Carbamidomethyl)	0	3.19805	0	2	1197.56	1.46636	23.7253	0
	High	ARLEcEINTYR	1	6	4	Q6IFW2;Q6IFW1;Q6IFV6;F1MAF7	C5(Carbamidomethyl)	0	3.19073	0	2	1424.7	1.27867	24.4309	1
	High	TIEELQQK	1	5	3	Q6IFW1;Q6IFV9;F1MAF7		0	2.85702	0	2	988.532	0.865541	17.4525	0
	High	ETmQFLNDR	2	6	4	Q6IFW2;Q6IFW1;Q6IFV9;F1MAF7	M3(Oxidation)	0	2.79624	0	2	1169.53	-0.248089	21.2726	0
	High	ETMQFLNDR	1	6	4	Q6IFW2;Q6IFW1;Q6IFV9;F1MAF7		0	2.77854	0	2	1153.53	1.37219	31.3461	0
	High	LVVQIDNAK	1	5	3	Q6IFW1;Q6IFV6;F1MAF7		0	2.77557	0	2	999.584	0.416707	24.9168	0
	Medium	NHEEEVNTLR	1	3	2	Q6IFV9;F1MAF7		0	2.72574	0	2	1240.59	1.29617	13.5264	0
	Medium	TKYETELSLR	1	4	3	Q6IFW1;Q6IFV5;F1MAF7		0	2.64029	0	2	1239.66	0.709691	25.0374	1
	Medium	LASYLEKVR	1	14	5	G3V988;Q6IFW1;Q6IFV9;Q6IFV6;F1MAF7		0	2.53284	0	2	1078.63	1.3345	23.7809	1
	Medium	LAADDFR	1	22	8	Q6IFW6;Q6IFV1;Q6IFU7;Q6IFW2;Q6IFV6;Q6IFV5;F1MAF7;A0A096MJE0		0	2.45819	0	2	807.4	0.746573	22.4953	0
	Medium	YETELSLR	1	4	3	Q6IFW1;Q6IFV5;F1MAF7		0	2.45459	0	2	1010.52	1.00215	28.5342	0
	Medium	cGPcNSFVR	1	2	1	F1MAF7	C1(Carbamidomethyl); C4(Carbamidomethyl)	0	2.45339	0	2	1096.47	0.933411	21.0529	0
Q6IFV9	Keratin 34 OS=Rattus norvegicus OX=10116 GN=Krt34 PE=2 SV=1 - [Q6IFV9_RAT]	128.197	37.08	4	4	13	34	391	44.3475	4.79248
	A2	Sequence	# PSMs	# Proteins	# Protein Groups	Protein Group Accessions	Modifications	ΔCn	XCorr	Probability	Charge	MH+ [Da]	ΔM [ppm]	RT [min]	# Missed Cleavages
	High	QVVSSSEQLQScQAEIIELR	15	5	3	Q6IFW1;Q6IFV9;F1MAF7	C12(Carbamidomethyl)	0	6.2293	0	3	2304.15	0.725755	40.2248	0
	High	TVNALEIELQAQHNLR	3	3	2	Q6IFW1;Q6IFV9		0	5.31319	0	2	1848.99	0.600712	38.9341	0
	High	LNVEVDAAPTVDLNR	1	5	3	Q6IFW1;Q6IFV9;F1MAF7		0	4.52943	0	2	1625.85	2.32845	37.117	0
	High	SDLEAQVESLREELLcLK	1	1	1	Q6IFV9	C16(Carbamidomethyl)	0	4.36097	0	2	2132.08	-3.81895	64.3775	1
	High	TKYQTELSLR	2	1	1	Q6IFV9		0	3.59754	0	3	1238.68	1.39829	23.6188	1
	High	ILDELTLcK	2	6	4	Q6IFW1;Q6IFV9;Q6IFV5;F1MAF7	C8(Carbamidomethyl)	0	3.4996	0	2	1104.6	0.991093	35.9579	0
	Medium	KNHEEEVNTLR	1	1	1	Q6IFV9		0	3.46477	0	3	1368.69	0.831096	10.2199	1
	High	LEcEINTYR	2	7	5	Q6IFW2;Q6IFW1;Q6IFV9;Q6IFV6;F1MAF7	C3(Carbamidomethyl)	0	3.19805	0	2	1197.56	1.46636	23.7253	0
	High	QLVESDINSLR	1	1	1	Q6IFV9		0	3.08626	0	2	1273.68	1.16494	31.9818	0
	High	TIEELQQK	1	5	3	Q6IFW1;Q6IFV9;F1MAF7		0	2.85702	0	2	988.532	0.865541	17.4525	0
	High	ETmQFLNDR	2	6	4	Q6IFW2;Q6IFW1;Q6IFV9;F1MAF7	M3(Oxidation)	0	2.79624	0	2	1169.53	-0.248089	21.2726	0
	High	ETMQFLNDR	1	6	4	Q6IFW2;Q6IFW1;Q6IFV9;F1MAF7		0	2.77854	0	2	1153.53	1.37219	31.3461	0
	Medium	NHEEEVNTLR	1	3	2	Q6IFV9;F1MAF7		0	2.72574	0	2	1240.59	1.29617	13.5264	0
	Medium	LASYIEKVR	1	14	5	G3V988;Q6IFW1;Q6IFV9;Q6IFV6;F1MAF7		0	2.53284	0	2	1078.63	1.3345	23.7809	1
F1LMV6	Desmoplakin OS=Rattus norvegicus OX=10116 GN=Dsp PE=1 SV=1 - [F1LMV6_RAT]	118.584	12.72	2	27	27	33	2877	332.187	6.82959
	A2	Sequence	# PSMs	# Proteins	# Protein Groups	Protein Group Accessions	Modifications	ΔCn	XCorr	Probability	Charge	MH+ [Da]	ΔM [ppm]	RT [min]	# Missed Cleavages
	High	AVTGYNDPETGNIISLFQAmNK	3	2	1	F1LMV6	M20(Oxidation)	0	5.48252	0	3	2399.15	-0.11718	49.5406	0
	High	GFFDPNTEENLTYLQLK	1	2	1	F1LMV6		0	4.87072	0	2	2028.99	1.56882	50.7144	0
	High	ITNLTQQLEQASIVK	1	1	1	F1LMV6		0	4.85012	0	2	1685.94	-1.66911	41.8663	0
	High	GYFNEELSEILSDPSDDTK	2	2	1	F1LMV6		0	4.84507	0	2	2158.97	2.49007	52.1479	0
	High	ALLQAILQTEDmLK	1	1	1	F1LMV6	M12(Oxidation)	0	4.61483	0	2	1602.88	1.69951	52.7343	0
	High	cIKDEETGLcLLPLK	2	2	1	F1LMV6	C1(Carbamidomethyl); C10(Carbamidomethyl)	0	4.60304	0	3	1788.92	-0.996831	40.5867	1
	High	LLEAQAcTGGIIHPTTGQK	1	2	1	F1LMV6	C7(Carbamidomethyl)	0	4.35254	0	3	1995.03	-0.246871	28.9539	0
	High	SVQNDSQALAEVLNQLK	2	1	1	F1LMV6		0	4.27778	0	2	1856.97	1.60447	52.2718	0
	High	SAIYQLEEEYENLLK	1	1	1	F1LMV6		0	4.20745	0	2	1841.92	1.72547	56.4934	0
	High	DYELQLASYTSGLETLLNIPIK	1	1	1	F1LMV6		0	4.08285	0	3	2481.32	3.4561	65.7863	0
	High	VTAmQLYEcQLIDK	1	1	1	F1LMV6	M4(Oxidation); C9(Carbamidomethyl)	0	3.89345	0	2	1727.84	2.64752	38.0005	0
	High	SVEEVASEIQPFLR	2	1	1	F1LMV6		0	3.86338	0	3	1603.82	-7.20229	48.6635	0
	High	DEETGLcLLPLK	1	2	1	F1LMV6	C7(Carbamidomethyl)	0	3.83669	0	2	1387.72	4.46992	46.0975	0
	High	IGLVRPGTALELLEAQAATGFIVDPVSNLR	1	2	1	F1LMV6		0	3.75553	0	4	3120.75	2.30418	61.1738	0
	High	AITGFDDPFSGK	1	1	1	F1LMV6		0	3.70131	0	2	1254.6	-0.49928	39.9256	0
	High	TGSQYDIQDAIDK	1	2	1	F1LMV6		0	3.40134	0	2	1453.68	-0.33019	31.25	0
	High	GIVDSITGQR	1	2	1	F1LMV6		0	3.30815	0	2	1045.56	0.881336	30.1683	0
	Medium	IEPHTGLLLLSVQK	1	1	1	F1LMV6		0	3.18052	0	3	1547.91	-0.866677	38.8056	0
	Medium	IKNDLNLK	1	1	1	F1LMV6		0	3.12952	0	3	957.573	0.113651	17.1087	1
	High	IEVLEEELR	1	1	1	F1LMV6		0	2.80769	0	2	1129.61	1.22558	35.7935	0
	Medium	VVIVDPETNK	1	2	1	F1LMV6		0	2.63273	0	2	1113.62	1.28534	23.9509	0
	Medium	QLQNIIQATSR	1	1	1	F1LMV6		0	2.55689	0	2	1271.71	1.08839	30.396	0
	Medium	YIELLTR	1	1	1	F1LMV6		0	2.50403	0	2	907.526	0.936645	34.2708	0
	Medium	YQAEcSQFK	1	1	1	F1LMV6	C5(Carbamidomethyl)	0	2.45998	0	2	1160.51	1.22831	18.3023	0
	Medium	SmVEDITGLR	1	2	1	F1LMV6	M2(Oxidation)	0	2.42677	0	2	1136.56	2.06424	29.2738	0
	Medium	LNDSILQATEQR	1	1	1	F1LMV6		0	2.41283	0	2	1387.72	0.833237	32.0686	0
	Medium	SNKPIILR	1	1	1	F1LMV6		0	2.40505	0	2	940.595	1.02477	17.2453	0
A0A0G2K126	Keratin 86 OS=Rattus norvegicus OX=10116 GN=Krt86 PE=3 SV=1 - [A0A0G2K126_RAT]	103.38	38.07	6	7	20	32	486	53.2659	5.87158
	A2	Sequence	# PSMs	# Proteins	# Protein Groups	Protein Group Accessions	Modifications	ΔCn	XCorr	Probability	Charge	MH+ [Da]	ΔM [ppm]	RT [min]	# Missed Cleavages
	High	SGGIcGPSPPcITTVSVNESLLTPLNLEIDPNAQcVK	3	4	1	A0A0G2K126	C5(Carbamidomethyl); C11(Carbamidomethyl); C35(Carbamidomethyl)	0	4.63464	0	4	3937.95	3.87677	55.9379	0
	High	LcEGVGSVNVcVSSSR	2	7	3	A7M746;A0A0G2K126;A7M777	C2(Carbamidomethyl); C11(Carbamidomethyl)	0	4.43959	0	2	1709.8	1.21018	30.2036	0
	High	RLLEGEEQR	2	7	1	A0A0G2K126		0	3.93411	0	3	1129.6	0.595839	13.4216	1
	High	DLNMDcVIAEIK	1	9	1	A0A0G2K126	C6(Carbamidomethyl)	0	3.74262	0	2	1420.68	-1.50817	48.481	0
	High	ATAENEFVALKK	2	11	2	A7M746;A0A0G2K126		0	3.68604	0	2	1320.73	8.50825	25.0993	1
	High	DLNmDcVIAEIK	3	9	1	A0A0G2K126	M4(Oxidation); C6(Carbamidomethyl)	0	3.67227	0	2	1436.68	0.943471	37.7066	0
	High	LGLDIEIATYR	2	16	4	A7M746;A0A0G2QC61;A7M777;A0A0G2K126		0	3.59598	0	2	1263.7	1.64393	45.2026	0
	High	FLEQQNKLLETK	1	15	4	A7M746;A0A0G2K126;A7M777;D3ZSY5		0	3.58427	0	2	1490.82	1.44392	28.4014	1
	High	KDVDcAYLR	1	10	3	A7M746;A7M777;A0A0G2K126	C5(Carbamidomethyl)	0	3.15359	0	2	1139.55	0.985065	18.7519	1
	Medium	AKQDmAcLLK	2	15	4	A7M746;A0A0G2K126;A7M777;A0A0G2QC61	M5(Oxidation); C7(Carbamidomethyl)	0	3.10071	0	3	1193.6	-0.648457	15.1104	1
	High	ATAENEFVALK	2	11	2	A7M746;A0A0G2K126		0	3.07108	0	2	1192.62	1.0285	31.3944	0
	High	TREEINELNR	1	9	1	A0A0G2K126		0	2.97494	0	2	1273.64	-9.47093	23.4022	1
	High	AEAESWYR	1	12	3	A7M746;A0A0G2K126;A7M777		0	2.79815	0	2	1011.45	1.36737	24.0134	0
	High	LTAEIENAK	1	13	3	A7M746;A0A0G2K126;A7M777		0	2.75833	0	2	988.533	1.65809	18.9345	0
	Medium	AQYDDIASR	1	12	3	A7M746;A0A0G2K126;A0A0G2QC61		0	2.68862	0	2	1038.49	1.81492	19.4912	0
	Medium	ccITAAPYR	1	11	2	A7M746;A0A0G2K126	C1(Carbamidomethyl); C2(Carbamidomethyl)	0	2.68797	0	2	1111.5	1.44358	22.6008	0
	Medium	LLEGEEQR	2	7	1	A0A0G2K126		0	2.67887	0	2	973.495	0.156602	14.8216	0
	Medium	SRAEAESWYR	1	12	3	A7M746;A0A0G2K126;A7M777		0.0221	2.65031	0	2	1254.59	2.828	20.8545	1
	Medium	DVDcAYLR	1	10	3	A7M746;A7M777;A0A0G2K126	C4(Carbamidomethyl)	0	2.50158	0	2	1011.46	0.384997	25.514	0
	Medium	EEINELNR	1	9	1	A0A0G2K126		0	2.44069	0	2	1016.5	0.678904	19.2064	0
	Medium	EAEcVEADSGR	1	9	1	A0A0G2K126	C4(Carbamidomethyl)	0	2.43103	0	2	1222.5	1.10704	10.6761	0
A7M746	Keratin 83 OS=Rattus norvegicus OX=10116 GN=Krt83 PE=2 SV=1 - [A7M746_RAT]	101.885	34.95	3	2	17	28	495	54.6638	6.3667
	A2	Sequence	# PSMs	# Proteins	# Protein Groups	Protein Group Accessions	Modifications	ΔCn	XCorr	Probability	Charge	MH+ [Da]	ΔM [ppm]	RT [min]	# Missed Cleavages
	High	SGGVcGPSPPcITTVSVNESLLTPLNLEIDPNAQcVK	4	7	1	A7M746	C5(Carbamidomethyl); C11(Carbamidomethyl); C35(Carbamidomethyl)	0	6.63205	0	3	3923.92	0.773942	55.7981	0
	High	KccESNLEPLFEGYIETLR	4	2	1	A7M746	C2(Carbamidomethyl); C3(Carbamidomethyl)	0	5.43731	0	2	2358.08	-13.8294	56.1194	1
	High	LcEGVGSVNVcVSSSR	2	7	3	A7M746;A0A0G2K126;A7M777	C2(Carbamidomethyl); C11(Carbamidomethyl)	0	4.43959	0	2	1709.8	1.21018	30.2036	0
	High	ATAENEFVALKK	2	11	2	A7M746;A0A0G2K126		0	3.68604	0	2	1320.73	8.50825	25.0993	1
	High	LGLDIEIATYR	2	16	4	A7M746;A0A0G2QC61;A7M777;A0A0G2K126		0	3.59598	0	2	1263.7	1.64393	45.2026	0
	High	FLEQQNKLLETK	1	15	4	A7M746;A0A0G2K126;A7M777;D3ZSY5		0	3.58427	0	2	1490.82	1.44392	28.4014	1
	High	KDVDcAYLR	1	10	3	A7M746;A7M777;A0A0G2K126	C5(Carbamidomethyl)	0	3.15359	0	2	1139.55	0.985065	18.7519	1
	Medium	AKQDmAcLLK	2	15	4	A7M746;A0A0G2K126;A7M777;A0A0G2QC61	M5(Oxidation); C7(Carbamidomethyl)	0	3.10071	0	3	1193.6	-0.648457	15.1104	1
	High	ATAENEFVALK	2	11	2	A7M746;A0A0G2K126		0	3.07108	0	2	1192.62	1.0285	31.3944	0
	High	YEEEVALR	1	6	2	A7M746;A7M777		0	3.06876	0	2	1008.5	2.47152	23.6109	0
	High	AEAESWYR	1	12	3	A7M746;A0A0G2K126;A7M777		0	2.79815	0	2	1011.45	1.36737	24.0134	0
	High	LTAEIENAK	1	13	3	A7M746;A0A0G2K126;A7M777		0	2.75833	0	2	988.533	1.65809	18.9345	0
	Medium	AQYDDIASR	1	12	3	A7M746;A0A0G2K126;A0A0G2QC61		0	2.68862	0	2	1038.49	1.81492	19.4912	0
	Medium	ccITAAPYR	1	11	2	A7M746;A0A0G2K126	C1(Carbamidomethyl); C2(Carbamidomethyl)	0	2.68797	0	2	1111.5	1.44358	22.6008	0
	Medium	SRAEAESWYR	1	12	3	A7M746;A0A0G2K126;A7M777		0.0221	2.65031	0	2	1254.59	2.828	20.8545	1
	Medium	LTAEIENAKcQR	1	4	2	A7M746;A7M777	C10(Carbamidomethyl)	0	2.5809	0	2	1432.72	1.11165	17.0013	1
	Medium	DVDcAYLR	1	10	3	A7M746;A7M777;A0A0G2K126	C4(Carbamidomethyl)	0	2.50158	0	2	1011.46	0.384997	25.514	0
A7M777	Keratin 85 OS=Rattus norvegicus OX=10116 GN=Krt85 PE=2 SV=1 - [A7M777_RAT]	68.9984	35.9	3	9	20	23	507	55.7854	6.65381
	A2	Sequence	# PSMs	# Proteins	# Protein Groups	Protein Group Accessions	Modifications	ΔCn	XCorr	Probability	Charge	MH+ [Da]	ΔM [ppm]	RT [min]	# Missed Cleavages
	High	LcEGVGSVNVcVSSSR	2	7	3	A7M746;A0A0G2K126;A7M777	C2(Carbamidomethyl); C11(Carbamidomethyl)	0	4.43959	0	2	1709.8	1.21018	30.2036	0
	High	VLQAHISDTSVIVK	1	2	1	A7M777		0	3.68274	0	2	1509.87	1.36892	29.7143	0
	High	LGLDIEIATYR	2	16	4	A7M746;A0A0G2QC61;A7M777;A0A0G2K126		0	3.59598	0	2	1263.7	1.64393	45.2026	0
	High	FLEQQNKLLETK	1	15	4	A7M746;A0A0G2K126;A7M777;D3ZSY5		0	3.58427	0	2	1490.82	1.44392	28.4014	1
	High	KDVDcAYLR	1	10	3	A7M746;A7M777;A0A0G2K126	C5(Carbamidomethyl)	0	3.15359	0	2	1139.55	0.985065	18.7519	1
	Medium	LLETKWQFYQNQR	1	2	1	A7M777		0	3.15	0	3	1753.91	2.60508	35.0994	1
	Medium	AGGVcGPSPPcITTVSVNESLLTPLNLEIDPNAQcVK	1	2	1	A7M777	C5(Carbamidomethyl); C11(Carbamidomethyl); C35(Carbamidomethyl)	0	3.11583	0	3	3907.89	-8.14717	55.9429	0
	Medium	AKQDmAcLLK	2	15	4	A7M746;A0A0G2K126;A7M777;A0A0G2QC61	M5(Oxidation); C7(Carbamidomethyl)	0	3.10071	0	3	1193.6	-0.648457	15.1104	1
	High	YEEEVALR	1	6	2	A7M746;A7M777		0	3.06876	0	2	1008.5	2.47152	23.6109	0
	High	ATAENEFVVLK	1	2	1	A7M777		0	2.85596	0	2	1220.65	1.26393	34.3822	0
	High	AEAESWYR	1	12	3	A7M746;A0A0G2K126;A7M777		0	2.79815	0	2	1011.45	1.36737	24.0134	0
	High	LTAEIENAK	1	13	3	A7M746;A0A0G2K126;A7M777		0	2.75833	0	2	988.533	1.65809	18.9345	0
	Medium	NFSScSAVAPKTGNR	1	2	1	A7M777	C5(Carbamidomethyl)	0	2.71885	0	2	1595.76	1.85709	17.2586	1
	Medium	NFSScSAVAPK	1	2	1	A7M777	C5(Carbamidomethyl)	0	2.70665	0	2	1167.55	0.0848082	19.439	0
	Medium	SRAEAESWYR	1	12	3	A7M746;A0A0G2K126;A7M777		0.0221	2.65031	0	2	1254.59	2.828	20.8545	1
	Medium	WQFYQNQR	1	2	1	A7M777		0	2.62471	0	2	1169.55	0.888304	31.1143	0
	Medium	LTAEIENAKcQR	1	4	2	A7M746;A7M777	C10(Carbamidomethyl)	0	2.5809	0	2	1432.72	1.11165	17.0013	1
	Medium	AQYDDVASR	1	2	1	A7M777		0	2.57547	0	2	1024.47	1.50669	15.3112	0
	Medium	DVDcAYLR	1	10	3	A7M746;A7M777;A0A0G2K126	C4(Carbamidomethyl)	0	2.50158	0	2	1011.46	0.384997	25.514	0
	Medium	ATAENEFVVLKK	1	2	1	A7M777		0	2.4578	0	2	1348.75	0.23935	27.3823	1
Q6P0K8	Junction plakoglobin OS=Rattus norvegicus OX=10116 GN=Jup PE=1 SV=1 - [PLAK_RAT]	77.644	28.86	3	13	16	22	745	81.7488	6.13818
	A2	Sequence	# PSMs	# Proteins	# Protein Groups	Protein Group Accessions	Modifications	ΔCn	XCorr	Probability	Charge	MH+ [Da]	ΔM [ppm]	RT [min]	# Missed Cleavages
	High	SAIVHLINYQDDAELATR	2	2	1	Q6P0K8		0	5.11806	0	3	2029.04	0.499035	38.7233	0
	High	NEGTATYAAAVLFR	2	2	1	Q6P0K8		0	4.34641	0	3	1483.76	2.77709	43.17	0
	High	LNTIPLFVQLLYSSVENIQR	1	2	1	Q6P0K8		0	4.18156	0	3	2347.31	4.81288	68.2612	0
	High	TLVTQNSGVEALIHAILR	2	2	1	Q6P0K8		0	4.08236	0	2	1935.1	-0.594017	57.8162	0
	High	mEEIVEGcTGALHILAR	1	4	2	A0A0G2JT93;Q6P0K8	M1(Oxidation); C8(Carbamidomethyl)	0	4.0322	0	3	1914.94	0.296274	37.3525	0
	High	ALmGSPQLVAAVVR	2	2	1	Q6P0K8	M3(Oxidation)	0	3.96489	0	3	1427.81	1.32723	38.1139	0
	High	AGDKDDITEPAVcALR	2	1	1	Q6P0K8	C13(Carbamidomethyl)	0	3.95475	0	2	1730.84	2.43426	29.3122	1
	High	LLNQPNQWPLVK	1	2	1	Q6P0K8		0	3.89737	0	2	1449.82	1.27355	40.3076	0
	High	LLNDEDPVVVTK	1	2	1	Q6P0K8		0	3.84673	0	2	1341.73	0.841565	30.773	0
	High	VAAGVLcELAQDK	1	4	2	A0A0G2JT93;Q6P0K8	C7(Carbamidomethyl)	0	3.51128	0	2	1373.71	1.23888	37.3426	0
	High	HVAAGTQQPYTDGVR	2	2	1	Q6P0K8		0	3.11331	0	2	1599.79	-0.489195	17.563	0
	High	LVQNcLWTLR	1	5	2	A0A0G2JT93;Q6P0K8	C5(Carbamidomethyl)	0	3.02572	0	2	1302.7	0.486005	40.7882	0
	Medium	ISEDKNPDYR	1	2	1	Q6P0K8		0	2.67204	0	2	1236.59	0.745666	10.6846	1
	Medium	AAmIVNQLSK	1	2	1	Q6P0K8	M3(Oxidation)	0	2.62649	0	2	1090.59	2.02446	22.3632	0
	Medium	LVQLLVK	1	2	1	Q6P0K8		0	2.53885	0	2	812.56	0.0382783	32.9912	0
	Medium	LAEPSQLLK	1	2	1	Q6P0K8		0	2.52196	0	2	998.59	1.83367	30.9832	0
Q6IFV6	Keratin 35 OS=Rattus norvegicus OX=10116 GN=Krt35 PE=2 SV=1 - [Q6IFV6_RAT]	63.9216	37.58	7	9	16	19	455	50.6426	5.0083
	A2	Sequence	# PSMs	# Proteins	# Protein Groups	Protein Group Accessions	Modifications	ΔCn	XCorr	Probability	Charge	MH+ [Da]	ΔM [ppm]	RT [min]	# Missed Cleavages
	High	GLLESEDSKLPcNPcAPDYSPSK	1	1	1	Q6IFV6	C12(Carbamidomethyl); C15(Carbamidomethyl)	0	4.27383	0	3	2564.17	0.580464	34.5545	1
	High	TKYETEVSLR	1	1	1	Q6IFV6		0	3.93207	0	3	1225.64	-0.592427	21.2395	1
	High	QLEQENASLESR	1	1	1	Q6IFV6		0	3.85167	0	2	1403.68	0.45175	19.888	0
	High	EWcEQQVPYmcPDYQSYFR	2	1	1	Q6IFV6	C3(Carbamidomethyl); M10(Oxidation); C11(Carbamidomethyl)	0	3.82715	0	2	2602.05	1.55755	44.7279	0
	High	KNHEEEVNSLR	1	1	1	Q6IFV6		0	3.79058	0	3	1354.67	1.93947	10.4602	1
	High	QNQEYQVLLDVR	2	1	1	Q6IFV6		0	3.69801	0	3	1504.78	1.32123	39.8612	0
	High	LPcNPcAPDYSPSK	1	1	1	Q6IFV6	C3(Carbamidomethyl); C6(Carbamidomethyl)	0	3.54585	0	2	1605.71	0.919486	25.5158	0
	High	ADLEAQVESLK	1	5	3	Q6IFV6;Q6IFV5;A0A096MJE0		0	3.24267	0	2	1202.63	3.56845	34.5723	0
	High	cQYETLVENNR	1	2	2	Q6IFV6;Q6IFV5	C1(Carbamidomethyl)	0	3.23641	0	2	1425.65	2.39924	26.0007	0
	High	LEcEINTYR	2	7	5	Q6IFW2;Q6IFW1;Q6IFV9;Q6IFV6;F1MAF7	C3(Carbamidomethyl)	0	3.19805	0	2	1197.56	1.46636	23.7253	0
	High	ARLEcEINTYR	1	6	4	Q6IFW2;Q6IFW1;Q6IFV6;F1MAF7	C5(Carbamidomethyl)	0	3.19073	0	2	1424.7	1.27867	24.4309	1
	High	LNVEVDAAPPVDLNR	1	1	1	Q6IFV6		0	3.12683	0	2	1621.86	1.45378	37.7371	0
	High	QLVEADINGLR	1	1	1	Q6IFV6		0	3.01794	0	2	1227.67	0.692567	33.8016	0
	High	LVVQIDNAK	1	5	3	Q6IFW1;Q6IFV6;F1MAF7		0	2.77557	0	2	999.584	0.416707	24.9168	0
	Medium	LASYLEKVR	1	14	5	G3V988;Q6IFW1;Q6IFV9;Q6IFV6;F1MAF7		0	2.53284	0	2	1078.63	1.3345	23.7809	1
	Medium	LAADDFR	1	22	8	Q6IFW6;Q6IFV1;Q6IFU7;Q6IFW2;Q6IFV6;Q6IFV5;F1MAF7;A0A096MJE0		0	2.45819	0	2	807.4	0.746573	22.4953	0
P00761	Trypsin OS=Sus scrofa PE=1 SV=1 - [TRYP_PIG]	47.9209	41.99	1	6	6	11	231	24.3938	7.18115
	A2	Sequence	# PSMs	# Proteins	# Protein Groups	Protein Group Accessions	Modifications	ΔCn	XCorr	Probability	Charge	MH+ [Da]	ΔM [ppm]	RT [min]	# Missed Cleavages
	High	ScAAAGTEcLISGWGNTK	2	1	1	P00761	C2(Carbamidomethyl); C9(Carbamidomethyl)	0	4.84019	0	2	1882.84	1.24959	38.3736	0
	High	VcNYVNWIQQTIAAN	1	1	1	P00761	C2(Carbamidomethyl)	0	4.50584	0	2	1793.87	3.58088	56.623	0
	High	LGEHNIDVLEGNEQFINAAK	4	1	1	P00761		0	4.34008	0	4	2211.1	0.0024343	39.5743	0
	High	IITHPNFNGNTLDNDImLIK	2	1	1	P00761	M17(Oxidation)	0	3.9611	0	2	2299.18	0.27512	42.7659	0
	High	SSGSSYPSLLQcLK	1	1	1	P00761	C12(Carbamidomethyl)	0	3.13886	0	2	1526.75	-1.33602	40.9713	0
	Medium	APVLSDSScK	1	1	1	P00761	C9(Carbamidomethyl)	0	2.60437	0	2	1063.51	-0.160515	14.6994	0
Q6IFW6	Keratin, type I cytoskeletal 10 OS=Rattus norvegicus OX=10116 GN=Krt10 PE=3 SV=1 - [K1C10_RAT]	33.3641	16.16	5	9	10	11	526	56.4705	5.14795
	A2	Sequence	# PSMs	# Proteins	# Protein Groups	Protein Group Accessions	Modifications	ΔCn	XCorr	Probability	Charge	MH+ [Da]	ΔM [ppm]	RT [min]	# Missed Cleavages
	High	ADLEMQIESLTEELAYLK	1	2	1	Q6IFW6		0	4.29092	0	3	2096.05	2.20676	64.0653	0
	High	QSLEASLAETEGR	1	2	1	Q6IFW6		0	3.7857	0	2	1390.68	0.456505	31.4533	0
	High	LKYENEVALR	1	2	1	Q6IFW6		0	3.30836	0	2	1234.68	1.2378	24.4691	1
	High	QSVEADINGLR	1	3	1	Q6IFW6		0	3.1177	0	2	1201.62	1.04401	30.8353	0
	High	ADLEmQIESLTEELAYLK	1	2	1	Q6IFW6	M5(Oxidation)	0	3.07973	0	2	2112.04	-2.07155	65.3336	0
	High	LENEIQTYR	1	2	1	Q6IFW6		0	3.00032	0	2	1165.59	2.47324	23.4394	0
	High	YENEVALR	1	2	1	Q6IFW6		0	2.94288	0	2	993.501	1.43946	21.4999	0
	Medium	ADLEmQIESLTEELAYLKK	1	2	1	Q6IFW6	M5(Oxidation)	0	2.53944	0	2	2240.14	-0.753944	58.2758	1
	Medium	LAADDFR	1	22	8	Q6IFW6;Q6IFV1;Q6IFU7;Q6IFW2;Q6IFV6;Q6IFV5;F1MAF7;A0A096MJE0		0	2.45819	0	2	807.4	0.746573	22.4953	0
	Medium	DAEAWFNEK	1	2	1	Q6IFW6		0	2.42937	0	2	1109.49	0.590194	34.4784	0
	Medium	IKEWYEK	1	2	1	Q6IFW6		0	2.41151	0	2	995.521	1.4811	20.4765	1
F7FFV2	Keratin, type II cytoskeletal 5 (Fragment) OS=Rattus norvegicus OX=10116 GN=Krt5 PE=1 SV=2 - [F7FFV2_RAT]	33.8878	20.76	8	5	8	11	395	43.9879	5.33838
	A2	Sequence	# PSMs	# Proteins	# Protein Groups	Protein Group Accessions	Modifications	ΔCn	XCorr	Probability	Charge	MH+ [Da]	ΔM [ppm]	RT [min]	# Missed Cleavages
	High	LRSEIDNVKK	1	4	1	F7FFV2		0	4.18816	0	3	1201.69	1.19713	10.767	2
	High	VDALmDEINFmK	1	3	1	F7FFV2	M5(Oxidation); M11(Oxidation)	0	3.58686	0	2	1457.67	0.27691	36.2462	0
	Medium	NKYEDEINK	1	6	2	F7FFV2;Q10758		0	3.45682	0	3	1152.55	-0.199268	14.3317	1
	High	YEELQQTAGR	1	3	1	F7FFV2		0	3.44449	0	2	1194.58	0.729935	18.2311	0
	High	TTAENEFVmLK	2	3	1	F7FFV2	M9(Oxidation)	0	3.14149	0	2	1298.63	0.799768	31.9855	0
	High	SLDLDSIIAEVK	3	11	3	Q4FZU2;F7FFV2;Q6IG05		0	3.12511	0	2	1302.72	3.23681	53.5535	0
	Medium	LLEGEEcR	1	16	3	A0A0G2JWX4;F7FFV2;Q6IG05	C7(Carbamidomethyl)	0	2.49576	0	2	1005.47	0.487893	16.3573	0
	Medium	WTLLQEQGTK	1	2	1	F7FFV2		0	2.42898	0	2	1203.64	-0.687395	33.8605	0
Q6P9T8	Tubulin beta-4B chain OS=Rattus norvegicus OX=10116 GN=Tubb4b PE=1 SV=1 - [TBB4B_RAT]	33.6935	29.21	4	6	9	10	445	49.769	4.89404
	A2	Sequence	# PSMs	# Proteins	# Protein Groups	Protein Group Accessions	Modifications	ΔCn	XCorr	Probability	Charge	MH+ [Da]	ΔM [ppm]	RT [min]	# Missed Cleavages
	High	SGPFGQIFRPDNFVFGQSGAGNNWAK	1	6	1	Q6P9T8		0	5.21401	0	3	2798.36	5.24491	51.1848	0
	High	mSATFIGNSTAIQELFK	1	4	1	Q6P9T8	M1(Oxidation)	0	4.64742	0	2	1873.93	-1.33876	51.2693	0
	High	LHFFmPGFAPLTSR	2	6	1	Q6P9T8	M5(Oxidation)	0	3.73372	0	3	1636.83	-0.924138	43.7357	0
	High	NSSYFVEWIPNNVK	1	8	2	Q6P9T8;Q4QRB4		0	3.42192	0	2	1696.83	-1.55079	47.1236	0
	High	AVLVDLEPGTmDSVR	1	3	1	Q6P9T8	M11(Oxidation)	0	3.20587	0	2	1617.81	-0.975389	36.9165	0
	High	ISEQFTAmFR	1	7	2	Q6P9T8;Q4QRB4	M8(Oxidation)	0	2.81577	0	2	1245.59	-2.83161	33.8764	0
	Medium	LAVNmVPFPR	1	9	2	Q6P9T8;Q4QRB4	M5(Oxidation)	0	2.60015	0	2	1159.63	-2.29538	36.2613	0
	Medium	EVDEQmLNVQNK	1	5	1	Q6P9T8	M6(Oxidation)	0	2.5691	0	2	1462.68	0.379953	20.5497	0
	Medium	INVYYNEATGGK	1	2	1	Q6P9T8		0	2.50571	0	2	1328.65	0.718136	26.6835	0
A0A0G2QC61	Type II keratin Kb22 OS=Rattus norvegicus OX=10116 GN=Krt82 PE=2 SV=1 - [A0A0G2QC61_RAT]	29.8003	12.17	3	4	7	10	493	54.4481	5.5542
	A2	Sequence	# PSMs	# Proteins	# Protein Groups	Protein Group Accessions	Modifications	ΔCn	XCorr	Probability	Charge	MH+ [Da]	ΔM [ppm]	RT [min]	# Missed Cleavages
	High	LAGLEEALQK	2	2	1	A0A0G2QC61		0	3.69373	0	2	1071.61	0.710064	32.6369	0
	High	LGLDIEIATYR	2	16	4	A7M746;A0A0G2QC61;A7M777;A0A0G2K126		0	3.59598	0	2	1263.7	1.64393	45.2026	0
	Medium	SKAEAEAWYQcR	1	2	1	A0A0G2QC61	C11(Carbamidomethyl)	0	3.38605	0	3	1498.68	1.82318	23.3423	1
	Medium	AKQDmAcLLK	2	15	4	A7M746;A0A0G2K126;A7M777;A0A0G2QC61	M5(Oxidation); C7(Carbamidomethyl)	0	3.10071	0	3	1193.6	-0.648457	15.1104	1
	High	AEAEAWYQcR	1	2	1	A0A0G2QC61	C9(Carbamidomethyl)	0	2.88676	0	2	1283.55	1.91421	27.748	0
	Medium	AQYDDIASR	1	12	3	A7M746;A0A0G2K126;A0A0G2QC61		0	2.68862	0	2	1038.49	1.81492	19.4912	0
	Medium	WNFmQQQR	1	2	1	A0A0G2QC61	M4(Oxidation)	0	2.41808	0	2	1153.52	0.752256	25.7971	0
G3V9A3	RCG31390 OS=Rattus norvegicus OX=10116 GN=Sfn PE=3 SV=1 - [G3V9A3_RAT]	26.6575	27.82	8	6	7	9	248	27.7297	4.77979
	A2	Sequence	# PSMs	# Proteins	# Protein Groups	Protein Group Accessions	Modifications	ΔCn	XCorr	Probability	Charge	MH+ [Da]	ΔM [ppm]	RT [min]	# Missed Cleavages
	High	TTFDEAmADLHTLSEDSYK	2	3	1	G3V9A3	M7(Oxidation)	0	3.65821	0	2	2189.96	2.78111	40.4463	0
	High	DSTLImQLLR	2	11	3	P62260;G3V9A3;P63102	M6(Oxidation)	0	3.29718	0	2	1205.66	1.44657	49.3638	0
	High	YLAEVATGDDK	1	3	1	G3V9A3		0	2.86508	0	2	1181.57	1.25476	22.6087	0
	Medium	GEELScEER	1	1	1	G3V9A3	C6(Carbamidomethyl)	0	2.70004	0	2	1108.46	1.85575	13.3237	0
	Medium	SAYQEAmDISK	1	3	1	G3V9A3	M7(Oxidation)	0	2.65619	0	2	1258.56	2.04717	22.1936	0
	Medium	VLSSIEQK	1	8	1	G3V9A3		0	2.61811	0	2	903.515	0.701762	16.6685	0
	Medium	YLAEVATGDDKK	1	3	1	G3V9A3		0	2.61316	0	2	1309.66	0.759744	18.1957	1
Q6IFV5	Keratin 36 OS=Rattus norvegicus OX=10116 GN=Krt36 PE=2 SV=1 - [Q6IFV5_RAT]	26.4643	16.45	4	2	8	9	468	52.2208	5.04639
	A2	Sequence	# PSMs	# Proteins	# Protein Groups	Protein Group Accessions	Modifications	ΔCn	XCorr	Probability	Charge	MH+ [Da]	ΔM [ppm]	RT [min]	# Missed Cleavages
	High	ILDELTLcK	2	6	4	Q6IFW1;Q6IFV9;Q6IFV5;F1MAF7	C8(Carbamidomethyl)	0	3.4996	0	2	1104.6	0.991093	35.9579	0
	High	TVNALEIELQAQHSmR	1	1	1	Q6IFV5	M15(Oxidation)	0	3.44868	0	2	1855.93	-0.791018	33.7284	0
	High	ADLEAQVESLK	1	5	3	Q6IFV6;Q6IFV5;A0A096MJE0		0	3.24267	0	2	1202.63	3.56845	34.5723	0
	High	cQYETLVENNR	1	2	2	Q6IFV6;Q6IFV5	C1(Carbamidomethyl)	0	3.23641	0	2	1425.65	2.39924	26.0007	0
	High	NSLESTLAETEAR	1	1	1	Q6IFV5		0	3.09377	0	2	1420.69	0.661024	32.9582	0
	Medium	TKYETELSLR	1	4	3	Q6IFW1;Q6IFV5;F1MAF7		0	2.64029	0	2	1239.66	0.709691	25.0374	1
	Medium	LAADDFR	1	22	8	Q6IFW6;Q6IFV1;Q6IFU7;Q6IFW2;Q6IFV6;Q6IFV5;F1MAF7;A0A096MJE0		0	2.45819	0	2	807.4	0.746573	22.4953	0
	Medium	YETELSLR	1	4	3	Q6IFW1;Q6IFV5;F1MAF7		0	2.45459	0	2	1010.52	1.00215	28.5342	0
Q6IFW2	Keratin, type I cytoskeletal 40 OS=Rattus norvegicus OX=10116 GN=Krt40 PE=3 SV=1 - [K1C40_RAT]	22.2489	8.58	4	1	5	8	431	48.2647	4.52588
	A2	Sequence	# PSMs	# Proteins	# Protein Groups	Protein Group Accessions	Modifications	ΔCn	XCorr	Probability	Charge	MH+ [Da]	ΔM [ppm]	RT [min]	# Missed Cleavages
	High	LEcEINTYR	2	7	5	Q6IFW2;Q6IFW1;Q6IFV9;Q6IFV6;F1MAF7	C3(Carbamidomethyl)	0	3.19805	0	2	1197.56	1.46636	23.7253	0
	High	ARLEcEINTYR	1	6	4	Q6IFW2;Q6IFW1;Q6IFV6;F1MAF7	C5(Carbamidomethyl)	0	3.19073	0	2	1424.7	1.27867	24.4309	1
	High	ETmQFLNDR	2	6	4	Q6IFW2;Q6IFW1;Q6IFV9;F1MAF7	M3(Oxidation)	0	2.79624	0	2	1169.53	-0.248089	21.2726	0
	High	ETMQFLNDR	1	6	4	Q6IFW2;Q6IFW1;Q6IFV9;F1MAF7		0	2.77854	0	2	1153.53	1.37219	31.3461	0
	Medium	LAADDFR	1	22	8	Q6IFW6;Q6IFV1;Q6IFU7;Q6IFW2;Q6IFV6;Q6IFV5;F1MAF7;A0A096MJE0		0	2.45819	0	2	807.4	0.746573	22.4953	0
	Medium	SKYESELSLR	1	1	1	Q6IFW2		0	2.40394	0	2	1211.63	1.47262	23.4551	1
A0A0G2JST3	Keratin, type II cytoskeletal 1 OS=Rattus norvegicus OX=10116 GN=Krt1 PE=1 SV=1 - [A0A0G2JST3_RAT]	25.436	7.2	2	5	5	8	625	64.7171	7.92822
	A2	Sequence	# PSMs	# Proteins	# Protein Groups	Protein Group Accessions	Modifications	ΔCn	XCorr	Probability	Charge	MH+ [Da]	ΔM [ppm]	RT [min]	# Missed Cleavages
	High	FLEQQNQVLQTK	2	7	1	A0A0G2JST3		0	4.15056	0	2	1475.79	1.65744	28.4519	0
	High	TNAENEFVTIKK	2	2	1	A0A0G2JST3		0	3.13776	0	2	1393.74	2.62327	23.6276	1
	High	TNAENEFVTIK	1	2	1	A0A0G2JST3		0	3.08403	0	2	1265.64	1.05568	30.2057	0
	High	WELLQQVDTSTR	1	3	1	A0A0G2JST3		0	3.05845	0	2	1475.75	1.08052	40.7495	0
	Medium	DYQELmNTK	1	2	1	A0A0G2JST3	M6(Oxidation)	0	2.60851	0	2	1157.52	1.24263	18.9382	0
	Medium	DYQELMNTK	1	2	1	A0A0G2JST3		0	2.45899	0	2	1141.52	-0.521124	28.5979	0
Q6IFV1	Keratin, type I cytoskeletal 14 OS=Rattus norvegicus OX=10116 GN=Krt14 PE=2 SV=1 - [K1C14_RAT]	22.0317	14.02	10	1	7	7	485	52.6509	5.16064
	A2	Sequence	# PSMs	# Proteins	# Protein Groups	Protein Group Accessions	Modifications	ΔCn	XCorr	Probability	Charge	MH+ [Da]	ΔM [ppm]	RT [min]	# Missed Cleavages
	High	EVATNSELVQSGK	1	3	1	Q6IFV1		0	3.97815	0	2	1361.69	0.239656	19.3219	0
	High	VLDELTLAR	1	9	2	Q6IFV1;Q6IFU7		0	3.70714	0	2	1029.59	0.69036	34.8437	0
	High	GQVGGDVNVEmDAAPGVDLSR	1	2	2	Q6IFV1;Q6IFU7	M11(Oxidation)	0	3.64549	0	2	2101.99	4.40165	33.767	0
	High	TRLEQEIATYR	1	12	3	Q6IFV1;Q6IFU7;Q6IFU9		0	2.95694	0	2	1379.73	0.729175	29.0143	1
	High	LEQEIATYR	1	15	3	Q6IFV1;Q6IFU7;Q6IFU9		0	2.81037	0	2	1122.58	1.65409	23.9529	0
	Medium	IRDWYQR	1	4	2	Q6IFV1;Q6IFU9		0	2.47538	0	2	1036.53	1.24997	21.5102	1
	Medium	LAADDFR	1	22	8	Q6IFW6;Q6IFV1;Q6IFU7;Q6IFW2;Q6IFV6;Q6IFV5;F1MAF7;A0A096MJE0		0	2.45819	0	2	807.4	0.746573	22.4953	0
Q6IFU7	Keratin, type I cytoskeletal 42 OS=Rattus norvegicus OX=10116 GN=Krt42 PE=3 SV=1 - [K1C42_RAT]	21.047	15.04	10	2	7	7	452	50.1819	5.16064
	A2	Sequence	# PSMs	# Proteins	# Protein Groups	Protein Group Accessions	Modifications	ΔCn	XCorr	Probability	Charge	MH+ [Da]	ΔM [ppm]	RT [min]	# Missed Cleavages
	High	VLDELTLAR	1	9	2	Q6IFV1;Q6IFU7		0	3.70714	0	2	1029.59	0.69036	34.8437	0
	High	GQVGGDVNVEmDAAPGVDLSR	1	2	2	Q6IFV1;Q6IFU7	M11(Oxidation)	0	3.64549	0	2	2101.99	4.40165	33.767	0
	High	TRLEQEIATYR	1	12	3	Q6IFV1;Q6IFU7;Q6IFU9		0	2.95694	0	2	1379.73	0.729175	29.0143	1
	High	LEQEIATYR	1	15	3	Q6IFV1;Q6IFU7;Q6IFU9		0	2.81037	0	2	1122.58	1.65409	23.9529	0
	High	DAEEWFFTK	1	1	1	Q6IFU7		0	2.76025	0	2	1172.53	0.837309	44.7127	0
	Medium	mSVEADINGLR	1	4	1	Q6IFU7	M1(Oxidation)	0	2.70861	0	2	1220.59	-3.59588	30.791	0
	Medium	LAADDFR	1	22	8	Q6IFW6;Q6IFV1;Q6IFU7;Q6IFW2;Q6IFV6;Q6IFV5;F1MAF7;A0A096MJE0		0	2.45819	0	2	807.4	0.746573	22.4953	0
D3ZY51	Plakophilin 1 OS=Rattus norvegicus OX=10116 GN=Pkp1 PE=4 SV=2 - [D3ZY51_RAT]	25.0321	15.21	1	6	6	7	605	67.1746	8.70459
	A2	Sequence	# PSMs	# Proteins	# Protein Groups	Protein Group Accessions	Modifications	ΔCn	XCorr	Probability	Charge	MH+ [Da]	ΔM [ppm]	RT [min]	# Missed Cleavages
	High	NYSGLIDSLmAYVQNcVAASR	1	1	1	D3ZY51	M10(Oxidation); C16(Carbamidomethyl)	0	4.76047	0	3	2348.12	6.27163	59.9113	0
	High	EVVDPEVFFNATGcLR	2	1	1	D3ZY51	C14(Carbamidomethyl)	0	4.0184	0	2	1852.89	0.47999	51.0869	0
	High	mmNNNYDcPLPEEETNPK	1	1	1	D3ZY51	M1(Oxidation); M2(Oxidation); C8(Carbamidomethyl)	0	3.8325	0	2	2227.89	-1.1204	26.8255	0
	High	IcSEDIEcSGLTIPK	1	1	1	D3ZY51	C2(Carbamidomethyl); C8(Carbamidomethyl)	0	3.4169	0	2	1721.81	1.34121	36.856	0
	Medium	LLQSGNSDVVR	1	1	1	D3ZY51		0	2.69225	0	2	1187.64	1.17757	20.9161	0
	Medium	QQVYQLGGIcK	1	1	1	D3ZY51	C10(Carbamidomethyl)	0	2.51208	0	2	1293.66	1.23411	29.9033	0
M0RCB1	Uncharacterized protein OS=Rattus norvegicus OX=10116 PE=3 SV=1 - [M0RCB1_RAT]	22.1045	11.08	11	6	6	7	641	70.386	5.59229
	A2	Sequence	# PSMs	# Proteins	# Protein Groups	Protein Group Accessions	Modifications	ΔCn	XCorr	Probability	Charge	MH+ [Da]	ΔM [ppm]	RT [min]	# Missed Cleavages
	High	IINEPTAAAIAYGLDK	2	8	1	M0RCB1		0	4.32372	0	3	1659.9	1.47475	42.3655	0
	High	VEIIANDQGNR	1	9	1	M0RCB1		0	3.03739	0	2	1228.63	1.09132	20.2612	0
	High	TTPSYVAFTDTER	1	8	1	M0RCB1		0	2.79447	0	2	1487.7	0.512647	32.9419	0
	High	DAGTIAGLNVLR	1	6	1	M0RCB1		0	2.79113	0	2	1199.68	0.739531	40.5893	0
	Medium	FEELNADLFR	1	8	1	M0RCB1		0	2.65535	0	2	1253.62	4.47535	42.9055	0
	Medium	LLQDFFNGK	1	7	1	M0RCB1		0	2.53461	0	2	1081.57	-0.268951	40.3689	0
P62804	Histone H4 OS=Rattus norvegicus OX=10116 GN=Hist1h4b PE=1 SV=2 - [H4_RAT]	18.4254	50.49	1	5	5	6	103	11.3604	11.356
	A2	Sequence	# PSMs	# Proteins	# Protein Groups	Protein Group Accessions	Modifications	ΔCn	XCorr	Probability	Charge	MH+ [Da]	ΔM [ppm]	RT [min]	# Missed Cleavages
	High	ISGLIYEETR	1	1	1	P62804		0	3.51555	0	2	1180.62	1.67626	31.4828	0
	High	TVTAmDVVYALK	2	1	1	P62804	M5(Oxidation)	0	3.3622	0	2	1326.7	0.834875	39.6128	0
	High	DNIQGITKPAIR	1	1	1	P62804		0	3.07645	0	2	1325.75	0.327828	24.655	0
	High	VFLENVIR	1	1	1	P62804		0	2.82039	0	2	989.578	0.469295	38.4838	0
	Medium	DAVTYTEHAK	1	1	1	P62804		0	2.41047	0	2	1134.55	2.61649	12.3179	0
D3ZGY4	Glyceraldehyde-3-phosphate dehydrogenase OS=Rattus norvegicus OX=10116 GN=Gapdh-ps2 PE=1 SV=1 - [D3ZGY4_RAT]	22.263	22.22	10	4	4	6	333	35.8001	7.76709
	A2	Sequence	# PSMs	# Proteins	# Protein Groups	Protein Group Accessions	Modifications	ΔCn	XCorr	Probability	Charge	MH+ [Da]	ΔM [ppm]	RT [min]	# Missed Cleavages
	High	VIHDNFGIVEGLmTTVHAITATQK	1	5	1	D3ZGY4	M13(Oxidation)	0	5.14446	0	3	2611.35	-0.145107	49.6359	0
	High	WGDAGAEYVVESTGVFTTmEK	3	5	1	D3ZGY4	M19(Oxidation)	0	4.61019	0	2	2293.03	-2.87895	47.4795	0
	High	VIISAPSADAPmFVmGVNHEK	1	5	1	D3ZGY4	M12(Oxidation); M15(Oxidation)	0	2.83756	0	2	2245.11	3.42963	35.4691	0
	Medium	VGVNGFGR	1	8	1	D3ZGY4		0	2.5611	0	2	805.432	1.14272	22.033	0
A0A096MJE0	Keratin 32 (Fragment) OS=Rattus norvegicus OX=10116 GN=Krt32 PE=3 SV=1 - [A0A096MJE0_RAT]	19.1037	13.94	6	3	5	6	416	47.4	4.84326
	A2	Sequence	# PSMs	# Proteins	# Protein Groups	Protein Group Accessions	Modifications	ΔCn	XCorr	Probability	Charge	MH+ [Da]	ΔM [ppm]	RT [min]	# Missed Cleavages
	High	TVNTLEIELQAQHSLR	1	3	1	A0A096MJE0		0	4.8309	0	2	1852	2.29932	37.6754	0
	High	ADLEAQVESLK	1	5	3	Q6IFV6;Q6IFV5;A0A096MJE0		0	3.24267	0	2	1202.63	3.56845	34.5723	0
	High	LEcEIDTYR	2	3	1	A0A096MJE0	C3(Carbamidomethyl)	0	2.98935	0	2	1198.54	-0.988578	25.5847	0
	High	LNIEVDAAPPVDLTR	1	3	1	A0A096MJE0		0	2.88508	0	2	1622.88	1.14321	42.0884	0
	Medium	LAADDFR	1	22	8	Q6IFW6;Q6IFV1;Q6IFU7;Q6IFW2;Q6IFV6;Q6IFV5;F1MAF7;A0A096MJE0		0	2.45819	0	2	807.4	0.746573	22.4953	0
P62260	14-3-3 protein epsilon OS=Rattus norvegicus OX=10116 GN=Ywhae PE=1 SV=1 - [1433E_RAT]	17.3344	20.39	1	3	4	5	255	29.1554	4.7417
	A2	Sequence	# PSMs	# Proteins	# Protein Groups	Protein Group Accessions	Modifications	ΔCn	XCorr	Probability	Charge	MH+ [Da]	ΔM [ppm]	RT [min]	# Missed Cleavages
	High	AAFDDAIAELDTLSEESYK	1	1	1	P62260		0	4.86588	0	2	2087.97	2.45187	56.1559	0
	High	LIccDILDVLDK	1	1	1	P62260	C3(Carbamidomethyl); C4(Carbamidomethyl)	0	3.57802	0	2	1476.74	0.138672	51.5188	0
	High	DSTLImQLLR	2	11	3	P62260;G3V9A3;P63102	M6(Oxidation)	0	3.29718	0	2	1205.66	1.44657	49.3638	0
	Medium	YLAEFATGNDR	1	1	1	P62260		0	2.43837	0	2	1256.59	1.05463	29.9179	0
P68370	Tubulin alpha-1A chain OS=Rattus norvegicus OX=10116 GN=Tuba1a PE=1 SV=1 - [TBA1A_RAT]	17.9022	16.85	5	4	5	5	451	50.1036	5.05908
	A2	Sequence	# PSMs	# Proteins	# Protein Groups	Protein Group Accessions	Modifications	ΔCn	XCorr	Probability	Charge	MH+ [Da]	ΔM [ppm]	RT [min]	# Missed Cleavages
	High	TIGGGDDSFNTFFSETGAGK	1	5	1	P68370		0	4.70418	0	2	2007.89	-0.499956	45.2086	0
	High	AVFVDLEPTVIDEVR	1	4	1	P68370		0	3.96731	0	2	1701.91	-0.323322	49.1927	0
	High	VGINYQPPTVVPGGDLAK	1	5	2	P68370;Q5XIF6		0	3.53572	0	2	1824.99	1.07565	39.583	0
	High	TIQFVDWcPTGFK	1	5	1	P68370	C8(Carbamidomethyl)	0	3.24461	0	2	1598.77	2.68123	48.395	0
	Medium	DVNAAIATIK	1	5	1	P68370		0	2.45043	0	2	1015.58	0.604306	30.6017	0
A0A0G2JT93	Catenin (Cadherin associated protein), beta 1, isoform CRA_a OS=Rattus norvegicus OX=10116 GN=Ctnnb1 PE=1 SV=1 - [A0A0G2JT93_RAT]	16.3929	8.45	3	2	5	5	781	85.4162	5.85889
	A2	Sequence	# PSMs	# Proteins	# Protein Groups	Protein Group Accessions	Modifications	ΔCn	XCorr	Probability	Charge	MH+ [Da]	ΔM [ppm]	RT [min]	# Missed Cleavages
	High	mEEIVEGcTGALHILAR	1	4	2	A0A0G2JT93;Q6P0K8	M1(Oxidation); C8(Carbamidomethyl)	0	4.0322	0	3	1914.94	0.296274	37.3525	0
	High	VAAGVLcELAQDK	1	4	2	A0A0G2JT93;Q6P0K8	C7(Carbamidomethyl)	0	3.51128	0	2	1373.71	1.23888	37.3426	0
	High	NEGVATYAAAVLFR	1	2	1	A0A0G2JT93		0	3.29568	0	2	1481.78	0.450084	49.4546	0
	High	LVQNcLWTLR	1	5	2	A0A0G2JT93;Q6P0K8	C5(Carbamidomethyl)	0	3.02572	0	2	1302.7	0.486005	40.7882	0
	Medium	LLNDEDQVVVNK	1	2	1	A0A0G2JT93		0	2.52796	0	2	1385.73	0.314175	26.9419	0
Q4QRB4	Tubulin beta-3 chain OS=Rattus norvegicus OX=10116 GN=Tubb3 PE=1 SV=1 - [TBB3_RAT]	15.9744	14.67	2	1	5	5	450	50.3862	4.93213
	A2	Sequence	# PSMs	# Proteins	# Protein Groups	Protein Group Accessions	Modifications	ΔCn	XCorr	Probability	Charge	MH+ [Da]	ΔM [ppm]	RT [min]	# Missed Cleavages
	High	MSSTFIGNSTAIQELFK	1	1	1	Q4QRB4		0.0495	4.4182	0	2	1873.93	-1.33609	51.2693	0
	High	NSSYFVEWIPNNVK	1	8	2	Q6P9T8;Q4QRB4		0	3.42192	0	2	1696.83	-1.55079	47.1236	0
	High	ISEQFTAmFR	1	7	2	Q6P9T8;Q4QRB4	M8(Oxidation)	0	2.81577	0	2	1245.59	-2.83161	33.8764	0
	Medium	AILVDLEPGTmDSVR	1	4	1	Q4QRB4	M11(Oxidation)	0	2.71831	0	2	1631.83	-2.02962	39.1294	0
	Medium	LAVNmVPFPR	1	9	2	Q6P9T8;Q4QRB4	M5(Oxidation)	0	2.60015	0	2	1159.63	-2.29538	36.2613	0
Q07936	Annexin A2 OS=Rattus norvegicus OX=10116 GN=Anxa2 PE=1 SV=2 - [ANXA2_RAT]	13.9376	13.86	1	4	4	5	339	38.6538	7.69385
	A2	Sequence	# PSMs	# Proteins	# Protein Groups	Protein Group Accessions	Modifications	ΔCn	XCorr	Probability	Charge	MH+ [Da]	ΔM [ppm]	RT [min]	# Missed Cleavages
	High	GLGTDEDSLIEIIcSR	1	1	1	Q07936	C14(Carbamidomethyl)	0	3.56835	0	2	1777.87	1.68827	52.0365	0
	High	TNQELQEINR	1	1	1	Q07936		0	2.9296	0	2	1244.62	1.2518	20.81	0
	Medium	SYSPYDmLESIR	2	1	1	Q07936	M7(Oxidation)	0	2.49794	0	2	1476.67	-0.356555	37.7925	0
	Medium	QDIAFAYQR	1	1	1	Q07936		0	2.46921	0	2	1111.56	2.11075	29.8065	0
Q4FZU2	Keratin, type II cytoskeletal 6A OS=Rattus norvegicus OX=10116 GN=Krt6a PE=1 SV=1 - [K2C6A_RAT]	14.7147	5.98	3	2	3	5	552	59.2127	7.94287
	A2	Sequence	# PSMs	# Proteins	# Protein Groups	Protein Group Accessions	Modifications	ΔCn	XCorr	Probability	Charge	MH+ [Da]	ΔM [ppm]	RT [min]	# Missed Cleavages
	High	YEELQITAGR	1	2	1	Q4FZU2		0	3.38078	0	2	1179.6	1.06889	28.9989	0
	High	SLDLDSIIAEVK	3	11	3	Q4FZU2;F7FFV2;Q6IG05		0	3.12511	0	2	1302.72	3.23681	53.5535	0
	High	TAAENEFVTLK	1	1	1	Q4FZU2		0	2.7513	0	2	1222.63	0.253687	31.3551	0
Q6IG04	Keratin, type II cytoskeletal 72 OS=Rattus norvegicus OX=10116 GN=Krt72 PE=3 SV=2 - [K2C72_RAT]	15.3895	4.62	2	0	3	5	520	56.8159	7.35693
	A2	Sequence	# PSMs	# Proteins	# Protein Groups	Protein Group Accessions	Modifications	ΔCn	XCorr	Probability	Charge	MH+ [Da]	ΔM [ppm]	RT [min]	# Missed Cleavages
	High	FLEQQNQVLETK	3	4	2	Q6IG04;U3R7A7		0	3.69115	0	2	1476.77	0.0781967	29.3457	0
	High	TAAENEFVVLK	1	4	1	Q6IG04		0.0105	2.82674	0	2	1220.65	1.26393	34.3822	0
	Medium	TAAENEFVVLKK	1	4	1	Q6IG04		0.0203	2.40573	0	2	1348.75	0.23935	27.3823	1
Q6IG05	Keratin, type II cytoskeletal 75 OS=Rattus norvegicus OX=10116 GN=Krt75 PE=3 SV=2 - [K2C75_RAT]	13.7356	5.54	5	1	3	5	542	58.9906	8.07471
	A2	Sequence	# PSMs	# Proteins	# Protein Groups	Protein Group Accessions	Modifications	ΔCn	XCorr	Probability	Charge	MH+ [Da]	ΔM [ppm]	RT [min]	# Missed Cleavages
	High	SLDLDSIIAEVK	3	11	3	Q4FZU2;F7FFV2;Q6IG05		0	3.12511	0	2	1302.72	3.23681	53.5535	0
	Medium	YEELQVTAGR	1	1	1	Q6IG05		0	2.65718	0	2	1165.59	2.98831	25.2801	0
	Medium	LLEGEEcR	1	16	3	A0A0G2JWX4;F7FFV2;Q6IG05	C7(Carbamidomethyl)	0	2.49576	0	2	1005.47	0.487893	16.3573	0
Q6IFU9	Keratin 16 OS=Rattus norvegicus OX=10116 GN=Krt16 PE=1 SV=1 - [Q6IFU9_RAT]	15.4918	10.8	6	2	5	5	463	50.7457	5.12256
	A2	Sequence	# PSMs	# Proteins	# Protein Groups	Protein Group Accessions	Modifications	ΔCn	XCorr	Probability	Charge	MH+ [Da]	ΔM [ppm]	RT [min]	# Missed Cleavages
	High	GQTGGDVNVEmDAAPGVDLSR	1	4	1	Q6IFU9	M11(Oxidation)	0	4.35876	0	2	2103.96	1.25881	31.7869	0
	High	TRLEQEIATYR	1	12	3	Q6IFV1;Q6IFU7;Q6IFU9		0	2.95694	0	2	1379.73	0.729175	29.0143	1
	High	ASLENSLEETK	1	4	1	Q6IFU9		0	2.89031	0	2	1220.6	1.57569	25.3384	0
	High	LEQEIATYR	1	15	3	Q6IFV1;Q6IFU7;Q6IFU9		0	2.81037	0	2	1122.58	1.65409	23.9529	0
	Medium	IRDWYQR	1	4	2	Q6IFV1;Q6IFU9		0	2.47538	0	2	1036.53	1.24997	21.5102	1
A0A0G2JWX4	Keratin, type II cytoskeletal 2 epidermal OS=Rattus norvegicus OX=10116 GN=Krt2 PE=1 SV=1 - [A0A0G2JWX4_RAT]	15.5463	4.53	6	2	3	5	684	69.0632	7.69385
	A2	Sequence	# PSMs	# Proteins	# Protein Groups	Protein Group Accessions	Modifications	ΔCn	XCorr	Probability	Charge	MH+ [Da]	ΔM [ppm]	RT [min]	# Missed Cleavages
	High	GFSSGSAVVSGGSR	3	2	1	A0A0G2JWX4		0	3.94677	0	2	1254.6	-5.46774	20.7976	0
	High	DYQELmNVK	1	4	1	A0A0G2JWX4	M6(Oxidation)	0	2.84189	0	2	1155.54	0.832549	24.1755	0
	Medium	LLEGEEcR	1	16	3	A0A0G2JWX4;F7FFV2;Q6IG05	C7(Carbamidomethyl)	0	2.49576	0	2	1005.47	0.487893	16.3573	0
P60711	Actin, cytoplasmic 1 OS=Rattus norvegicus OX=10116 GN=Actb PE=1 SV=1 - [ACTB_RAT]	13.9601	13.07	13	3	3	4	375	41.7097	5.47803
	A2	Sequence	# PSMs	# Proteins	# Protein Groups	Protein Group Accessions	Modifications	ΔCn	XCorr	Probability	Charge	MH+ [Da]	ΔM [ppm]	RT [min]	# Missed Cleavages
	High	DLYANTVLSGGTTmYPGIADR	2	5	1	P60711	M14(Oxidation)	0	4.07728	0	3	2231.07	3.06812	43.5022	0
	High	VAPEEHPVLLTEAPLNPK	1	6	1	P60711		0	3.66733	0	3	1954.07	1.14852	34.984	0
	Medium	AGFAGDDAPR	1	10	1	P60711		0	2.43616	0	2	976.448	0.124524	17.7037	0
Q8VIF7	Selenium-binding protein 1 OS=Rattus norvegicus OX=10116 GN=Selenbp1 PE=1 SV=1 - [SBP1_RAT]	12.6373	9.96	2	4	4	4	472	52.4985	6.56592
	A2	Sequence	# PSMs	# Proteins	# Protein Groups	Protein Group Accessions	Modifications	ΔCn	XCorr	Probability	Charge	MH+ [Da]	ΔM [ppm]	RT [min]	# Missed Cleavages
	High	GGFVLLDGETFEVK	1	2	1	Q8VIF7		0	3.9964	0	2	1510.78	0.232399	49.0009	0
	High	IYVVDVGSEPR	1	2	1	Q8VIF7		0	2.94424	0	2	1233.65	0.161559	31.535	0
	High	LNPNFLVDFGK	1	2	1	Q8VIF7		0	2.86672	0	2	1263.67	0.48622	47.312	0
	High	EEIVYLPcIYR	1	2	1	Q8VIF7	C8(Carbamidomethyl)	0	2.82994	0	2	1454.74	2.30384	45.4488	0
Q9Z2L0	Voltage-dependent anion-selective channel protein 1 OS=Rattus norvegicus OX=10116 GN=Vdac1 PE=1 SV=4 - [VDAC1_RAT]	10.8644	22.26	1	4	4	4	283	30.7366	8.54346
	A2	Sequence	# PSMs	# Proteins	# Protein Groups	Protein Group Accessions	Modifications	ΔCn	XCorr	Probability	Charge	MH+ [Da]	ΔM [ppm]	RT [min]	# Missed Cleavages
	Medium	VNNSSLIGLGYTQTLKPGIK	1	1	1	Q9Z2L0		0	3.11816	0	3	2103.18	0.33399	38.8121	0
	Medium	SENGLEFTSSGSANTETTK	1	1	1	Q9Z2L0		0	2.69474	0	2	1959.87	-1.56022	26.0926	0
	Medium	LTFDSSFSPNTGK	1	1	1	Q9Z2L0		0	2.57196	0	2	1400.67	-2.74043	34.6482	0
	Medium	VTQSNFAVGYK	1	1	1	Q9Z2L0		0	2.47957	0	2	1213.62	2.56577	25.8764	0
P81155	Voltage-dependent anion-selective channel protein 2 OS=Rattus norvegicus OX=10116 GN=Vdac2 PE=1 SV=2 - [VDAC2_RAT]	13.1792	22.71	1	4	4	4	295	31.7256	7.48877
	A2	Sequence	# PSMs	# Proteins	# Protein Groups	Protein Group Accessions	Modifications	ΔCn	XCorr	Probability	Charge	MH+ [Da]	ΔM [ppm]	RT [min]	# Missed Cleavages
	High	WNTDNTLGTEIAIEDQIcQGLK	1	1	1	P81155	C18(Carbamidomethyl)	0	4.85131	0	3	2519.21	-0.705849	53.446	0
	Medium	VNNSSLIGVGYTQTLRPGVK	1	1	1	P81155		0	3.17751	0	3	2103.16	0.712935	35.2002	0
	Medium	YQLDPTASISAK	1	1	1	P81155		0	2.647	0	2	1293.67	0.624443	31.1182	0
	Medium	LTFDTTFSPNTGK	1	1	1	P81155		0	2.50338	0	2	1428.7	-0.0729671	36.6955	0
U3R7A7	Keratin 71 OS=Rattus norvegicus OX=10116 GN=Krt71 PE=2 SV=1 - [U3R7A7_RAT]	12.9532	4.21	2	1	2	4	523	57.2858	6.60986
	A2	Sequence	# PSMs	# Proteins	# Protein Groups	Protein Group Accessions	Modifications	ΔCn	XCorr	Probability	Charge	MH+ [Da]	ΔM [ppm]	RT [min]	# Missed Cleavages
	High	FLEQQNQVLETK	3	4	2	Q6IG04;U3R7A7		0	3.69115	0	2	1476.77	0.0781967	29.3457	0
	High	AEAEALYQTK	1	3	1	U3R7A7		0	2.7962	0	2	1123.57	2.18589	20.2696	0
G3V6D3	ATP synthase subunit beta OS=Rattus norvegicus OX=10116 GN=Atp5f1b PE=1 SV=1 - [G3V6D3_RAT]	12.765	10.21	3	4	4	4	529	56.3095	5.2749
	A2	Sequence	# PSMs	# Proteins	# Protein Groups	Protein Group Accessions	Modifications	ΔCn	XCorr	Probability	Charge	MH+ [Da]	ΔM [ppm]	RT [min]	# Missed Cleavages
	High	FLSQPFQVAEVFTGHmGK	1	3	1	G3V6D3	M16(Oxidation)	0	3.6285	0	3	2039	-3.81041	46.8845	0
	High	VALTGLTVAEYFR	1	3	1	G3V6D3		0	3.37109	0	2	1439.79	-2.71104	50.0492	0
	High	IGLFGGAGVGK	1	3	1	G3V6D3		0	3.02624	0	2	975.563	0.91911	35.4898	0
	Medium	ImNVIGEPIDER	1	2	1	G3V6D3	M2(Oxidation)	0	2.73917	0	2	1401.71	1.52828	31.1484	0
F1M6C2	Elongation factor 1-alpha 1 pseudogene OS=Rattus norvegicus OX=10116 GN=LOC103691939 PE=1 SV=1 - [F1M6C2_RAT]	11.0574	9.76	4	4	4	4	410	44.2748	7.97217
	A2	Sequence	# PSMs	# Proteins	# Protein Groups	Protein Group Accessions	Modifications	ΔCn	XCorr	Probability	Charge	MH+ [Da]	ΔM [ppm]	RT [min]	# Missed Cleavages
	High	EHALLAYTLGVK	1	4	1	F1M6C2		0	3.0903	0	2	1314.75	2.85046	36.353	0
	High	IGGIGTVPVGR	1	4	1	F1M6C2		0	3.01783	0	2	1025.61	-0.35142	28.8566	0
	Medium	QTVAVGVIK	1	4	1	F1M6C2		0	2.52678	0	2	914.568	1.08076	24.1948	0
	Medium	QLIVGVNK	1	4	1	F1M6C2		0	2.42253	0	2	870.542	1.73757	23.7337	0
Q5XIF6	Tubulin alpha-4A chain OS=Rattus norvegicus OX=10116 GN=Tuba4a PE=1 SV=1 - [TBA4A_RAT]	11.0488	11.38	1	2	3	3	448	49.8924	5.05908
	A2	Sequence	# PSMs	# Proteins	# Protein Groups	Protein Group Accessions	Modifications	ΔCn	XCorr	Probability	Charge	MH+ [Da]	ΔM [ppm]	RT [min]	# Missed Cleavages
	High	TIGGGDDSFTTFFcETGAGK	1	1	1	Q5XIF6	C14(Carbamidomethyl)	0	3.87031	0	2	2067.89	-1.52675	47.4706	0
	High	SIQFVDWcPTGFK	1	2	1	Q5XIF6	C8(Carbamidomethyl)	0	3.64277	0	2	1584.75	2.02747	48.1571	0
	High	VGINYQPPTVVPGGDLAK	1	5	2	P68370;Q5XIF6		0	3.53572	0	2	1824.99	1.07565	39.583	0
P63102	14-3-3 protein zeta/delta OS=Rattus norvegicus OX=10116 GN=Ywhaz PE=1 SV=1 - [1433Z_RAT]	9.90509	9.8	2	1	2	3	245	27.7537	4.79248
	A2	Sequence	# PSMs	# Proteins	# Protein Groups	Protein Group Accessions	Modifications	ΔCn	XCorr	Probability	Charge	MH+ [Da]	ΔM [ppm]	RT [min]	# Missed Cleavages
	High	SVTEQGAELSNEER	1	2	1	P63102		0	3.45292	0	2	1548.72	1.87835	20.8834	0
	High	DSTLImQLLR	2	11	3	P62260;G3V9A3;P63102	M6(Oxidation)	0	3.29718	0	2	1205.66	1.44657	49.3638	0
P50399	Rab GDP dissociation inhibitor beta OS=Rattus norvegicus OX=10116 GN=Gdi2 PE=1 SV=2 - [GDIB_RAT]	12.4806	8.54	2	2	2	3	445	50.5047	6.25244
	A2	Sequence	# PSMs	# Proteins	# Protein Groups	Protein Group Accessions	Modifications	ΔCn	XCorr	Probability	Charge	MH+ [Da]	ΔM [ppm]	RT [min]	# Missed Cleavages
	High	SPYLYPLYGLGELPQGFAR	2	2	1	P50399		0	4.6012	0	2	2141.1	-2.36383	56.3285	0
	High	VPSTEAEALASSLmGLFEK	1	1	1	P50399	M14(Oxidation)	0	4.46431	0	2	1996.01	5.68065	58.6674	0
D3ZNZ9	Histone H2B OS=Rattus norvegicus OX=10116 GN=Hist3h2ba PE=3 SV=1 - [D3ZNZ9_RAT]	11.4761	19.84	3	1	2	3	126	13.9856	10.3745
	A2	Sequence	# PSMs	# Proteins	# Protein Groups	Protein Group Accessions	Modifications	ΔCn	XCorr	Probability	Charge	MH+ [Da]	ΔM [ppm]	RT [min]	# Missed Cleavages
	High	AmGImNSFVNDIFER	2	13	2	A0A0G2K7R1;D3ZNZ9	M2(Oxidation); M5(Oxidation)	0	4.40137	0	3	1775.81	1.1094	47.399	0
	High	KESYSIYVYK	1	3	1	D3ZNZ9		0	3.0236	0	2	1279.66	2.39783	27.3953	1
P0CG51	Polyubiquitin-B OS=Rattus norvegicus OX=10116 GN=Ubb PE=1 SV=1 - [UBB_RAT]	9.22575	44.59	9	3	3	3	305	34.3475	7.53271
	A2	Sequence	# PSMs	# Proteins	# Protein Groups	Protein Group Accessions	Modifications	ΔCn	XCorr	Probability	Charge	MH+ [Da]	ΔM [ppm]	RT [min]	# Missed Cleavages
	High	TITLEVEPSDTIENVK	1	8	1	P0CG51		0	3.64865	0	2	1787.93	0.292374	39.1942	0
	High	ESTLHLVLR	1	8	1	P0CG51		0	2.96387	0	2	1067.62	0.423483	29.8988	0
	Medium	TLSDYNIQK	1	9	1	P0CG51		0	2.61323	0	2	1081.55	1.44364	22.9039	0
Q68FS4	Cytosol aminopeptidase OS=Rattus norvegicus OX=10116 GN=Lap3 PE=1 SV=1 - [AMPL_RAT]	9.89296	8.09	1	3	3	3	519	56.1147	7.21045
	A2	Sequence	# PSMs	# Proteins	# Protein Groups	Protein Group Accessions	Modifications	ΔCn	XCorr	Probability	Charge	MH+ [Da]	ΔM [ppm]	RT [min]	# Missed Cleavages
	High	ADmGGAATIcSAIVSAAK	1	1	1	Q68FS4	M3(Oxidation); C10(Carbamidomethyl)	0	4.70479	0	2	1709.82	-1.09462	38.7987	0
	Medium	TIQVDNTDAEGR	1	1	1	Q68FS4		0	2.67024	0	2	1318.62	0.68547	18.1986	0
	Medium	GVLFASGQNLAR	1	1	1	Q68FS4		0	2.51792	0	2	1232.67	0.253965	33.7011	0
Q10758	Keratin, type II cytoskeletal 8 OS=Rattus norvegicus OX=10116 GN=Krt8 PE=1 SV=3 - [K2C8_RAT]	9.69136	6	5	2	3	3	483	53.9853	5.99854
	A2	Sequence	# PSMs	# Proteins	# Protein Groups	Protein Group Accessions	Modifications	ΔCn	XCorr	Probability	Charge	MH+ [Da]	ΔM [ppm]	RT [min]	# Missed Cleavages
	High	LALDIEIATYR	1	9	1	Q10758		0	3.55396	0	2	1277.71	0.173261	45.4353	0
	Medium	NKYEDEINK	1	6	2	F7FFV2;Q10758		0	3.45682	0	3	1152.55	-0.199268	14.3317	1
	Medium	AQYEEIANR	1	1	1	Q10758		0	2.68059	0	2	1093.53	-1.14558	19.2838	0
D3ZWE0	Histone H2A OS=Rattus norvegicus OX=10116 GN=Hist2h2ab PE=3 SV=1 - [D3ZWE0_RAT]	11.7179	24.62	5	1	2	3	130	13.9908	10.8872
	A2	Sequence	# PSMs	# Proteins	# Protein Groups	Protein Group Accessions	Modifications	ΔCn	XCorr	Probability	Charge	MH+ [Da]	ΔM [ppm]	RT [min]	# Missed Cleavages
	High	LLGGVTIAQGGVLPNIQAVLLPK	2	2	1	D3ZWE0		0	5.69879	0	3	2271.38	-1.0001	58.9752	0
	High	AGLQFPVGR	1	19	2	D4ACV3;D3ZWE0		0	2.92756	0	2	944.532	0.986548	33.353	0
D3ZSY5	Keratin 84 OS=Rattus norvegicus OX=10116 GN=Krt84 PE=2 SV=2 - [D3ZSY5_RAT]	13.629	5.75	2	1	2	3	557	61.1631	7.84033
	A2	Sequence	# PSMs	# Proteins	# Protein Groups	Protein Group Accessions	Modifications	ΔCn	XCorr	Probability	Charge	MH+ [Da]	ΔM [ppm]	RT [min]	# Missed Cleavages
	High	LEAAVAEAEQQGEAALNDAK	2	2	1	D3ZSY5		0	5.48954	0	2	2027.99	-0.3792	44.4957	0
	High	FLEQQNKLLETK	1	15	4	A7M746;A0A0G2K126;A7M777;D3ZSY5		0	3.58427	0	2	1490.82	1.44392	28.4014	1
D3ZX50	Keratin-associated protein 11-1 OS=Rattus norvegicus OX=10116 GN=Krtap11-1 PE=4 SV=1 - [D3ZX50_RAT]	8.56811	6.01	1	1	1	3	183	18.8905	7.89893
	A2	Sequence	# PSMs	# Proteins	# Protein Groups	Protein Group Accessions	Modifications	ΔCn	XCorr	Probability	Charge	MH+ [Da]	ΔM [ppm]	RT [min]	# Missed Cleavages
	High	TYQQScVSScR	3	1	1	D3ZX50	C6(Carbamidomethyl); C10(Carbamidomethyl)	0	3.16183	0	2	1375.57	0.787241	13.0078	0
Q0QF43	Malate dehydrogenase (Fragment) OS=Rattus norvegicus OX=10116 GN=MDH2 PE=2 SV=1 - [Q0QF43_RAT]	9.23003	14.29	2	3	3	3	301	31.6726	7.63525
	A2	Sequence	# PSMs	# Proteins	# Protein Groups	Protein Group Accessions	Modifications	ΔCn	XCorr	Probability	Charge	MH+ [Da]	ΔM [ppm]	RT [min]	# Missed Cleavages
	High	VAVLGASGGIGQPLSLLLK	1	2	1	Q0QF43		0	3.94802	0	2	1793.09	0.570228	55.4551	0
	High	TIIPLISQcTPK	1	2	1	Q0QF43	C9(Carbamidomethyl)	0	2.79379	0	2	1370.77	-1.40111	39.4331	0
	Medium	FVFSLVDAmNGK	1	2	1	Q0QF43	M9(Oxidation)	0	2.48822	0	2	1343.67	2.78142	42.6032	0
G3V9Q3	Heterogeneous nuclear ribonucleoprotein H OS=Rattus norvegicus OX=10116 GN=Hnrnph1 PE=1 SV=2 - [G3V9Q3_RAT]	12.1232	9.14	5	2	2	3	372	40.5912	6.66846
	A2	Sequence	# PSMs	# Proteins	# Protein Groups	Protein Group Accessions	Modifications	ΔCn	XCorr	Probability	Charge	MH+ [Da]	ΔM [ppm]	RT [min]	# Missed Cleavages
	High	ATENDIYNFFSPLNPVR	2	4	1	G3V9Q3		0	4.31466	0	2	1996.97	-1.41863	54.2676	0
	High	STGEAFVQFASQEIAEK	1	4	1	G3V9Q3		0	3.61136	0	2	1841.9	3.83188	46.699	0
A0A0G2K7R1	Uncharacterized protein OS=Rattus norvegicus OX=10116 PE=3 SV=1 - [A0A0G2K7R1_RAT]	11.488	21.19	10	1	2	3	118	13.126	10.3892
	A2	Sequence	# PSMs	# Proteins	# Protein Groups	Protein Group Accessions	Modifications	ΔCn	XCorr	Probability	Charge	MH+ [Da]	ΔM [ppm]	RT [min]	# Missed Cleavages
	High	AmGImNSFVNDIFER	2	13	2	A0A0G2K7R1;D3ZNZ9	M2(Oxidation); M5(Oxidation)	0	4.40137	0	3	1775.81	1.1094	47.399	0
	High	KESYSVYVYK	1	10	1	A0A0G2K7R1		0	3.03551	0	2	1265.64	-0.0635409	24.3875	1
A0A0G2K8Q3	Hephaestin-like 1 OS=Rattus norvegicus OX=10116 GN=Hephl1 PE=3 SV=1 - [A0A0G2K8Q3_RAT]	9.97901	3.53	1	3	3	3	1132	127.919	6.37939
	A2	Sequence	# PSMs	# Proteins	# Protein Groups	Protein Group Accessions	Modifications	ΔCn	XCorr	Probability	Charge	MH+ [Da]	ΔM [ppm]	RT [min]	# Missed Cleavages
	High	TYYIGIVEEYWNYVPQGK	1	1	1	A0A0G2K8Q3		0	4.38478	0	3	2222.09	3.75728	56.403	0
	High	DTYSGLmGPLITcR	1	1	1	A0A0G2K8Q3	M7(Oxidation); C13(Carbamidomethyl)	0	3.13901	0	2	1599.76	2.85309	37.9746	0
	Medium	RYFIAAEK	1	1	1	A0A0G2K8Q3		0	2.45522	0	2	997.546	-0.3309	20.1278	1
D4ACV3	Histone H2A OS=Rattus norvegicus OX=10116 GN=Hist2h2ac PE=3 SV=2 - [D4ACV3_RAT]	12.2402	22.22	17	1	2	3	126	13.6366	10.8579
	A2	Sequence	# PSMs	# Proteins	# Protein Groups	Protein Group Accessions	Modifications	ΔCn	XCorr	Probability	Charge	MH+ [Da]	ΔM [ppm]	RT [min]	# Missed Cleavages
	High	VTIAQGGVLPNIQAVLLPK	2	14	1	D4ACV3		0	5.06722	0	3	1931.17	0.825429	53.8669	0
	High	AGLQFPVGR	1	19	2	D4ACV3;D3ZWE0		0	2.92756	0	2	944.532	0.986548	33.353	0
A0A0G2K099	Uncharacterized protein OS=Rattus norvegicus OX=10116 PE=1 SV=1 - [A0A0G2K099_RAT]	9.22773	7.48	3	3	3	3	508	54.2615	9.12939
	A2	Sequence	# PSMs	# Proteins	# Protein Groups	Protein Group Accessions	Modifications	ΔCn	XCorr	Probability	Charge	MH+ [Da]	ΔM [ppm]	RT [min]	# Missed Cleavages
	High	TGAIVDVPVGEELLGR	1	1	1	A0A0G2K099		0	3.86397	0	2	1624.89	-0.30713	46.4185	0
	High	EIVTNFLAGFEA	1	1	1	A0A0G2K099		0	2.76601	0	2	1310.67	2.70554	59.2143	0
	Medium	VLSIGDGIAR	1	3	1	A0A0G2K099		0	2.59775	0	2	1000.58	1.24956	31.6025	0
Q71DI1	Dermcidin OS=Rattus norvegicus OX=10116 PE=2 SV=1 - [Q71DI1_RAT]	6.02003	20	1	2	2	2	110	11.2768	6.53662
	A2	Sequence	# PSMs	# Proteins	# Protein Groups	Protein Group Accessions	Modifications	ΔCn	XCorr	Probability	Charge	MH+ [Da]	ΔM [ppm]	RT [min]	# Missed Cleavages
	High	DAVEDLESVGK	1	1	1	Q71DI1		0	3.36899	0	2	1161.57	1.43752	33.837	0
	Medium	ENAGEDPGLAR	1	1	1	Q71DI1		0	2.65104	0	2	1128.53	1.02886	15.3201	0
Q6LED0	Histone H3.1 OS=Rattus norvegicus OX=10116 PE=1 SV=3 - [H31_RAT]	7.82069	30.15	7	2	2	2	136	15.3945	11.1216
	A2	Sequence	# PSMs	# Proteins	# Protein Groups	Protein Group Accessions	Modifications	ΔCn	XCorr	Probability	Charge	MH+ [Da]	ΔM [ppm]	RT [min]	# Missed Cleavages
	High	FQSSAVmALQEAcEAYLVGLFEDTNLcAIHAK	1	1	1	Q6LED0	M7(Oxidation); C13(Carbamidomethyl); C27(Carbamidomethyl)	0	4.83288	0	4	3602.72	6.7398	63.2244	0
	High	YRPGTVALR	1	7	1	Q6LED0		0	2.98781	0	2	1032.59	-1.09792	19.3769	0
P70645	Bleomycin hydrolase OS=Rattus norvegicus OX=10116 GN=Blmh PE=1 SV=1 - [BLMH_RAT]	5.71467	5.51	3	2	2	2	454	52.2888	6.48096
	A2	Sequence	# PSMs	# Proteins	# Protein Groups	Protein Group Accessions	Modifications	ΔCn	XCorr	Probability	Charge	MH+ [Da]	ΔM [ppm]	RT [min]	# Missed Cleavages
	High	DGEAVWFGcDVGK	1	3	1	P70645	C9(Carbamidomethyl)	0	3.06554	0	2	1439.63	1.23637	40.6506	0
	Medium	EHVKPLFNmEDK	1	2	1	P70645	M9(Oxidation)	0	2.64912	0	2	1502.73	0.904375	18.4435	0
Q5U206	Calmodulin-like protein 3 OS=Rattus norvegicus OX=10116 GN=Calml3 PE=2 SV=1 - [CALL3_RAT]	7.22888	10.74	1	2	2	2	149	16.7918	4.31006
	A2	Sequence	# PSMs	# Proteins	# Protein Groups	Protein Group Accessions	Modifications	ΔCn	XCorr	Probability	Charge	MH+ [Da]	ΔM [ppm]	RT [min]	# Missed Cleavages
	High	DGNGFVSAAELR	1	1	1	Q5U206		0	3.89538	0	2	1235.6	0.335877	34.1234	0
	High	VFDKDGNGFVSAAELR	1	1	1	Q5U206		0	3.3335	0	2	1724.87	3.01752	34.7038	1
Q6W3B0	Desmoglein-4 OS=Rattus norvegicus OX=10116 GN=Dsg4 PE=1 SV=1 - [DSG4_RAT]	7.79648	2.5	1	2	2	2	1040	114.294	4.71631
	A2	Sequence	# PSMs	# Proteins	# Protein Groups	Protein Group Accessions	Modifications	ΔCn	XCorr	Probability	Charge	MH+ [Da]	ΔM [ppm]	RT [min]	# Missed Cleavages
	High	TSYSASIEENcLSSELIR	1	1	1	Q6W3B0	C11(Carbamidomethyl)	0	4.78283	0	2	2058.96	-0.476217	42.0267	0
	High	TGEIQFSR	1	1	1	Q6W3B0		0	3.01365	0	2	937.475	1.22761	22.4333	0
P05197	Elongation factor 2 OS=Rattus norvegicus OX=10116 GN=Eef2 PE=1 SV=4 - [EF2_RAT]	5.74442	3.61	2	2	2	2	858	95.2229	6.82959
	A2	Sequence	# PSMs	# Proteins	# Protein Groups	Protein Group Accessions	Modifications	ΔCn	XCorr	Probability	Charge	MH+ [Da]	ΔM [ppm]	RT [min]	# Missed Cleavages
	High	TFcQLILDPIFK	1	1	1	P05197	C3(Carbamidomethyl)	0	3.0119	0	2	1494.81	1.94154	54.8753	0
	Medium	IWcFGPDGTGPNILTDITK	1	2	1	P05197	C3(Carbamidomethyl)	0	2.73252	0	2	2105.04	2.01716	54.8708	0
P04642	L-lactate dehydrogenase A chain OS=Rattus norvegicus OX=10116 GN=Ldha PE=1 SV=1 - [LDHA_RAT]	6.58065	8.13	2	1	2	2	332	36.4273	8.26514
	A2	Sequence	# PSMs	# Proteins	# Protein Groups	Protein Group Accessions	Modifications	ΔCn	XCorr	Probability	Charge	MH+ [Da]	ΔM [ppm]	RT [min]	# Missed Cleavages
	High	DLADELALVDVIEDK	1	1	1	P04642		0	3.71042	0	2	1657.85	-0.0581219	58.1042	0
	High	VIGSGcNLDSAR	1	3	2	P04642;P42123	C6(Carbamidomethyl)	0	2.87023	0	2	1248.6	0.855828	20.6883	0
P42123	L-lactate dehydrogenase B chain OS=Rattus norvegicus OX=10116 GN=Ldhb PE=1 SV=2 - [LDHB_RAT]	5.61248	6.29	2	1	2	2	334	36.5891	6.04932
	A2	Sequence	# PSMs	# Proteins	# Protein Groups	Protein Group Accessions	Modifications	ΔCn	XCorr	Probability	Charge	MH+ [Da]	ΔM [ppm]	RT [min]	# Missed Cleavages
	High	VIGSGcNLDSAR	1	3	2	P04642;P42123	C6(Carbamidomethyl)	0	2.87023	0	2	1248.6	0.855828	20.6883	0
	High	IVVVTAGVR	1	1	1	P42123		0	2.74224	0	2	913.583	0.14793	25.6608	0
F1LN88	Aldehyde dehydrogenase, mitochondrial OS=Rattus norvegicus OX=10116 GN=Aldh2 PE=1 SV=2 - [F1LN88_RAT]	6.35665	5.97	2	2	2	2	519	56.4807	7.32764
	A2	Sequence	# PSMs	# Proteins	# Protein Groups	Protein Group Accessions	Modifications	ΔCn	XCorr	Probability	Charge	MH+ [Da]	ΔM [ppm]	RT [min]	# Missed Cleavages
	High	VAEQTPLTALYVANLIK	1	2	1	F1LN88		0	3.59714	0	2	1844.05	0.624373	54.4826	0
	High	LGPALATGNVVVmK	1	2	1	F1LN88	M13(Oxidation)	0	2.75951	0	2	1385.79	2.08941	32.3644	0
D3ZJ50	Plakophilin 3 OS=Rattus norvegicus OX=10116 GN=Pkp3 PE=1 SV=1 - [D3ZJ50_RAT]	5.21889	3.53	1	2	2	2	822	89.8421	9.51025
	A2	Sequence	# PSMs	# Proteins	# Protein Groups	Protein Group Accessions	Modifications	ΔCn	XCorr	Probability	Charge	MH+ [Da]	ΔM [ppm]	RT [min]	# Missed Cleavages
	Medium	LALVEENGIFELLR	1	1	1	D3ZJ50		0	2.62284	0	2	1615.91	2.47546	56.3977	0
	Medium	LSSGFDDIDLPSAVK	1	1	1	D3ZJ50		0	2.59605	0	2	1563.78	-4.34108	42.3283	0
A1EC97	Dual specificity phosphate 14 OS=Rattus norvegicus OX=10116 GN=Dusp14 PE=2 SV=1 - [A1EC97_RAT]	7.39287	7.07	2	1	1	2	198	22.2526	9.53955
	A2	Sequence	# PSMs	# Proteins	# Protein Groups	Protein Group Accessions	Modifications	ΔCn	XCorr	Probability	Charge	MH+ [Da]	ΔM [ppm]	RT [min]	# Missed Cleavages
	High	HGATLVHcAAGVSR	2	2	1	A1EC97	C8(Carbamidomethyl)	0	3.97977	0	2	1435.72	0.242769	14.8463	0
G3V988	Keratin, type I cytoskeletal 39 OS=Rattus norvegicus OX=10116 GN=Krt39 PE=3 SV=1 - [G3V988_RAT]	5.50655	3.74	5	1	2	2	481	54.2888	5.35107
	A2	Sequence	# PSMs	# Proteins	# Protein Groups	Protein Group Accessions	Modifications	ΔCn	XCorr	Probability	Charge	MH+ [Da]	ΔM [ppm]	RT [min]	# Missed Cleavages
	High	LVSQIDNTK	1	2	1	G3V988		0	2.97371	0	2	1017.56	0.661193	16.1635	0
	Medium	LASYLEKVR	1	14	5	G3V988;Q6IFW1;Q6IFV9;Q6IFV6;F1MAF7		0	2.53284	0	2	1078.63	1.3345	23.7809	1
M0R5J4	Uncharacterized protein OS=Rattus norvegicus OX=10116 PE=3 SV=1 - [M0R5J4_RAT]	7.78326	8.53	5	2	2	2	434	47.0452	6.3667
	A2	Sequence	# PSMs	# Proteins	# Protein Groups	Protein Group Accessions	Modifications	ΔCn	XCorr	Probability	Charge	MH+ [Da]	ΔM [ppm]	RT [min]	# Missed Cleavages
	High	DATNVGDEGGFAPNILENK	1	3	1	M0R5J4		0	4.5657	0	2	1960.93	0.845468	40.5998	0
	Medium	AAVPSGASTGIYEALELR	1	5	1	M0R5J4		0	3.21756	0	3	1804.94	0.385054	45.9892	0
Q497A6	Brd4 protein (Fragment) OS=Rattus norvegicus OX=10116 GN=Brd4 PE=2 SV=1 - [Q497A6_RAT]	5.07001	1.59	4	1	1	2	566	63.1736	9.42236
	A2	Sequence	# PSMs	# Proteins	# Protein Groups	Protein Group Accessions	Modifications	ΔCn	XCorr	Probability	Charge	MH+ [Da]	ΔM [ppm]	RT [min]	# Missed Cleavages
	Medium	LAELQEQLK	2	4	1	Q497A6		0	2.43823	0	2	1071.61	0.833309	28.8183	0
D3ZQ45	Desmoglein 1 OS=Rattus norvegicus OX=10116 GN=Dsg1 PE=4 SV=1 - [D3ZQ45_RAT]	5.30237	1.75	3	1	1	2	914	100.735	4.83057
	A2	Sequence	# PSMs	# Proteins	# Protein Groups	Protein Group Accessions	Modifications	ΔCn	XCorr	Probability	Charge	MH+ [Da]	ΔM [ppm]	RT [min]	# Missed Cleavages
	Medium	YVmGNNPEGLLVVDSK	2	3	1	D3ZQ45	M3(Oxidation)	0	2.73828	0	2	1750.84	-13.5994	38.5779	0
A0A0G2K654	Histone cluster 1 H1 family member c OS=Rattus norvegicus OX=10116 GN=Hist1h1c PE=1 SV=1 - [A0A0G2K654_RAT]	5.56125	10.85	4	2	2	2	212	21.3037	11.0044
	A2	Sequence	# PSMs	# Proteins	# Protein Groups	Protein Group Accessions	Modifications	ΔCn	XCorr	Probability	Charge	MH+ [Da]	ΔM [ppm]	RT [min]	# Missed Cleavages
	High	ALAAAGYDVEK	1	4	1	A0A0G2K654		0	2.85414	0	2	1107.57	1.13965	23.8924	0
	Medium	ASGPPVSELITK	1	3	1	A0A0G2K654		0	2.70711	0	2	1198.67	-0.363156	32.0033	0
G3V6C1	RCG24055, isoform CRA_b OS=Rattus norvegicus OX=10116 GN=Serpinb5 PE=3 SV=3 - [G3V6C1_RAT]	6.05869	6.13	2	2	2	2	375	42.0407	5.92236
	A2	Sequence	# PSMs	# Proteins	# Protein Groups	Protein Group Accessions	Modifications	ΔCn	XCorr	Probability	Charge	MH+ [Da]	ΔM [ppm]	RT [min]	# Missed Cleavages
	High	ILVVNAAYFVGK	1	2	1	G3V6C1		0	3.52543	0	2	1293.76	0.225882	44.8678	0
	Medium	DVEDESTGLEK	1	2	1	G3V6C1		0	2.53326	0	2	1221.55	-0.0311065	19.9076	0
M0RD40	SIK family kinase 3 OS=Rattus norvegicus OX=10116 GN=Sik3 PE=1 SV=2 - [M0RD40_RAT]	7.10598	1.22	1	1	1	2	1311	145.901	6.93213
	A2	Sequence	# PSMs	# Proteins	# Protein Groups	Protein Group Accessions	Modifications	ΔCn	XCorr	Probability	Charge	MH+ [Da]	ΔM [ppm]	RT [min]	# Missed Cleavages
	High	DLKAENLLLDANLNIK	2	1	1	M0RD40		0	3.68102	0	3	1797.01	-0.123838	51.6242	1
Q6NYB7	Ras-related protein Rab-1A OS=Rattus norvegicus OX=10116 GN=Rab1A PE=1 SV=3 - [RAB1A_RAT]	3.47391	7.8	4	1	1	1	205	22.6634	6.21436
	A2	Sequence	# PSMs	# Proteins	# Protein Groups	Protein Group Accessions	Modifications	ΔCn	XCorr	Probability	Charge	MH+ [Da]	ΔM [ppm]	RT [min]	# Missed Cleavages
	High	EFADSLGIPFLETSAK	1	4	1	Q6NYB7		0	3.47391	0	2	1724.88	2.31328	53.5774	0
P63039	60 kDa heat shock protein, mitochondrial OS=Rattus norvegicus OX=10116 GN=Hspd1 PE=1 SV=1 - [CH60_RAT]	4.7379	3.66	1	1	1	1	573	60.9174	6.17627
	A2	Sequence	# PSMs	# Proteins	# Protein Groups	Protein Group Accessions	Modifications	ΔCn	XCorr	Probability	Charge	MH+ [Da]	ΔM [ppm]	RT [min]	# Missed Cleavages
	High	ALmLQGVDLLADAVAVTmGPK	1	1	1	P63039	M3(Oxidation); M18(Oxidation)	0	4.7379	0	3	2145.12	-2.95004	58.1622	0
P25113	Phosphoglycerate mutase 1 OS=Rattus norvegicus OX=10116 GN=Pgam1 PE=1 SV=4 - [PGAM1_RAT]	3.21703	5.51	1	1	1	1	254	28.8139	7.18115
	A2	Sequence	# PSMs	# Proteins	# Protein Groups	Protein Group Accessions	Modifications	ΔCn	XCorr	Probability	Charge	MH+ [Da]	ΔM [ppm]	RT [min]	# Missed Cleavages
	High	ALPFWNEEIVPQIK	1	1	1	P25113		0	3.21703	0	2	1683.92	2.76583	52.5592	0
Q6PDV8	RCG31311 OS=Rattus norvegicus OX=10116 GN=LOC100360057 PE=1 SV=1 - [Q6PDV8_RAT]	2.69351	8.59	1	1	1	1	128	14.7498	9.18799
	A2	Sequence	# PSMs	# Proteins	# Protein Groups	Protein Group Accessions	Modifications	ΔCn	XCorr	Probability	Charge	MH+ [Da]	ΔM [ppm]	RT [min]	# Missed Cleavages
	Medium	ITVTSEVPFSK	1	1	1	Q6PDV8		0	2.69351	0	2	1207.66	0.384986	33.7456	0
P62909	40S ribosomal protein S3 OS=Rattus norvegicus OX=10116 GN=Rps3 PE=1 SV=1 - [RS3_RAT]	3.06399	3.7	1	1	1	1	243	26.6574	9.65674
	A2	Sequence	# PSMs	# Proteins	# Protein Groups	Protein Group Accessions	Modifications	ΔCn	XCorr	Probability	Charge	MH+ [Da]	ΔM [ppm]	RT [min]	# Missed Cleavages
	High	TEIIILATR	1	1	1	P62909		0	3.06399	0	2	1029.63	2.11006	36.9756	0
P62819	Protein S100-A3 OS=Rattus norvegicus OX=10116 GN=S100a3 PE=1 SV=1 - [S10A3_RAT]	2.71632	8.91	2	1	1	1	101	11.7395	4.77979
	A2	Sequence	# PSMs	# Proteins	# Protein Groups	Protein Group Accessions	Modifications	ΔCn	XCorr	Probability	Charge	MH+ [Da]	ΔM [ppm]	RT [min]	# Missed Cleavages
	Medium	FmSVLDTNK	1	2	1	P62819	M2(Oxidation)	0	2.71632	0	2	1070.52	0.454301	24.9149	0
Q6QA69	1-acylglycerol-3-phosphate O-acyltransferase ABHD5 OS=Rattus norvegicus OX=10116 GN=Abhd5 PE=1 SV=1 - [ABHD5_RAT]	2.45856	4.56	2	1	1	1	351	39.0787	6.60986
	A2	Sequence	# PSMs	# Proteins	# Protein Groups	Protein Group Accessions	Modifications	ΔCn	XCorr	Probability	Charge	MH+ [Da]	ΔM [ppm]	RT [min]	# Missed Cleavages
	Medium	ALGAALTPFNPLAGLR	1	2	1	Q6QA69		0	2.45856	0	2	1581.91	-0.418001	53.1424	0
Q4KLH6	Centrosomal protein of 162 kDa OS=Rattus norvegicus OX=10116 GN=Cep162 PE=1 SV=2 - [CE162_RAT]	2.97847	1.28	1	1	1	1	1403	160.903	5.73193
	A2	Sequence	# PSMs	# Proteins	# Protein Groups	Protein Group Accessions	Modifications	ΔCn	XCorr	Probability	Charge	MH+ [Da]	ΔM [ppm]	RT [min]	# Missed Cleavages
	High	MTFSEKEKELENTVESLK	1	1	1	Q4KLH6		0	2.97847	0	2	2142.08	8.52134	64.6954	2
P23928	Alpha-crystallin B chain OS=Rattus norvegicus OX=10116 GN=Cryab PE=1 SV=1 - [CRYAB_RAT]	5.12896	14.86	1	1	1	1	175	20.0763	7.32764
	A2	Sequence	# PSMs	# Proteins	# Protein Groups	Protein Group Accessions	Modifications	ΔCn	XCorr	Probability	Charge	MH+ [Da]	ΔM [ppm]	RT [min]	# Missed Cleavages
	High	IPADVDPLTITSSLSSDGVLTVNGPR	1	1	1	P23928		0	5.12896	0	3	2624.38	1.21756	54.2901	0
P08050	Gap junction alpha-1 protein OS=Rattus norvegicus OX=10116 GN=Gja1 PE=1 SV=2 - [CXA1_RAT]	2.73393	3.93	1	1	1	1	382	43.0039	8.76318
	A2	Sequence	# PSMs	# Proteins	# Protein Groups	Protein Group Accessions	Modifications	ΔCn	XCorr	Probability	Charge	MH+ [Da]	ΔM [ppm]	RT [min]	# Missed Cleavages
	Medium	cNTQQPGcENVcYDK	1	1	1	P08050	C1(Carbamidomethyl); C8(Carbamidomethyl); C12(Carbamidomethyl)	0	2.73393	0	2	1872.73	-1.43332	18.8373	0
Q8K3M6	ERC protein 2 OS=Rattus norvegicus OX=10116 GN=Erc2 PE=1 SV=1 - [ERC2_RAT]	2.65949	1.15	1	1	1	1	957	110.55	7.10791
	A2	Sequence	# PSMs	# Proteins	# Protein Groups	Protein Group Accessions	Modifications	ΔCn	XCorr	Probability	Charge	MH+ [Da]	ΔM [ppm]	RT [min]	# Missed Cleavages
	Medium	KKTQEEVmALK	1	1	1	Q8K3M6	M8(Oxidation)	0	2.65949	0	2	1320.72	-2.18072	25.6333	2
D3ZBN0	Histone H1.5 OS=Rattus norvegicus OX=10116 GN=Hist1h1b PE=1 SV=1 - [H15_RAT]	2.7184	4.95	1	1	1	1	222	22.6355	10.9604
	A2	Sequence	# PSMs	# Proteins	# Protein Groups	Protein Group Accessions	Modifications	ΔCn	XCorr	Probability	Charge	MH+ [Da]	ΔM [ppm]	RT [min]	# Missed Cleavages
	Medium	ALAAGGYDVEK	1	1	1	D3ZBN0		0	2.7184	0	2	1093.55	1.9585	22.9672	0
Q1HCL7	NAD kinase 2, mitochondrial OS=Rattus norvegicus OX=10116 GN=Nadk2 PE=1 SV=1 - [NAKD2_RAT]	2.43179	2.35	2	1	1	1	425	48.0866	6.94678
	A2	Sequence	# PSMs	# Proteins	# Protein Groups	Protein Group Accessions	Modifications	ΔCn	XCorr	Probability	Charge	MH+ [Da]	ΔM [ppm]	RT [min]	# Missed Cleavages
	Medium	yAELSEEDLK	1	2	1	Q1HCL7	Y1(TAMRA-FP)	0	2.43179	0	2	1855.87	-3.64648	40.5793	0
Q5FVH2	Phospholipase D3 OS=Rattus norvegicus OX=10116 GN=Pld3 PE=1 SV=1 - [PLD3_RAT]	2.43082	2.46	1	1	1	1	488	54.3644	6.52197
	A2	Sequence	# PSMs	# Proteins	# Protein Groups	Protein Group Accessions	Modifications	ΔCn	XCorr	Probability	Charge	MH+ [Da]	ΔM [ppm]	RT [min]	# Missed Cleavages
	Medium	LFVVPADEAQAR	1	1	1	Q5FVH2		0	2.43082	0	2	1315.7	1.25008	33.0583	0
O35244	Peroxiredoxin-6 OS=Rattus norvegicus OX=10116 GN=Prdx6 PE=1 SV=3 - [PRDX6_RAT]	3.56568	7.59	1	1	1	1	224	24.803	5.93506
	A2	Sequence	# PSMs	# Proteins	# Protein Groups	Protein Group Accessions	Modifications	ΔCn	XCorr	Probability	Charge	MH+ [Da]	ΔM [ppm]	RT [min]	# Missed Cleavages
	High	FHDFLGDSWGILFSHPR	1	1	1	O35244		0	3.56568	0	3	2030.99	2.84285	51.9258	0
P19944	60S acidic ribosomal protein P1 OS=Rattus norvegicus OX=10116 GN=Rplp1 PE=3 SV=1 - [RLA1_RAT]	3.71008	14.04	1	1	1	1	114	11.4907	4.32275
	A2	Sequence	# PSMs	# Proteins	# Protein Groups	Protein Group Accessions	Modifications	ΔCn	XCorr	Probability	Charge	MH+ [Da]	ΔM [ppm]	RT [min]	# Missed Cleavages
	High	AAGVNVEPFWPGLFAK	1	1	1	P19944		0	3.71008	0	2	1702.9	1.75563	54.3758	0
P38983	40S ribosomal protein SA OS=Rattus norvegicus OX=10116 GN=Rpsa PE=1 SV=3 - [RSSA_RAT]	2.7245	2.71	1	1	1	1	295	32.8034	4.86865
	A2	Sequence	# PSMs	# Proteins	# Protein Groups	Protein Group Accessions	Modifications	ΔCn	XCorr	Probability	Charge	MH+ [Da]	ΔM [ppm]	RT [min]	# Missed Cleavages
	Medium	LLVVTDPR	1	1	1	P38983		0	2.7245	0	2	912.553	1.91315	28.0211	0
P05964	Protein S100-A6 OS=Rattus norvegicus OX=10116 GN=S100a6 PE=1 SV=3 - [S10A6_RAT]	2.42218	8.99	1	1	1	1	89	10.0283	5.47803
	A2	Sequence	# PSMs	# Proteins	# Protein Groups	Protein Group Accessions	Modifications	ΔCn	XCorr	Probability	Charge	MH+ [Da]	ΔM [ppm]	RT [min]	# Missed Cleavages
	Medium	LQDAEIAR	1	1	1	P05964		0	2.42218	0	2	915.49	0.152145	16.918	0
P46462	Transitional endoplasmic reticulum ATPase OS=Rattus norvegicus OX=10116 GN=Vcp PE=1 SV=3 - [TERA_RAT]	4.3227	2.11	1	1	1	1	806	89.2927	5.26221
	A2	Sequence	# PSMs	# Proteins	# Protein Groups	Protein Group Accessions	Modifications	ΔCn	XCorr	Probability	Charge	MH+ [Da]	ΔM [ppm]	RT [min]	# Missed Cleavages
	High	NAPAIIFIDELDAIAPK	1	1	1	P46462		0	4.3227	0	2	1811	2.23067	61.8994	0
D4A5U3	Protein-glutamine gamma-glutamyltransferase E OS=Rattus norvegicus OX=10116 GN=Tgm3 PE=3 SV=1 - [TGM3_RAT]	3.09712	1.88	1	1	1	1	693	77.182	6.88818
	A2	Sequence	# PSMs	# Proteins	# Protein Groups	Protein Group Accessions	Modifications	ΔCn	XCorr	Probability	Charge	MH+ [Da]	ΔM [ppm]	RT [min]	# Missed Cleavages
	High	VITNFNSAHDTDR	1	1	1	D4A5U3		0	3.09712	0	2	1489.71	4.0966	19.0439	0
P48500	Triosephosphate isomerase OS=Rattus norvegicus OX=10116 GN=Tpi1 PE=1 SV=2 - [TPIS_RAT]	3.27893	6.02	4	1	1	1	249	26.8318	7.23975
	A2	Sequence	# PSMs	# Proteins	# Protein Groups	Protein Group Accessions	Modifications	ΔCn	XCorr	Probability	Charge	MH+ [Da]	ΔM [ppm]	RT [min]	# Missed Cleavages
	High	VVLAYEPVWAIGTGK	1	4	1	P48500		0	3.27893	0	2	1602.89	0.764299	48.5784	0
B2GV41	Ubiquitin specific protease 39 (Predicted), isoform CRA_b OS=Rattus norvegicus OX=10116 GN=Usp39 PE=1 SV=1 - [B2GV41_RAT]	2.45163	2.66	1	1	1	1	564	65.2037	8.89502
	A2	Sequence	# PSMs	# Proteins	# Protein Groups	Protein Group Accessions	Modifications	ΔCn	XCorr	Probability	Charge	MH+ [Da]	ΔM [ppm]	RT [min]	# Missed Cleavages
	Medium	EKEPEAASSRGSPVR	1	1	1	B2GV41		0	2.45163	0	2	1599.79	-12.4951	41.6205	2
D3ZYG4	Claudin 34D OS=Rattus norvegicus OX=10116 GN=Cldn34d PE=4 SV=1 - [D3ZYG4_RAT]	3.12202	11.9	1	1	1	1	210	23.7737	10.1841
	A2	Sequence	# PSMs	# Proteins	# Protein Groups	Protein Group Accessions	Modifications	ΔCn	XCorr	Probability	Charge	MH+ [Da]	ΔM [ppm]	RT [min]	# Missed Cleavages
	Medium	QLGGFAASTIAWFLcSVSmGLPQWR	1	1	1	D3ZYG4	C15(Carbamidomethyl); M19(Oxidation)	0	3.12202	0	3	2799.36	-6.76343	51.1352	0
D3ZK47	Histone-lysine N-methyltransferase OS=Rattus norvegicus OX=10116 GN=Nsd3 PE=1 SV=1 - [D3ZK47_RAT]	2.47798	0.93	2	1	1	1	1396	155.468	8.22119
	A2	Sequence	# PSMs	# Proteins	# Protein Groups	Protein Group Accessions	Modifications	ΔCn	XCorr	Probability	Charge	MH+ [Da]	ΔM [ppm]	RT [min]	# Missed Cleavages
	Medium	GASEISDScKPLK	1	2	1	D3ZK47	C9(Carbamidomethyl)	0	2.47798	0	2	1391.68	-3.72426	13.7113	0
D4A9T5	EF-hand domain family, member D1 OS=Rattus norvegicus OX=10116 GN=Efhd1 PE=4 SV=1 - [D4A9T5_RAT]	3.021	5.42	1	1	1	1	240	27.0379	7.03467
	A2	Sequence	# PSMs	# Proteins	# Protein Groups	Protein Group Accessions	Modifications	ΔCn	XCorr	Probability	Charge	MH+ [Da]	ΔM [ppm]	RT [min]	# Missed Cleavages
	High	VFNPYTEFPEFSR	1	1	1	D4A9T5		0	3.021	0	2	1632.77	-0.901191	47.6281	0
B0BMX3	S100 calcium binding protein A16 (Predicted), isoform CRA_a OS=Rattus norvegicus OX=10116 GN=S100a16 PE=1 SV=1 - [B0BMX3_RAT]	2.47399	8.94	1	1	1	1	123	14.2148	5.51611
	A2	Sequence	# PSMs	# Proteins	# Protein Groups	Protein Group Accessions	Modifications	ΔCn	XCorr	Probability	Charge	MH+ [Da]	ΔM [ppm]	RT [min]	# Missed Cleavages
	Medium	ALVVLVENFYK	1	1	1	B0BMX3		0	2.47399	0	2	1294.74	0.130493	47.3935	0
Q6AY48	Poly(rC)-binding protein 3 OS=Rattus norvegicus OX=10116 GN=Pcbp3 PE=1 SV=1 - [Q6AY48_RAT]	2.54169	3.45	4	1	1	1	319	33.7626	8.51416
	A2	Sequence	# PSMs	# Proteins	# Protein Groups	Protein Group Accessions	Modifications	ΔCn	XCorr	Probability	Charge	MH+ [Da]	ΔM [ppm]	RT [min]	# Missed Cleavages
	Medium	INISEGNcPER	1	4	1	Q6AY48	C8(Carbamidomethyl)	0	2.54169	0	2	1288.6	0.232201	20.5092	0
D4ABK7	Heterogeneous nuclear ribonucleoprotein H3 OS=Rattus norvegicus OX=10116 GN=Hnrnph3 PE=1 SV=1 - [D4ABK7_RAT]	3.42043	4.91	1	1	1	1	346	36.8461	6.87354
	A2	Sequence	# PSMs	# Proteins	# Protein Groups	Protein Group Accessions	Modifications	ΔCn	XCorr	Probability	Charge	MH+ [Da]	ΔM [ppm]	RT [min]	# Missed Cleavages
	High	ATENDIANFFSPLNPIR	1	1	1	D4ABK7		0	3.42043	0	2	1918.97	0.777218	54.3885	0
Q6IE07	Trypsin X5 OS=Rattus norvegicus OX=10116 GN=Tryx5 PE=2 SV=1 - [Q6IE07_RAT]	2.62209	2.8	1	1	1	1	250	28.4031	7.03467
	A2	Sequence	# PSMs	# Proteins	# Protein Groups	Protein Group Accessions	Modifications	ΔCn	XCorr	Probability	Charge	MH+ [Da]	ΔM [ppm]	RT [min]	# Missed Cleavages
	Medium	NDLmLIK	1	1	1	Q6IE07	M4(Oxidation)	0	2.62209	0	2	862.472	1.49444	25.9158	0
D3ZMQ9	Helicase-like transcription factor OS=Rattus norvegicus OX=10116 GN=Hltf PE=1 SV=1 - [D3ZMQ9_RAT]	2.49487	0.82	2	1	1	1	974	109.972	7.81104
	A2	Sequence	# PSMs	# Proteins	# Protein Groups	Protein Group Accessions	Modifications	ΔCn	XCorr	Probability	Charge	MH+ [Da]	ΔM [ppm]	RT [min]	# Missed Cleavages
	Medium	QAKINEIR	1	2	1	D3ZMQ9		0	2.49487	0	2	971.554	-10.0735	30.6482	1
Q5M9H2	Acyl-Coenzyme A dehydrogenase, very long chain OS=Rattus norvegicus OX=10116 GN=Acadvl PE=1 SV=1 - [Q5M9H2_RAT]	4.23226	3.66	1	1	1	1	655	70.7767	8.80713
	A2	Sequence	# PSMs	# Proteins	# Protein Groups	Protein Group Accessions	Modifications	ΔCn	XCorr	Probability	Charge	MH+ [Da]	ΔM [ppm]	RT [min]	# Missed Cleavages
	High	GQLTTDQVFPYPSVLNEEQTQFLK	1	1	1	Q5M9H2		0	4.23226	0	3	2782.41	4.57224	52.8146	0
D3ZSX2	AF4/FMR2 family, member 4 OS=Rattus norvegicus OX=10116 GN=Aff4 PE=1 SV=2 - [D3ZSX2_RAT]	2.47257	0.96	1	1	1	1	1150	125.607	9.37842
	A2	Sequence	# PSMs	# Proteins	# Protein Groups	Protein Group Accessions	Modifications	ΔCn	XCorr	Probability	Charge	MH+ [Da]	ΔM [ppm]	RT [min]	# Missed Cleavages
	Medium	KTEKSAAEEPR	1	1	1	D3ZSX2		0	2.47257	0	2	1245.64	0.145295	15.9325	2
G3V836	Clusterin OS=Rattus norvegicus OX=10116 GN=Clu PE=1 SV=1 - [G3V836_RAT]	2.72747	2.24	3	1	1	1	447	51.3873	5.80811
	A2	Sequence	# PSMs	# Proteins	# Protein Groups	Protein Group Accessions	Modifications	ΔCn	XCorr	Probability	Charge	MH+ [Da]	ΔM [ppm]	RT [min]	# Missed Cleavages
	Medium	SLLNSLEEAK	1	3	1	G3V836		0	2.72747	0	2	1103.6	0.843735	49.4385	0
M0RBA6	Hypothetical LOC498675 OS=Rattus norvegicus OX=10116 GN=LOC498675 PE=1 SV=1 - [M0RBA6_RAT]	2.49734	3.19	1	1	1	1	251	28.3401	5.69385
	A2	Sequence	# PSMs	# Proteins	# Protein Groups	Protein Group Accessions	Modifications	ΔCn	XCorr	Probability	Charge	MH+ [Da]	ΔM [ppm]	RT [min]	# Missed Cleavages
	Medium	TIEELAGK	1	1	1	M0RBA6		0	2.49734	0	2	860.473	1.03769	16.6041	0
D3ZI11	Ras responsive element binding protein 1 (Predicted) OS=Rattus norvegicus OX=10116 GN=Rreb1 PE=1 SV=1 - [D3ZI11_RAT]	2.41096	0.94	2	1	1	1	1697	183.763	6.7124
	A2	Sequence	# PSMs	# Proteins	# Protein Groups	Protein Group Accessions	Modifications	ΔCn	XCorr	Probability	Charge	MH+ [Da]	ΔM [ppm]	RT [min]	# Missed Cleavages
	Medium	EEKAIAEQATEPSAPK	1	2	1	D3ZI11		0	2.41096	0	2	1698.84	-8.99455	36.294	1
Q6P9V0	40S ribosomal protein S2 OS=Rattus norvegicus OX=10116 GN=Rps2 PE=2 SV=1 - [Q6P9V0_RAT]	3.73427	16.46	15	1	1	1	79	8.85779	9.37842
	A2	Sequence	# PSMs	# Proteins	# Protein Groups	Protein Group Accessions	Modifications	ΔCn	XCorr	Probability	Charge	MH+ [Da]	ΔM [ppm]	RT [min]	# Missed Cleavages
	High	SLEEIYLFSLPIK	1	15	1	Q6P9V0		0	3.73427	0	2	1551.87	4.0501	57.0094	0
D3ZB41	Zinc finger protein 78 OS=Rattus norvegicus OX=10116 GN=Zfp78 PE=4 SV=2 - [D3ZB41_RAT]	2.40792	3.33	2	1	1	1	481	55.3844	9.27588
	A2	Sequence	# PSMs	# Proteins	# Protein Groups	Protein Group Accessions	Modifications	ΔCn	XCorr	Probability	Charge	MH+ [Da]	ΔM [ppm]	RT [min]	# Missed Cleavages
	Medium	ETVTHKGTHTKEIGYK	1	2	1	D3ZB41		0	2.40792	0	2	1828.95	-4.66849	42.0101	2
Q6P6G9	Heterogeneous nuclear ribonucleoprotein A1 OS=Rattus norvegicus OX=10116 GN=Hnrnpa1 PE=1 SV=1 - [Q6P6G9_RAT]	3.93103	5.11	3	1	1	1	313	33.599	9.23193
	A2	Sequence	# PSMs	# Proteins	# Protein Groups	Protein Group Accessions	Modifications	ΔCn	XCorr	Probability	Charge	MH+ [Da]	ΔM [ppm]	RT [min]	# Missed Cleavages
	High	LFIGGLSFETTDESLR	1	3	1	Q6P6G9		0	3.93103	0	2	1784.91	0.245795	50.3673	0
F1M779	Clathrin heavy chain OS=Rattus norvegicus OX=10116 GN=Cltc PE=1 SV=1 - [F1M779_RAT]	2.82163	1.01	2	1	1	1	1675	191.438	5.69385
	A2	Sequence	# PSMs	# Proteins	# Protein Groups	Protein Group Accessions	Modifications	ΔCn	XCorr	Probability	Charge	MH+ [Da]	ΔM [ppm]	RT [min]	# Missed Cleavages
	High	AFmTADLPNELIELLEK	1	2	1	F1M779	M3(Oxidation)	0	2.82163	0	2	1963.02	4.51844	62.2508	0
Q00A23	Protocadherin 9 (Fragment) OS=Rattus norvegicus OX=10116 PE=2 SV=1 - [Q00A23_RAT]	2.41719	9.84	2	1	1	1	183	20.2285	9.5542
	A2	Sequence	# PSMs	# Proteins	# Protein Groups	Protein Group Accessions	Modifications	ΔCn	XCorr	Probability	Charge	MH+ [Da]	ΔM [ppm]	RT [min]	# Missed Cleavages
	Medium	SKQGAEWMSPNQENKQNK	1	2	1	Q00A23		0	2.41719	0	2	2103.98	-3.88859	43.4839	2
Q6B437	Heat shock protein 86 (Fragment) OS=Rattus norvegicus OX=10116 PE=2 SV=1 - [Q6B437_RAT]	2.66621	7.32	4	1	1	1	164	18.0481	5.19873
	A2	Sequence	# PSMs	# Proteins	# Protein Groups	Protein Group Accessions	Modifications	ΔCn	XCorr	Probability	Charge	MH+ [Da]	ΔM [ppm]	RT [min]	# Missed Cleavages
	Medium	ADLINNLGTIAK	1	4	1	Q6B437		0	2.66621	0	2	1242.71	2.22426	38.4232	0
Q9JJ75	Casein kinase 1 epsilon-3 OS=Rattus norvegicus OX=10116 GN=Csnk1e PE=2 SV=1 - [Q9JJ75_RAT]	3.19029	3.27	4	1	1	1	367	42.1232	8.98291
	A2	Sequence	# PSMs	# Proteins	# Protein Groups	Protein Group Accessions	Modifications	ΔCn	XCorr	Probability	Charge	MH+ [Da]	ΔM [ppm]	RT [min]	# Missed Cleavages
	High	TVLLLADQmISR	1	4	1	Q9JJ75	M9(Oxidation)	0	3.19029	0	2	1375.76	1.92576	38.0838	0
Q19LA7	Vesicle-associated membrane protein 2 (Fragment) OS=Rattus norvegicus OX=10116 PE=2 SV=1 - [Q19LA7_RAT]	2.40644	54.29	4	1	1	1	35	4.03711	9.31982
	A2	Sequence	# PSMs	# Proteins	# Protein Groups	Protein Group Accessions	Modifications	ΔCn	XCorr	Probability	Charge	MH+ [Da]	ΔM [ppm]	RT [min]	# Missed Cleavages
	Medium	ADALQAGASQFETSAAKLK	1	4	1	Q19LA7		0	2.40644	0	2	1906.98	-2.81404	64.2249	1
F1LNE5	Protein MEMO1 OS=Rattus norvegicus OX=10116 GN=Memo1 PE=1 SV=1 - [F1LNE5_RAT]	2.92838	6.83	2	1	1	1	278	31.5655	6.94678
	A2	Sequence	# PSMs	# Proteins	# Protein Groups	Protein Group Accessions	Modifications	ΔCn	XCorr	Probability	Charge	MH+ [Da]	ΔM [ppm]	RT [min]	# Missed Cleavages
	High	mGmSIIEQLDPVSFSNYLK	1	2	1	F1LNE5	M1(Oxidation); M3(Oxidation)	0	2.92838	0	2	2204.06	-0.0655174	55.0368	0
D3ZDJ3	ELMO domain-containing 1 OS=Rattus norvegicus OX=10116 GN=Elmod1 PE=4 SV=2 - [D3ZDJ3_RAT]	2.39678	2.99	1	1	1	1	334	39.0459	8.23584
	A2	Sequence	# PSMs	# Proteins	# Protein Groups	Protein Group Accessions	Modifications	ΔCn	XCorr	Probability	Charge	MH+ [Da]	ΔM [ppm]	RT [min]	# Missed Cleavages
	Medium	TIDDIMELKK	1	1	1	D3ZDJ3		0	2.39678	0	2	1205.65	1.03706	36.5433	1
A0A0G2K628	SKI proto-oncogene OS=Rattus norvegicus OX=10116 GN=Ski PE=1 SV=1 - [A0A0G2K628_RAT]	2.52711	1.72	1	1	1	1	699	77.3194	7.51807
	A2	Sequence	# PSMs	# Proteins	# Protein Groups	Protein Group Accessions	Modifications	ΔCn	XCorr	Probability	Charge	MH+ [Da]	ΔM [ppm]	RT [min]	# Missed Cleavages
	Medium	QEEKLTAALQAK	1	1	1	A0A0G2K628		0	2.52711	0	2	1329.73	-8.3306	44.8315	1
A0A0G2JSH9	Peroxiredoxin-2 OS=Rattus norvegicus OX=10116 GN=Prdx2 PE=1 SV=1 - [A0A0G2JSH9_RAT]	2.81829	5.56	2	1	1	1	198	21.7841	5.59229
	A2	Sequence	# PSMs	# Proteins	# Protein Groups	Protein Group Accessions	Modifications	ΔCn	XCorr	Probability	Charge	MH+ [Da]	ΔM [ppm]	RT [min]	# Missed Cleavages
	High	QITVNDLPVGR	1	2	1	A0A0G2JSH9		0	2.81829	0	2	1211.68	0.74046	33.4536	0
A0A0G2JZS2	Polyadenylate-binding protein 1 OS=Rattus norvegicus OX=10116 GN=Pabpc1 PE=1 SV=1 - [A0A0G2JZS2_RAT]	2.74442	2.99	5	1	1	1	535	59.9213	9.68604
	A2	Sequence	# PSMs	# Proteins	# Protein Groups	Protein Group Accessions	Modifications	ΔCn	XCorr	Probability	Charge	MH+ [Da]	ΔM [ppm]	RT [min]	# Missed Cleavages
	High	ALYDTFSAFGNILScK	1	5	1	A0A0G2JZS2	C15(Carbamidomethyl)	0	2.74442	0	2	1806.88	2.19024	55.1507	0
D4A4L4	MAP7 domain-containing 2 OS=Rattus norvegicus OX=10116 GN=Map7d2 PE=1 SV=3 - [D4A4L4_RAT]	2.49561	2.52	2	1	1	1	715	80.2792	8.00146
	A2	Sequence	# PSMs	# Proteins	# Protein Groups	Protein Group Accessions	Modifications	ΔCn	XCorr	Probability	Charge	MH+ [Da]	ΔM [ppm]	RT [min]	# Missed Cleavages
	Medium	KGRGATSVSSGGLGSPLR	1	2	1	D4A4L4		0	2.49561	0	2	1686.94	11.4076	46.7764	2
A0A0G2KAZ4	Uncharacterized protein OS=Rattus norvegicus OX=10116 PE=4 SV=1 - [A0A0G2KAZ4_RAT]	2.52787	2.66	1	1	1	1	488	49.5095	8.48486
	A2	Sequence	# PSMs	# Proteins	# Protein Groups	Protein Group Accessions	Modifications	ΔCn	XCorr	Probability	Charge	MH+ [Da]	ΔM [ppm]	RT [min]	# Missed Cleavages
	Medium	NKEWASRLSSILR	1	1	1	A0A0G2KAZ4		0	2.52787	0	2	1559.88	7.40914	45.8559	2
D3ZGZ9	WD repeat domain 59 OS=Rattus norvegicus OX=10116 GN=Wdr59 PE=1 SV=3 - [D3ZGZ9_RAT]	2.46663	1.5	1	1	1	1	933	105.621	8.01611
	A2	Sequence	# PSMs	# Proteins	# Protein Groups	Protein Group Accessions	Modifications	ΔCn	XCorr	Probability	Charge	MH+ [Da]	ΔM [ppm]	RT [min]	# Missed Cleavages
	Medium	cYGEILYRWGLREK	1	1	1	D3ZGZ9	C1(Carbamidomethyl)	0	2.46663	0	2	1842.92	-5.60894	42.1186	2
A0A0G2JUN7	Thioredoxin reductase 1, cytoplasmic OS=Rattus norvegicus OX=10116 GN=Txnrd1 PE=1 SV=1 - [A0A0G2JUN7_RAT]	4.07585	3.02	3	1	1	1	497	54.4637	6.46826
	A2	Sequence	# PSMs	# Proteins	# Protein Groups	Protein Group Accessions	Modifications	ΔCn	XCorr	Probability	Charge	MH+ [Da]	ΔM [ppm]	RT [min]	# Missed Cleavages
	High	VmVLDFVTPTPLGTR	1	3	1	A0A0G2JUN7	M2(Oxidation)	0	4.07585	0	2	1661.9	2.44786	48.165	0
M0RDU3	Zinc finger protein 277 OS=Rattus norvegicus OX=10116 GN=Zfp277 PE=4 SV=2 - [M0RDU3_RAT]	2.80701	3.31	1	1	1	1	484	57.1064	5.60498
	A2	Sequence	# PSMs	# Proteins	# Protein Groups	Protein Group Accessions	Modifications	ΔCn	XCorr	Probability	Charge	MH+ [Da]	ΔM [ppm]	RT [min]	# Missed Cleavages
	High	LDNLQcLYcEKTFRDK	1	1	1	M0RDU3	C6(Carbamidomethyl); C9(Carbamidomethyl)	0	2.80701	0	2	2103	0.674751	43.0278	2
A0A0G2K8K0	Splicing factor proline and glutamine rich OS=Rattus norvegicus OX=10116 GN=Sfpq PE=1 SV=1 - [A0A0G2K8K0_RAT]	3.03759	2.3	2	1	1	1	696	75.039	9.39307
	A2	Sequence	# PSMs	# Proteins	# Protein Groups	Protein Group Accessions	Modifications	ΔCn	XCorr	Probability	Charge	MH+ [Da]	ΔM [ppm]	RT [min]	# Missed Cleavages
	High	LFVGNLPADITEDEFK	1	2	1	A0A0G2K8K0		0	3.03759	0	2	1807.91	0.108037	49.67	0
M0RD52	Similar to TDPOZ2 OS=Rattus norvegicus OX=10116 GN=RGD1564915 PE=4 SV=1 - [M0RD52_RAT]	2.48881	3.02	1	1	1	1	364	41.4227	6.37939
	A2	Sequence	# PSMs	# Proteins	# Protein Groups	Protein Group Accessions	Modifications	ΔCn	XCorr	Probability	Charge	MH+ [Da]	ΔM [ppm]	RT [min]	# Missed Cleavages
	Medium	FPPNEQWGLRK	1	1	1	M0RD52		0	2.48881	0	2	1371.71	-3.03797	37.7743	1
A0A0G2K808	ArfGAP with SH3 domain, ankyrin repeat and PH domain 2 OS=Rattus norvegicus OX=10116 GN=Asap2 PE=1 SV=1 - [A0A0G2K808_RAT]	2.59036	0.95	1	1	1	1	844	94.2639	7.00537
	A2	Sequence	# PSMs	# Proteins	# Protein Groups	Protein Group Accessions	Modifications	ΔCn	XCorr	Probability	Charge	MH+ [Da]	ΔM [ppm]	RT [min]	# Missed Cleavages
	Medium	EIISEVQR	1	1	1	A0A0G2K808		0	2.59036	0	2	973.533	1.28197	27.8799	0
A0A0G2JZB7	Neuron navigator 3 OS=Rattus norvegicus OX=10116 GN=Nav3 PE=4 SV=1 - [A0A0G2JZB7_RAT]	2.51347	0.31	1	1	1	1	2254	241.389	8.6167
	A2	Sequence	# PSMs	# Proteins	# Protein Groups	Protein Group Accessions	Modifications	ΔCn	XCorr	Probability	Charge	MH+ [Da]	ΔM [ppm]	RT [min]	# Missed Cleavages
	Medium	ETIEMLK	1	1	1	A0A0G2JZB7		0	2.51347	0	2	863.456	1.62692	31.5214	0
A0A0G2K207	Sodium channel protein OS=Rattus norvegicus OX=10116 GN=Scn2a PE=1 SV=1 - [A0A0G2K207_RAT]	2.39448	0.48	3	1	1	1	1860	210.871	5.50342
	A2	Sequence	# PSMs	# Proteins	# Protein Groups	Protein Group Accessions	Modifications	ΔCn	XCorr	Probability	Charge	MH+ [Da]	ΔM [ppm]	RT [min]	# Missed Cleavages
	Medium	ESLAAIEQR	1	3	1	A0A0G2K207		0	2.39448	0	2	1016.54	0.425877	27.9775	0
A0A0G2K930	Ras-related protein Rab-7a OS=Rattus norvegicus OX=10116 GN=Rab7a PE=1 SV=1 - [A0A0G2K930_RAT]	2.50753	6.91	2	1	1	1	188	21.1898	8.80713
	A2	Sequence	# PSMs	# Proteins	# Protein Groups	Protein Group Accessions	Modifications	ΔCn	XCorr	Probability	Charge	MH+ [Da]	ΔM [ppm]	RT [min]	# Missed Cleavages
	Medium	DPENFPFVVLGNK	1	2	1	A0A0G2K930		0	2.50753	0	2	1475.76	2.31336	49.0314	0
D4A7D9	Trypsin 5 OS=Rattus norvegicus OX=10116 GN=Try5 PE=3 SV=2 - [D4A7D9_RAT]	2.88909	8.13	5	1	1	1	246	26.2449	5.50342
	A2	Sequence	# PSMs	# Proteins	# Protein Groups	Protein Group Accessions	Modifications	ΔCn	XCorr	Probability	Charge	MH+ [Da]	ΔM [ppm]	RT [min]	# Missed Cleavages
	High	LGEHNINVLEGNEQFVNAAK	1	5	1	D4A7D9		0	2.88909	0	2	2196.08	-10.7524	39.7146	0
D4A9E9	Uncharacterized protein OS=Rattus norvegicus OX=10116 PE=4 SV=3 - [D4A9E9_RAT]	2.44773	5.09	2	1	1	1	373	42.5445	6.93213
	A2	Sequence	# PSMs	# Proteins	# Protein Groups	Protein Group Accessions	Modifications	ΔCn	XCorr	Probability	Charge	MH+ [Da]	ΔM [ppm]	RT [min]	# Missed Cleavages
	Medium	FNFFPKPLQNVEDKSAETK	1	2	1	D4A9E9		0	2.44773	0	2	2239.14	-1.85777	39.9805	1
M0R9T2	Erbb2-interacting protein OS=Rattus norvegicus OX=10116 GN=Erbin PE=1 SV=2 - [M0R9T2_RAT]	2.85271	1.43	1	1	1	1	1258	140.041	5.98584
	A2	Sequence	# PSMs	# Proteins	# Protein Groups	Protein Group Accessions	Modifications	ΔCn	XCorr	Probability	Charge	MH+ [Da]	ΔM [ppm]	RT [min]	# Missed Cleavages
	High	ATSEDSHQLDHINmNLNK	1	1	1	M0R9T2	M14(Oxidation)	0	2.85271	0	2	2082.97	7.84768	40.7536	0
D3ZWI4	Shugoshin 2 OS=Rattus norvegicus OX=10116 GN=Sgo2 PE=4 SV=3 - [D3ZWI4_RAT]	2.49599	1.64	1	1	1	1	1162	130.384	8.646
	A2	Sequence	# PSMs	# Proteins	# Protein Groups	Protein Group Accessions	Modifications	ΔCn	XCorr	Probability	Charge	MH+ [Da]	ΔM [ppm]	RT [min]	# Missed Cleavages
	Medium	NTEcFPDLPSESSSGPNVK	1	1	1	D3ZWI4	C4(Carbamidomethyl)	0	2.49599	0	2	2064.94	11.4932	41.9493	0
D3ZD79	Absent in melanoma 1 OS=Rattus norvegicus OX=10116 PE=1 SV=3 - [D3ZD79_RAT]	2.60682	2.25	1	1	1	1	710	79.9493	4.86865
	A2	Sequence	# PSMs	# Proteins	# Protein Groups	Protein Group Accessions	Modifications	ΔCn	XCorr	Probability	Charge	MH+ [Da]	ΔM [ppm]	RT [min]	# Missed Cleavages
	Medium	ATGLFmSTNGNLEDLK	1	1	1	D3ZD79	M6(Oxidation)	0	2.60682	0	2	1726.83	1.05823	38.533	0
D4AA19	Similar to T-cell activation Rho GTPase-activating protein isoform b OS=Rattus norvegicus OX=10116 GN=RGD1306519 PE=4 SV=2 - [D4AA19_RAT]	2.48403	2.23	1	1	1	1	538	59.2293	8.25049
	A2	Sequence	# PSMs	# Proteins	# Protein Groups	Protein Group Accessions	Modifications	ΔCn	XCorr	Probability	Charge	MH+ [Da]	ΔM [ppm]	RT [min]	# Missed Cleavages
	Medium	QKLDSGEEINLR	1	1	1	D4AA19		0	2.48403	0	2	1401.74	8.02795	12.03	1
F1M1J2	Nebulin OS=Rattus norvegicus OX=10116 GN=Neb PE=1 SV=3 - [F1M1J2_RAT]	2.40929	0.28	2	1	1	1	5375	622.999	9.12939
	A2	Sequence	# PSMs	# Proteins	# Protein Groups	Protein Group Accessions	Modifications	ΔCn	XCorr	Probability	Charge	MH+ [Da]	ΔM [ppm]	RT [min]	# Missed Cleavages
	Medium	ENLHYTTVADRPDIK	1	2	1	F1M1J2		0	2.40929	0	2	1771.9	1.78283	49.7196	0
A0A1W2Q605	Solute carrier family 25 member 31 (Fragment) OS=Rattus norvegicus OX=10116 GN=Slc25a31 PE=3 SV=1 - [A0A1W2Q605_RAT]	2.92597	9.92	5	1	1	1	121	13.5252	10.0962
	A2	Sequence	# PSMs	# Proteins	# Protein Groups	Protein Group Accessions	Modifications	ΔCn	XCorr	Probability	Charge	MH+ [Da]	ΔM [ppm]	RT [min]	# Missed Cleavages
	High	YFPTQALNFAFK	1	5	1	A0A1W2Q605		0	2.92597	0	2	1446.74	-1.45966	49.9549	0

## Sheet: B2
												Back to Sampling
		Not subjected to LC/MS-MS analysis

## Sheet: 1
	Highlighted in text	Serine Hydrolase	Serine Protease
Accession	Description	Score	Coverage	# Proteins	# Unique Peptides	# Peptides	# PSMs	# AAs	MW [kDa]	calc. pI		Back to Sampling
P62260	14-3-3 protein epsilon OS=Rattus norvegicus OX=10116 GN=Ywhae PE=1 SV=1 - [1433E_RAT]	172.062	69.8	7	17	19	54	255	29.1554	4.7417
	A2	Sequence	# PSMs	# Proteins	# Protein Groups	Protein Group Accessions	Modifications	ΔCn	XCorr	Probability	Charge	MH+ [Da]	ΔM [ppm]	RT [min]	# Missed Cleavages
	High	DNLTLWTSDmQGDGEEQNK	2	1	1	P62260	M10(Oxidation)	0	4.82722	0	2	2196.93	-2.10238	36.5046	0
	High	AASDIAmTELPPTHPIR	13	1	1	P62260	M7(Oxidation)	0	4.39514	0	3	1835.93	0.961768	30.4492	0
	High	AAFDDAIAELDTLSEESYK	3	1	1	P62260		0	4.34971	0	3	2087.97	1.27615	56.0459	0
	High	IISSIEQKEENK	1	1	1	P62260		0	4.15642	0	2	1417.75	-0.787469	17.4531	1
	High	KVAGmDVELTVEER	2	1	1	P62260	M5(Oxidation)	0	3.87032	0	3	1591.8	0.818072	26.0607	1
	High	KEAAENSLVAYK	2	1	1	P62260		0	3.70655	0	2	1322.69	-0.181056	20.716	1
	High	VAGmDVELTVEER	1	1	1	P62260	M4(Oxidation)	0	3.55394	0	2	1463.71	0.773274	29.7373	0
	High	LIccDILDVLDK	2	1	1	P62260	C3(Carbamidomethyl); C4(Carbamidomethyl)	0	3.48327	0	2	1476.74	-0.0266515	51.3698	0
	High	YLAEFATGNDR	2	1	1	P62260		0	3.39891	0	2	1256.59	0.568914	30.154	0
	High	HLIPAANTGESK	3	1	1	P62260		0	3.3364	0	3	1237.65	0.901656	16.6443	0
	High	YLAEFATGNDRK	2	1	1	P62260		0	3.12667	0	2	1384.68	-1.33451	24.5713	1
	High	IISSIEQK	3	1	1	P62260		0	3.08523	0	2	917.531	1.19596	18.7171	0
	High	EALQDVEDENQ	2	1	1	P62260		0	3.02529	0	2	1289.55	-0.18883	26.0158	0
	High	YDEmVESmK	5	1	1	P62260	M4(Oxidation); M8(Oxidation)	0	3.00413	0	2	1163.46	0.489322	13.4785	0
	High	EAAENSLVAYK	2	1	1	P62260		0	2.77692	0	2	1194.6	0.105496	25.2847	0
	High	DSTLImQLLR	4	11	4	P62260;P61983;P68255;P63102	M6(Oxidation)	0	2.73948	0	2	1205.66	6.30644	49.9653	0
	High	YDEMVESmK	1	1	1	P62260	M8(Oxidation)	0	2.62323	0	2	1147.46	-0.105591	17.9733	0
	High	NLLSVAYK	2	11	4	P62260;P61983;P68255;P63102		0	2.41288	0	2	907.531	6.51873	33.1685	0
	Medium	mDDREDLVYQAK	1	1	1	P62260	M1(Oxidation)	0	2.25387	0	2	1498.68	-1.66547	22.2512	1
	Medium	EDLVYQAK	1	1	1	P62260		0	2.208	0	2	965.495	1.33971	21.2737	0
P85973	Purine nucleoside phosphorylase OS=Rattus norvegicus OX=10116 GN=Pnp PE=1 SV=1 - [PNPH_RAT]	155.985	69.9	1	14	14	44	289	32.281	6.93213
	A2	Sequence	# PSMs	# Proteins	# Protein Groups	Protein Group Accessions	Modifications	ΔCn	XCorr	Probability	Charge	MH+ [Da]	ΔM [ppm]	RT [min]	# Missed Cleavages
	High	HRPQVAVIcGSGLGGLTAK	3	1	1	P85973	C9(Carbamidomethyl)	0	5.69199	0	3	1921.04	0.259393	30.5543	0
	High	mLGADAVGmSTVPEVIVAR	3	1	1	P85973	M1(Oxidation); M9(Oxidation)	0	5.62684	0	2	1947.99	0.574937	39.3652	0
	High	ELQEGTYImSAGPTFETVAEScLLR	2	1	1	P85973	M9(Oxidation); C22(Carbamidomethyl)	0	5.46605	0	3	2818.34	3.63383	52.4776	0
	High	LEQFVSILmESIPPR	16	1	1	P85973	M9(Oxidation)	0	5.0401	0	3	1774.94	0.833621	51.7714	0
	High	DHINLPGFcGQNPLR	2	1	1	P85973	C9(Carbamidomethyl)	0	4.42707	0	3	1737.85	-0.416921	39.5401	0
	High	LTQPQAFDYNEIPNFPQSTVQGHAGR	2	1	1	P85973		0	4.15349	0	3	2915.41	-0.230845	41.7815	0
	High	FHmYEGYSLSK	3	1	1	P85973	M3(Oxidation)	0	3.98421	0	3	1377.61	-0.142194	25.5212	0
	High	mENEFTYEDYQR	1	1	1	P85973	M1(Oxidation)	0	3.6915	0	2	1640.65	0.515711	30.1982	0
	High	ASHQEVLEAGK	3	1	1	P85973		0	3.49918	0	2	1168.6	0.956751	10.3847	0
	High	FEVGDImLIR	2	1	1	P85973	M7(Oxidation)	0	3.27393	0	2	1208.63	0.202587	44.7799	0
	High	VFGFSLITNK	1	1	1	P85973		0	3.12025	0	2	1125.63	0.954091	45.8107	0
	High	FPAmSDAYDR	4	1	1	P85973	M4(Oxidation)	0	3.10502	0	2	1188.5	1.24491	22.0411	0
	Medium	LVFGFLNGR	1	1	1	P85973		0	2.24736	0	2	1022.58	0.718532	45.8779	0
	Medium	VVmDYNNLEK	1	1	1	P85973	M3(Oxidation)	0	2.13877	0	2	1240.59	1.82912	21.7811	0
B5DFG2	Hnrnpl protein (Fragment) OS=Rattus norvegicus OX=10116 GN=Hnrnpl PE=2 SV=1 - [B5DFG2_RAT]	117.259	45.36	5	16	16	28	571	61.945	7.12256
	A2	Sequence	# PSMs	# Proteins	# Protein Groups	Protein Group Accessions	Modifications	ΔCn	XCorr	Probability	Charge	MH+ [Da]	ΔM [ppm]	RT [min]	# Missed Cleavages
	High	TENAGDQHGGGGGGGSGAAGGGGGENYDDPHK	5	3	1	B5DFG2		0	7.81032	0	3	2840.14	-3.01688	10.9917	0
	High	LKTENAGDQHGGGGGGGSGAAGGGGGENYDDPHK	3	3	1	B5DFG2		0	6.86299	0	4	3081.33	0.990489	12.7497	1
	High	NDQDTWDYTNPNLSGQGDPGSNPNK	2	3	1	B5DFG2		0	5.05211	0	3	2734.16	0.45295	34.0889	0
	High	YGPQYGHPPPPPPPPDYGPHADSPVLmVYGLDQSK	1	3	1	B5DFG2	M27(Oxidation)	0	4.8256	0	4	3786.78	-1.7166	40.2807	0
	High	QPAImPGQSYGLEDGScSYK	2	4	1	B5DFG2	M5(Oxidation); C17(Carbamidomethyl)	0	4.80288	0	3	2203.96	-0.634757	32.2306	0
	High	NGVQAmVEFDSVQSAQR	1	3	1	B5DFG2	M6(Oxidation)	0	4.72806	0	2	1881.88	1.73962	31.2708	0
	High	AITHLNNNFmFGQK	2	4	1	B5DFG2	M10(Oxidation)	0	4.1574	0	2	1650.81	0.934255	30.7541	0
	High	SKPGAAmVEmADGYAVDR	2	4	1	B5DFG2	M7(Oxidation); M10(Oxidation)	0	3.96301	0	3	1899.86	0.57713	22.8522	0
	High	ASLNGADIYSGccTLK	1	3	1	B5DFG2	C12(Carbamidomethyl); C13(Carbamidomethyl)	0	3.7649	0	2	1729.79	1.08771	33.2761	0
	High	VFNVFcLYGNVEK	2	4	1	B5DFG2	C6(Carbamidomethyl)	0	3.61734	0	2	1588.79	1.38249	50.6981	0
	High	SDALETLGFLNHYQmK	1	4	1	B5DFG2	M15(Oxidation)	0	3.24039	0	2	1882.9	1.55165	43.1145	0
	High	TPASPVVHIR	2	4	1	B5DFG2		0	3.23509	0	3	1076.62	0.913675	20.8844	0
	High	SSSGLLEWDSK	1	4	1	B5DFG2		0	2.74547	0	2	1208.58	-0.216898	35.9029	0
	High	LcFSTAQHAS	1	4	1	B5DFG2	C2(Carbamidomethyl)	0	2.70172	0	2	1121.51	0.750172	23.2814	0
	Medium	FSTPEQAAK	1	4	1	B5DFG2		0	2.2133	0	2	978.491	1.48785	17.1039	0
	Medium	NPNGPYPYTLK	1	4	1	B5DFG2		0	2.14649	0	2	1263.64	-0.0593139	29.1904	0
P69897	Tubulin beta-5 chain OS=Rattus norvegicus OX=10116 GN=Tubb5 PE=1 SV=1 - [TBB5_RAT]	110.699	43.24	2	3	15	36	444	49.639	4.89404
	A2	Sequence	# PSMs	# Proteins	# Protein Groups	Protein Group Accessions	Modifications	ΔCn	XCorr	Probability	Charge	MH+ [Da]	ΔM [ppm]	RT [min]	# Missed Cleavages
	High	mAVTFIGNSTAIQELFK	3	1	1	P69897	M1(Oxidation)	0	4.46709	0	2	1885.98	2.41694	53.441	0
	High	LTTPTYGDLNHLVSATmSGVTTcLR	1	5	3	P85108;B4F7C2;P69897	M17(Oxidation); C23(Carbamidomethyl)	0	3.97196	0	3	2724.34	1.61114	46.8036	0
	High	ALTVPELTQQVFDAK	4	1	1	P69897		0	3.83856	0	2	1659.9	2.14471	48.1848	0
	High	NSSYFVEWIPNNVK	2	8	5	P85108;B4F7C2;P69897;Q4QRB4;Q4QQV0		0	3.80332	0	2	1696.83	0.31965	47.2037	0
	High	LHFFmPGFAPLTSR	2	6	3	P85108;B4F7C2;P69897	M5(Oxidation)	0	3.68643	0	3	1636.83	0.865716	43.6881	0
	High	LAVNmVPFPR	2	9	5	P85108;B4F7C2;P69897;Q4QRB4;Q4QQV0	M5(Oxidation)	0	3.62857	0	2	1159.63	0.862622	36.5626	0
	High	EVDEQmLNVQNK	2	5	2	P85108;P69897	M6(Oxidation)	0	3.60765	0	2	1462.69	0.630322	20.9068	0
	High	ImNTFSVVPSPK	1	5	3	B4F7C2;P69897;Q4QRB4	M2(Oxidation)	0	3.4257	0	2	1335.7	-1.25311	32.9504	0
	High	AILVDLEPGTmDSVR	1	4	3	P85108;P69897;Q4QRB4	M11(Oxidation)	0	3.31989	0	2	1631.83	0.663395	39.3036	0
	High	ISEQFTAmFR	1	7	4	P85108;B4F7C2;P69897;Q4QRB4	M8(Oxidation)	0	3.03152	0	2	1245.59	-0.283554	34.1177	0
	High	YLTVAAVFR	1	4	2	B4F7C2;P69897		0	2.85354	0	2	1039.59	0.490999	42.6201	0
	High	TAVcDIPPR	9	6	3	P85108;B4F7C2;P69897	C4(Carbamidomethyl)	0	2.84718	0	2	1028.52	0.534515	23.5384	0
	High	FPGQLNADLR	4	9	5	P85108;B4F7C2;P69897;Q4QRB4;Q4QQV0		0	2.83562	0	2	1130.6	6.51638	33.1704	0
	Medium	ISVYYNEATGGK	1	1	1	P69897		0	2.37478	0	2	1301.64	-1.67784	27.0339	0
	Medium	IREEYPDR	1	7	3	P85108;P69897;Q4QQV0		0	2.21397	0	2	1077.53	1.4773	13.1529	1
	Medium	EVDEQMLNVQNK	1	5	2	P85108;P69897		0	2.16966	0	2	1446.69	-0.852533	27.8499	0
P62909	40S ribosomal protein S3 OS=Rattus norvegicus OX=10116 GN=Rps3 PE=1 SV=1 - [RS3_RAT]	93.7275	74.49	3	16	16	29	243	26.6574	9.65674
	A2	Sequence	# PSMs	# Proteins	# Protein Groups	Protein Group Accessions	Modifications	ΔCn	XCorr	Probability	Charge	MH+ [Da]	ΔM [ppm]	RT [min]	# Missed Cleavages
	High	KPLPDHVSIVEPK	7	3	1	P62909		0	4.4966	0	3	1458.83	0.303714	24.6663	0
	High	FVDGLmIHSGDPVNYYVDTAVR	1	2	1	P62909	M6(Oxidation)	0	4.3534	0	3	2484.19	1.72399	44.2155	0
	High	GLcAIAQAESLR	2	1	1	P62909	C3(Carbamidomethyl)	0	4.30557	0	3	1288.67	0.0120528	35.6247	0
	High	FGFPEGSVELYAEK	2	1	1	P62909		0	4.02438	0	3	1572.76	1.80456	43.8571	0
	High	ELAEDGYSGVEVR	2	1	1	P62909		0	3.65007	0	2	1423.67	0.985492	29.1739	0
	High	DEILPTTPISEQK	2	3	1	P62909		0	3.64699	0	2	1470.77	0.52726	34.0334	0
	High	GGKPEPPAmPQPVPTA	2	1	1	P62909	M9(Oxidation)	0	3.25932	0	2	1589.8	2.03266	23.2597	0
	High	GcEVVVSGK	1	1	1	P62909	C2(Carbamidomethyl)	0	2.90552	0	2	934.468	1.37147	13.6805	0
	High	AELNEFLTR	1	2	1	P62909		0	2.68701	0	2	1092.57	-0.710938	35.9815	0
	High	TEIIILATR	2	1	1	P62909		0	2.63453	0	2	1029.63	-0.735313	37.5513	0
	High	KFVADGIFK	1	2	1	P62909		0	2.54984	0	2	1024.58	0.156132	31.0709	1
	High	ELTAVVQK	1	2	1	P62909		0	2.53286	0	2	887.521	1.44375	19.2252	0
	Medium	TQNVLGEK	1	3	1	P62909		0	2.31743	0	2	888.48	1.30739	14.2797	0
	Medium	ImLPWDPSGK	1	2	1	P62909	M2(Oxidation)	0	2.21812	0	2	1159.58	-0.284476	42.2024	0
	Medium	FImESGAK	1	1	1	P62909	M3(Oxidation)	0	2.1903	0	2	898.435	0.894535	12.9585	0
	Medium	GGKPEPPAMPQPVPTA	1	1	1	P62909		0	2.18923	0	2	1573.8	0.140887	30.8131	0
	Medium	LLGGLAVR	1	2	1	P62909		0	2.16509	0	2	798.52	0.979362	31.5881	0
P85108	Tubulin beta-2A chain OS=Rattus norvegicus OX=10116 GN=Tubb2a PE=1 SV=1 - [TBB2A_RAT]	92.5641	35.73	3	2	12	31	445	49.875	4.89404
	A2	Sequence	# PSMs	# Proteins	# Protein Groups	Protein Group Accessions	Modifications	ΔCn	XCorr	Probability	Charge	MH+ [Da]	ΔM [ppm]	RT [min]	# Missed Cleavages
	High	MSATFIGNSTAIQELFK	1	4	1	P85108		0	4.06106	0	3	1857.95	3.09993	51.8713	0
	High	LTTPTYGDLNHLVSATmSGVTTcLR	1	5	3	P85108;B4F7C2;P69897	M17(Oxidation); C23(Carbamidomethyl)	0	3.97196	0	3	2724.34	1.61114	46.8036	0
	High	NSSYFVEWIPNNVK	2	8	5	P85108;B4F7C2;P69897;Q4QRB4;Q4QQV0		0	3.80332	0	2	1696.83	0.31965	47.2037	0
	High	LHFFmPGFAPLTSR	2	6	3	P85108;B4F7C2;P69897	M5(Oxidation)	0	3.68643	0	3	1636.83	0.865716	43.6881	0
	High	LAVNmVPFPR	2	9	5	P85108;B4F7C2;P69897;Q4QRB4;Q4QQV0	M5(Oxidation)	0	3.62857	0	2	1159.63	0.862622	36.5626	0
	High	EVDEQmLNVQNK	2	5	2	P85108;P69897	M6(Oxidation)	0	3.60765	0	2	1462.69	0.630322	20.9068	0
	High	AILVDLEPGTmDSVR	1	4	3	P85108;P69897;Q4QRB4	M11(Oxidation)	0	3.31989	0	2	1631.83	0.663395	39.3036	0
	High	mSATFIGNSTAIQELFK	2	4	1	P85108	M1(Oxidation)	0.0669	3.21344	0	2	1873.94	1.39717	51.124	0
	High	ISEQFTAmFR	1	7	4	P85108;B4F7C2;P69897;Q4QRB4	M8(Oxidation)	0	3.03152	0	2	1245.59	-0.283554	34.1177	0
	High	TAVcDIPPR	9	6	3	P85108;B4F7C2;P69897	C4(Carbamidomethyl)	0	2.84718	0	2	1028.52	0.534515	23.5384	0
	High	FPGQLNADLR	4	9	5	P85108;B4F7C2;P69897;Q4QRB4;Q4QQV0		0	2.83562	0	2	1130.6	6.51638	33.1704	0
	High	ALTVPELTQQMFDSK	1	2	1	P85108		0.2135	2.68757	0	2	1707.86	1.18517	40.3582	0
	High	ALTVPELTQQmFDSK	1	2	1	P85108	M11(Oxidation)	0	2.62672	0	2	1723.86	1.29146	39.6418	0
	Medium	IREEYPDR	1	7	3	P85108;P69897;Q4QQV0		0	2.21397	0	2	1077.53	1.4773	13.1529	1
	Medium	EVDEQMLNVQNK	1	5	2	P85108;P69897		0	2.16966	0	2	1446.69	-0.852533	27.8499	0
Q6P6Q2	Keratin, type II cytoskeletal 5 OS=Rattus norvegicus OX=10116 GN=Krt5 PE=1 SV=1 - [K2C5_RAT]	83.5291	23.78	23	9	20	28	576	61.7877	7.79639
	A2	Sequence	# PSMs	# Proteins	# Protein Groups	Protein Group Accessions	Modifications	ΔCn	XCorr	Probability	Charge	MH+ [Da]	ΔM [ppm]	RT [min]	# Missed Cleavages
	High	VDALmDEINFmK	2	3	1	Q6P6Q2	M5(Oxidation); M11(Oxidation)	0	3.87566	0	2	1457.66	-3.99404	36.4441	0
	High	NKYEDEINK	2	6	2	Q6P6Q2;Q10758		0	3.8082	0	3	1152.55	0.674513	14.7546	1
	High	YEELQQTAGR	1	3	1	Q6P6Q2		0	3.68262	0	2	1194.57	-0.18975	18.4948	0
	High	TEAESWYQTK	1	4	1	Q6P6Q2		0	3.51304	0	2	1242.56	0.218212	25.6707	0
	High	SLDLDSIIAEVK	2	11	3	Q4FZU2;Q6P6Q2;Q6IG05		0	3.50986	0	2	1302.72	0.519385	51.8647	0
	High	KLLEGEEcR	2	16	4	A0A0G2JWX4;Q6P6Q2;Q6IG05;Q6IFZ5	C8(Carbamidomethyl)	0	3.48981	0	3	1133.56	0.879189	14.5135	1
	High	LRSEIDNVK	1	4	1	Q6P6Q2		0	3.15787	0	3	1073.6	0.969781	15.2196	1
	High	LRSEIDNVKK	3	4	1	Q6P6Q2		0	3.10928	0	4	1201.69	0.500265	10.7109	2
	High	DVDAAYmNK	1	8	2	Q4FZU2;Q6P6Q2	M7(Oxidation)	0	3.04019	0	2	1042.45	1.11251	14.2869	0
	High	TTAENEFVmLK	1	3	1	Q6P6Q2	M9(Oxidation)	0	2.85876	0	2	1298.63	-1.17422	32.1501	0
	High	NKYEDEINKR	2	6	2	Q6P6Q2;Q10758		0	2.68146	0	2	1308.66	0.592666	14.8346	2
	High	TTAENEFVmLKK	1	3	1	Q6P6Q2	M9(Oxidation)	0	2.65143	0	2	1426.73	1.07069	26.3669	1
	High	LLEGEEcR	1	16	4	A0A0G2JWX4;Q6P6Q2;Q6IG05;Q6IFZ5	C7(Carbamidomethyl)	0	2.57552	0	2	1005.47	0.123673	17.0143	0
	High	EYQELmNTK	2	3	1	Q6P6Q2	M6(Oxidation)	0	2.47502	0	2	1171.53	0.78964	16.6463	0
	High	YEDEINK	1	13	5	A0A0G2JWX4;A0A0G2JST3;Q6P6Q2;Q6IG05;Q10758		0	2.4655	0	2	910.415	-0.213791	13.26	0
	Medium	FASFIDKVR	1	26	7	Q10758;A0A0G2JST3;Q4FZU2;Q6P6Q2;Q6IG05;U3R7A7;Q6IFZ5		0	2.29585	0	2	1082.6	0.160358	31.0931	1
	Medium	GRLDSELR	1	3	2	Q4FZU2;Q6P6Q2		0	2.29173	0	2	945.511	0.0071575	16.9317	1
	Medium	WTLLQEQGTK	1	2	1	Q6P6Q2		0	2.28577	0	2	1203.64	0.833873	34.2846	0
	Medium	FLEQQNK	1	38	8	Q10758;P47819;Q4FZU2;Q6P6Q2;Q6IG05;G3V8C3;Q6IFZ5;A0A0G2JUR6		0	2.24144	0	2	906.469	0.620163	13.0633	0
	Medium	FASFIDK	1	28	7	Q10758;A0A0G2JST3;Q4FZU2;Q6P6Q2;Q6IG05;U3R7A7;Q6IFZ5		0	2.17356	0	2	827.43	0.633468	30.4475	0
B4F7C2	Tubulin beta chain OS=Rattus norvegicus OX=10116 GN=Tubb4a PE=1 SV=1 - [B4F7C2_RAT]	79.4006	35.36	1	1	12	26	444	49.5539	4.88135
	A2	Sequence	# PSMs	# Proteins	# Protein Groups	Protein Group Accessions	Modifications	ΔCn	XCorr	Probability	Charge	MH+ [Da]	ΔM [ppm]	RT [min]	# Missed Cleavages
	High	mAATFIGNSTAIQELFK	1	1	1	B4F7C2	M1(Oxidation)	0	4.06144	0	3	1857.95	3.09724	51.8713	0
	High	LTTPTYGDLNHLVSATmSGVTTcLR	1	5	3	P85108;B4F7C2;P69897	M17(Oxidation); C23(Carbamidomethyl)	0	3.97196	0	3	2724.34	1.61114	46.8036	0
	High	NSSYFVEWIPNNVK	2	8	5	P85108;B4F7C2;P69897;Q4QRB4;Q4QQV0		0	3.80332	0	2	1696.83	0.31965	47.2037	0
	High	EVDEQmLSVQSK	1	1	1	B4F7C2	M6(Oxidation)	0	3.71454	0	2	1408.66	1.48515	21.3373	0
	High	LHFFmPGFAPLTSR	2	6	3	P85108;B4F7C2;P69897	M5(Oxidation)	0	3.68643	0	3	1636.83	0.865716	43.6881	0
	High	LAVNmVPFPR	2	9	5	P85108;B4F7C2;P69897;Q4QRB4;Q4QQV0	M5(Oxidation)	0	3.62857	0	2	1159.63	0.862622	36.5626	0
	High	ImNTFSVVPSPK	1	5	3	B4F7C2;P69897;Q4QRB4	M2(Oxidation)	0	3.4257	0	2	1335.7	-1.25311	32.9504	0
	High	ALTVPELTQQmFDAK	1	5	3	B4F7C2;Q4QRB4;Q4QQV0	M11(Oxidation)	0	3.42423	0	2	1707.86	1.18224	40.3582	0
	High	ISEQFTAmFR	1	7	4	P85108;B4F7C2;P69897;Q4QRB4	M8(Oxidation)	0	3.03152	0	2	1245.59	-0.283554	34.1177	0
	High	YLTVAAVFR	1	4	2	B4F7C2;P69897		0	2.85354	0	2	1039.59	0.490999	42.6201	0
	High	TAVcDIPPR	9	6	3	P85108;B4F7C2;P69897	C4(Carbamidomethyl)	0	2.84718	0	2	1028.52	0.534515	23.5384	0
	High	FPGQLNADLR	4	9	5	P85108;B4F7C2;P69897;Q4QRB4;Q4QQV0		0	2.83562	0	2	1130.6	6.51638	33.1704	0
Q5XI32	F-actin-capping protein subunit beta OS=Rattus norvegicus OX=10116 GN=Capzb PE=1 SV=1 - [CAPZB_RAT]	76.8774	41.54	2	13	13	25	272	30.6094	5.99854
	A2	Sequence	# PSMs	# Proteins	# Protein Groups	Protein Group Accessions	Modifications	ΔCn	XCorr	Probability	Charge	MH+ [Da]	ΔM [ppm]	RT [min]	# Missed Cleavages
	High	KLEVEANNAFDQYR	2	2	1	Q5XI32		0	4.34367	0	2	1696.83	0.596615	31.0824	1
	High	DETVSDcSPHIANIGR	1	2	1	Q5XI32	C7(Carbamidomethyl)	0	4.18684	0	2	1770.81	0.37262	27.4406	0
	High	GcWDSIHVVEVQEK	1	2	1	Q5XI32	C2(Carbamidomethyl)	0	4.02144	0	2	1685.8	-0.0247276	34.5351	0
	High	LEVEANNAFDQYR	2	2	1	Q5XI32		0	3.98498	0	3	1568.73	0.0527027	34.6981	0
	High	QmEKDETVSDcSPHIANIGR	1	2	1	Q5XI32	M2(Oxidation); C11(Carbamidomethyl)	0	3.71134	0	3	2303.04	0.732237	23.7519	1
	High	YDPPLEDGAmPSAR	2	2	1	Q5XI32	M10(Oxidation)	0	3.52097	0	3	1534.68	0.38662	26.4727	0
	High	SGSGTmNLGGSLTR	1	2	1	Q5XI32	M6(Oxidation)	0	3.49692	0	2	1353.64	0.249479	21.8745	0
	High	STLNEIYFGK	1	2	1	Q5XI32		0	3.21148	0	2	1171.6	3.13557	36.3063	0
	High	DYLLcDYNR	1	2	1	Q5XI32	C5(Carbamidomethyl)	0	2.92371	0	2	1231.54	1.45431	34.6112	0
	High	RLPPQQIEK	8	2	1	Q5XI32		0	2.91695	0	2	1108.65	1.00465	14.4632	1
	High	SGSGTMNLGGSLTR	1	2	1	Q5XI32		0	2.8752	0	2	1337.65	5.2117	28.5135	0
	High	NDLVEALKR	1	2	1	Q5XI32		0	2.60205	0	2	1057.6	-0.0644056	26.6249	1
	High	NDLVEALK	1	2	1	Q5XI32		0	2.50848	0	2	901.5	1.05849	30.229	0
	Medium	LPPQQIEK	2	2	1	Q5XI32		0	2.35989	0	2	952.547	0.832892	17.2723	0
F1LST1	Fibronectin OS=Rattus norvegicus OX=10116 GN=Fn1 PE=1 SV=3 - [F1LST1_RAT]	69.6085	10.77	3	17	17	21	2387	262.591	5.80811
	A2	Sequence	# PSMs	# Proteins	# Protein Groups	Protein Group Accessions	Modifications	ΔCn	XCorr	Probability	Charge	MH+ [Da]	ΔM [ppm]	RT [min]	# Missed Cleavages
	High	GFNcESKPEPEETcFDK	2	3	1	F1LST1	C4(Carbamidomethyl); C14(Carbamidomethyl)	0	4.72042	0	2	2073.85	-1.34245	25.5124	0
	High	RPHETGGYmLEcLcLGNGK	1	3	1	F1LST1	M9(Oxidation); C12(Carbamidomethyl); C14(Carbamidomethyl)	0	4.69504	0	3	2208	0.438466	30.7112	0
	High	HVLQSASAGSGSFTDVR	2	3	1	F1LST1		0	4.29937	0	2	1718.84	-1.11337	25.353	0
	High	SYTITGLQPGTDYK	1	3	1	F1LST1		0	4.01356	0	2	1543.77	1.38461	34.4679	0
	High	TYLGNALVcTcYGGSR	1	3	1	F1LST1	C9(Carbamidomethyl); C11(Carbamidomethyl)	0	3.99452	0	2	1791.82	1.58695	37.2714	0
	High	EESPPLIGQQSTVSDVPR	1	3	1	F1LST1		0	3.93586	0	2	1938.98	1.6012	34.094	0
	High	SSPVVIDASTAIDAPSNLR	1	3	1	F1LST1		0	3.74873	0	2	1913	0.927275	40.2305	0
	High	DSmIWDcTcIGAGR	1	3	1	F1LST1	M3(Oxidation); C7(Carbamidomethyl); C9(Carbamidomethyl)	0	3.61623	0	2	1657.68	-0.815396	36.8233	0
	High	GNLLQcVcTGNGR	1	3	1	F1LST1	C6(Carbamidomethyl); C8(Carbamidomethyl)	0	3.5347	0	2	1448.67	0.10369	31.0776	0
	High	TETITGFQVDAIPANGQTPVQR	1	3	1	F1LST1		0	3.4172	0	3	2343.19	-0.0595305	40.4891	0
	High	NTFAEVTGLSPGVTYLFK	1	3	1	F1LST1		0	3.03522	0	2	1944	-4.51143	53.4572	0
	Medium	LGVRPSQGGEAPR	2	3	1	F1LST1		0	2.76381	0	3	1323.71	1.06991	15.3131	0
	High	ATGVFTTLQPLR	1	3	1	F1LST1		0	2.66759	0	2	1303.74	3.1395	40.1341	0
	High	VGDTYERPK	2	3	1	F1LST1		0	2.49539	0	2	1064.54	1.27609	8.13228	0
	High	HYQINQQWER	1	3	1	F1LST1		0	2.46852	0	2	1401.67	1.45753	24.8619	0
	High	FTNIGPDTmR	1	3	1	F1LST1	M9(Oxidation)	0	2.4053	0	2	1167.55	0.389045	22.6487	0
	Medium	NLQPGSEYTVTLmAVK	1	3	1	F1LST1	M13(Oxidation)	0	2.3114	0	2	1766.9	1.14805	37.7669	0
P18420	Proteasome subunit alpha type-1 OS=Rattus norvegicus OX=10116 GN=Psma1 PE=1 SV=2 - [PSA1_RAT]	57.9018	36.12	1	8	8	18	263	29.4988	6.60986
	A2	Sequence	# PSMs	# Proteins	# Protein Groups	Protein Group Accessions	Modifications	ΔCn	XCorr	Probability	Charge	MH+ [Da]	ΔM [ppm]	RT [min]	# Missed Cleavages
	High	HmSEFmQcNLDELVK	2	1	1	P18420	M2(Oxidation); M6(Oxidation); C8(Carbamidomethyl)	0	5.18902	0	2	1912.82	0.523519	34.003	0
	High	NQYDNDVTVWSPQGR	2	1	1	P18420		0	3.96	0	2	1778.81	0.172369	34.7263	0
	High	IHQIEYAmEAVK	4	1	1	P18420	M8(Oxidation)	0	3.81353	0	3	1447.74	7.06437	23.9816	0
	High	AQPSQAADEPAEK	4	1	1	P18420		0	3.26949	0	2	1341.63	2.22104	8.8703	0
	High	THAVLVALK	2	1	1	P18420		0	2.79699	0	2	951.599	0.382816	23.5338	0
	High	LVSLIGSK	1	1	1	P18420		0	2.46801	0	2	816.52	0.893572	28.5712	0
	Medium	ETLPAEQDLTTK	2	1	1	P18420		0	2.36833	0	2	1345.68	-0.357937	27.9266	0
	Medium	FVFDRPLPVSR	1	1	1	P18420		0	2.19382	0	2	1332.74	0.00440375	35.2729	0
Q4QRB4	Tubulin beta-3 chain OS=Rattus norvegicus OX=10116 GN=Tubb3 PE=1 SV=1 - [TBB3_RAT]	55.2186	28.67	1	2	10	17	450	50.3862	4.93213
	A2	Sequence	# PSMs	# Proteins	# Protein Groups	Protein Group Accessions	Modifications	ΔCn	XCorr	Probability	Charge	MH+ [Da]	ΔM [ppm]	RT [min]	# Missed Cleavages
	High	NSSYFVEWIPNNVK	2	8	5	P85108;B4F7C2;P69897;Q4QRB4;Q4QQV0		0	3.80332	0	2	1696.83	0.31965	47.2037	0
	High	mSSTFIGNSTAIQELFK	1	1	1	Q4QRB4	M1(Oxidation)	0	3.79381	0	2	1889.94	3.30348	51.3463	0
	High	LAVNmVPFPR	2	9	5	P85108;B4F7C2;P69897;Q4QRB4;Q4QQV0	M5(Oxidation)	0	3.62857	0	2	1159.63	0.862622	36.5626	0
	High	LHFFmPGFAPLTAR	1	2	2	Q4QRB4;Q4QQV0	M5(Oxidation)	0	3.59713	0	3	1620.84	-0.194982	44.3199	0
	High	ImNTFSVVPSPK	1	5	3	B4F7C2;P69897;Q4QRB4	M2(Oxidation)	0	3.4257	0	2	1335.7	-1.25311	32.9504	0
	High	ALTVPELTQQmFDAK	1	5	3	B4F7C2;Q4QRB4;Q4QQV0	M11(Oxidation)	0	3.42423	0	2	1707.86	1.18224	40.3582	0
	High	MSSTFIGNSTAIQELFK	2	1	1	Q4QRB4		0.0262	3.35218	0	2	1873.94	1.39984	51.124	0
	High	AILVDLEPGTmDSVR	1	4	3	P85108;P69897;Q4QRB4	M11(Oxidation)	0	3.31989	0	2	1631.83	0.663395	39.3036	0
	High	EVDEQmLAIQSK	1	1	1	Q4QRB4	M6(Oxidation)	0	3.27484	0	2	1406.68	0.454394	24.7776	0
	High	ISEQFTAmFR	1	7	4	P85108;B4F7C2;P69897;Q4QRB4	M8(Oxidation)	0	3.03152	0	2	1245.59	-0.283554	34.1177	0
	High	FPGQLNADLR	4	9	5	P85108;B4F7C2;P69897;Q4QRB4;Q4QQV0		0	2.83562	0	2	1130.6	6.51638	33.1704	0
A0A0G2JST3	Keratin, type II cytoskeletal 1 OS=Rattus norvegicus OX=10116 GN=Krt1 PE=1 SV=1 - [A0A0G2JST3_RAT]	53.0042	10.4	3	7	10	17	625	64.7171	7.92822
	A2	Sequence	# PSMs	# Proteins	# Protein Groups	Protein Group Accessions	Modifications	ΔCn	XCorr	Probability	Charge	MH+ [Da]	ΔM [ppm]	RT [min]	# Missed Cleavages
	High	RTNAENEFVTIKK	1	2	1	A0A0G2JST3		0	4.34978	0	3	1549.83	-0.0814473	20.5673	2
	High	FLEQQNQVLQTK	3	7	1	A0A0G2JST3		0	4.01786	0	3	1475.79	0.531669	28.7423	0
	High	TNAENEFVTIKK	2	2	1	A0A0G2JST3		0	3.53637	0	2	1393.73	0.6964	24.138	1
	High	WELLQQVDTSTR	2	3	1	A0A0G2JST3		0	3.47159	0	3	1475.75	0.926654	40.9991	0
	High	TNAENEFVTIK	2	2	1	A0A0G2JST3		0	3.15645	0	2	1265.64	-0.00527007	30.5288	0
	Medium	LLRDYQELmNTK	2	2	1	A0A0G2JST3	M9(Oxidation)	0	2.97411	0	3	1539.78	-0.920013	26.257	1
	High	DYQELMNTK	1	2	1	A0A0G2JST3		0	2.63461	0	2	1141.52	-1.05581	28.9747	0
	High	DYQELmNTK	1	2	1	A0A0G2JST3	M6(Oxidation)	0	2.49316	0	2	1157.52	0.609882	19.3232	0
	High	YEDEINK	1	13	5	A0A0G2JWX4;A0A0G2JST3;Q6P6Q2;Q6IG05;Q10758		0	2.4655	0	2	910.415	-0.213791	13.26	0
	Medium	FASFIDKVR	1	26	7	Q10758;A0A0G2JST3;Q4FZU2;Q6P6Q2;Q6IG05;U3R7A7;Q6IFZ5		0	2.29585	0	2	1082.6	0.160358	31.0931	1
	Medium	FASFIDK	1	28	7	Q10758;A0A0G2JST3;Q4FZU2;Q6P6Q2;Q6IG05;U3R7A7;Q6IFZ5		0	2.17356	0	2	827.43	0.633468	30.4475	0
Q5RJR9	Serine (Or cysteine) proteinase inhibitor, clade H, member 1, isoform CRA_b OS=Rattus norvegicus OX=10116 GN=Serpinh1 PE=1 SV=1 - [Q5RJR9_RAT]	49.8465	30.46	2	13	13	16	417	46.5322	8.82178
	A2	Sequence	# PSMs	# Proteins	# Protein Groups	Protein Group Accessions	Modifications	ΔCn	XCorr	Probability	Charge	MH+ [Da]	ΔM [ppm]	RT [min]	# Missed Cleavages
	High	LRDEEVHTGLGELLR	1	1	1	Q5RJR9		0	4.52734	0	2	1736.93	-0.877104	34.1592	1
	High	TGLYNYYDDEKEK	2	2	1	Q5RJR9		0	4.40491	0	2	1637.73	-1.43667	26.7697	1
	High	LYGPSSVSFADDFVR	1	2	1	Q5RJR9		0	3.65323	0	2	1659.8	0.623245	46.0479	0
	High	DEEVHTGLGELLR	2	1	1	Q5RJR9		0	3.44754	0	2	1467.75	1.8793	37.3691	0
	High	DNQSGSLLFIGR	1	2	1	Q5RJR9		0	3.2825	0	2	1306.68	0.127956	41.2959	0
	High	TGLYNYYDDEK	1	2	1	Q5RJR9		0	3.26442	0	2	1380.59	-0.557158	30.68	0
	High	HLAGLGLTEAIDK	2	2	1	Q5RJR9		0	3.12864	0	2	1337.74	-0.587971	33.5025	0
	Medium	LSSLIILmPHHVEPLER	1	2	1	Q5RJR9	M8(Oxidation)	0	2.87071	0	3	2000.1	-0.371026	37.548	0
	High	LQLVEmPLAHK	1	2	1	Q5RJR9	M6(Oxidation)	0	2.60445	0	2	1294.72	0.818657	28.4218	0
	High	GVVEVTHDLQK	1	2	1	Q5RJR9		0	2.58336	0	2	1224.66	0.43259	22.5297	0
	High	KAVAISLPK	1	2	1	Q5RJR9		0	2.50725	0	2	926.605	1.64547	24.0846	1
	High	AVAISLPK	1	2	1	Q5RJR9		0	2.46219	0	2	798.509	0.303385	30.1629	0
	Medium	SYTVGVTmmHR	1	2	1	Q5RJR9	M8(Oxidation); M9(Oxidation)	0	2.34532	0	2	1313.6	-0.477926	17.4612	0
Q6MG61	Chloride intracellular channel protein 1 OS=Rattus norvegicus OX=10116 GN=Clic1 PE=1 SV=1 - [CLIC1_RAT]	48.1778	61	2	10	10	13	241	26.9638	5.17334
	A2	Sequence	# PSMs	# Proteins	# Protein Groups	Protein Group Accessions	Modifications	ΔCn	XCorr	Probability	Charge	MH+ [Da]	ΔM [ppm]	RT [min]	# Missed Cleavages
	High	VLDNYLTSPLPEEVDETSAEDEGISQR	1	2	1	Q6MG61		0	5.9854	0	3	3006.41	0.650947	46.1445	0
	High	EEFASTcPDDEEIELAYEQVAR	1	1	1	Q6MG61	C7(Carbamidomethyl)	0	5.12021	0	3	2601.13	-0.578691	48.2446	0
	High	LAALNPESNTSGLDIFAK	3	2	1	Q6MG61		0	4.74046	0	3	1860.97	0.485351	45.9654	0
	High	FLDGNELTLADcNLLPK	1	2	1	Q6MG61	C12(Carbamidomethyl)	0	4.44801	0	2	1932.97	0.0233377	49.7912	0
	High	GVTFNVTTVDTK	1	2	1	Q6MG61		0	3.5879	0	2	1281.67	0.0510275	32.6531	0
	High	NSNPALNDNLEK	1	2	1	Q6MG61		0	3.36786	0	2	1328.65	1.1562	21.7012	0
	High	IEEFLEAVLcPPR	1	1	1	Q6MG61	C10(Carbamidomethyl)	0	3.0458	0	2	1572.81	2.25352	52.4672	0
	High	LHIVQVVcK	1	1	1	Q6MG61	C8(Carbamidomethyl)	0	2.80289	0	2	1095.63	0.0837075	25.199	0
	High	IGNcPFSQR	2	1	1	Q6MG61	C4(Carbamidomethyl)	0	2.77274	0	2	1078.51	0.385907	21.8727	0
	Medium	YLSNAYAR	1	1	1	Q6MG61		0	2.23689	0	2	957.479	0.188208	19.8678	0
Q6IFW6	Keratin, type I cytoskeletal 10 OS=Rattus norvegicus OX=10116 GN=Krt10 PE=3 SV=1 - [K1C10_RAT]	47.8585	15.78	17	9	11	17	526	56.4705	5.14795
	A2	Sequence	# PSMs	# Proteins	# Protein Groups	Protein Group Accessions	Modifications	ΔCn	XCorr	Probability	Charge	MH+ [Da]	ΔM [ppm]	RT [min]	# Missed Cleavages
	High	VTmQNLNDR	2	10	3	Q6IFW6;Q6IFV1;Q6IFU9	M3(Oxidation)	0	3.25099	0	2	1106.53	1.53561	10.4949	0
	High	QSLEASLAETEGR	3	2	1	Q6IFW6		0	3.22652	0	2	1390.68	-0.245714	31.6941	0
	High	LKYENEVALR	1	2	1	Q6IFW6		0	3.09565	0	2	1234.68	-1.2339	25.0096	1
	High	QSVEADINGLR	2	3	1	Q6IFW6		0	3.09209	0	2	1201.62	1.65354	31.069	0
	High	LENEIQTYR	2	2	1	Q6IFW6		0	3.03916	0	2	1165.59	1.32123	23.8728	0
	High	YENEVALR	1	2	1	Q6IFW6		0	2.9322	0	2	993.501	1.31659	21.9493	0
	High	IKEWYEK	1	2	1	Q6IFW6		0	2.69451	0	2	995.521	0.929309	21.1857	1
	High	KDAEAWFNEK	1	2	1	Q6IFW6		0	2.65794	0	2	1237.58	-1.44305	27.1067	1
	High	LAADDFR	1	22	4	Q6IFW6;Q6IFV1;Q6IFU8;Q6IFU7		0	2.41078	0	2	807.4	0.897762	23.0397	0
	Medium	DAEAWFNEK	1	2	1	Q6IFW6		0	2.34305	0	2	1109.49	0.370146	34.7674	0
	Medium	VTMQNLNDR	1	10	3	Q6IFW6;Q6IFV1;Q6IFU9		0	2.33947	0	2	1090.53	-1.87344	20.7506	0
	Medium	SEITELR	1	2	1	Q6IFW6		0	2.22295	0	2	847.453	1.29832	22.0394	0
P47727	Carbonyl reductase [NADPH] 1 OS=Rattus norvegicus OX=10116 GN=Cbr1 PE=1 SV=2 - [CBR1_RAT]	47.6631	51.62	8	10	11	14	277	30.5589	8.06006
	A2	Sequence	# PSMs	# Proteins	# Protein Groups	Protein Group Accessions	Modifications	ΔCn	XCorr	Probability	Charge	MH+ [Da]	ΔM [ppm]	RT [min]	# Missed Cleavages
	High	SPEEGAETPVYLALLPPGAEGPHGQFVQDK	2	6	1	P47727		0	5.6793	0	3	3133.55	-0.544305	47.3787	0
	High	SETITEEELVGLmNK	2	4	1	P47727	M13(Oxidation)	0	4.36894	0	2	1708.83	1.7472	38.3168	0
	High	FHQLDIDNPQSIR	2	7	2	P47727;B2GV72		0	3.8159	0	2	1582.8	0.923904	31.0142	0
	High	FLGDVVLTAR	1	6	1	P47727		0	3.24337	0	2	1090.63	-0.153573	40.0321	0
	High	VVNVSSSVSLR	1	1	1	P47727		0	2.84909	0	2	1146.65	1.26998	27.7576	0
	High	TNFFGTQDVcK	1	5	1	P47727	C10(Carbamidomethyl)	0	2.72611	0	2	1316.59	-2.11241	32.0391	0
	High	VVDPTPFHIQAEVTmK	1	6	1	P47727	M15(Oxidation)	0	2.6923	0	2	1827.94	6.63398	35.1546	0
	High	IGVTVLSR	1	4	1	P47727		0	2.56092	0	2	844.526	0.736626	28.4104	0
	High	ELLPIIKPQGR	1	4	1	P47727		0	2.52944	0	2	1263.78	1.42245	33.2808	0
	High	QLQTEGLSPR	1	5	1	P47727		0	2.50808	0	2	1128.6	1.78938	22.2785	0
	Medium	GIGFAIVR	1	5	1	P47727		0	2.31661	0	2	832.505	0.749468	36.5696	0
Q4QQV0	Tubulin beta chain OS=Rattus norvegicus OX=10116 GN=Tubb6 PE=1 SV=1 - [Q4QQV0_RAT]	47.3794	22.37	2	1	8	15	447	50.0271	4.89404
	A2	Sequence	# PSMs	# Proteins	# Protein Groups	Protein Group Accessions	Modifications	ΔCn	XCorr	Probability	Charge	MH+ [Da]	ΔM [ppm]	RT [min]	# Missed Cleavages
	High	MASTFIGNSTAIQELFK	1	1	1	Q4QQV0		0.0271	3.951	0	3	1857.95	3.09993	51.8713	0
	High	NSSYFVEWIPNNVK	2	8	5	P85108;B4F7C2;P69897;Q4QRB4;Q4QQV0		0	3.80332	0	2	1696.83	0.31965	47.2037	0
	High	LAVNmVPFPR	2	9	5	P85108;B4F7C2;P69897;Q4QRB4;Q4QQV0	M5(Oxidation)	0	3.62857	0	2	1159.63	0.862622	36.5626	0
	High	LHFFmPGFAPLTAR	1	2	2	Q4QRB4;Q4QQV0	M5(Oxidation)	0	3.59713	0	3	1620.84	-0.194982	44.3199	0
	High	mASTFIGNSTAIQELFK	2	1	1	Q4QQV0	M1(Oxidation)	0	3.43662	0	2	1873.94	1.39717	51.124	0
	High	ALTVPELTQQmFDAK	1	5	3	B4F7C2;Q4QRB4;Q4QQV0	M11(Oxidation)	0	3.42423	0	2	1707.86	1.18224	40.3582	0
	High	FPGQLNADLR	4	9	5	P85108;B4F7C2;P69897;Q4QRB4;Q4QQV0		0	2.83562	0	2	1130.6	6.51638	33.1704	0
	High	EVDEQmLAIQNK	1	1	1	Q4QQV0	M6(Oxidation)	0	2.72072	0	2	1433.69	-0.260248	24.2376	0
	Medium	IREEYPDR	1	7	3	P85108;P69897;Q4QQV0		0	2.21397	0	2	1077.53	1.4773	13.1529	1
Q6P3V8	Eukaryotic translation initiation factor 4A1 OS=Rattus norvegicus OX=10116 GN=Eif4a1 PE=1 SV=1 - [Q6P3V8_RAT]	47.3215	28.33	2	8	11	15	406	46.1246	5.47803
	A2	Sequence	# PSMs	# Proteins	# Protein Groups	Protein Group Accessions	Modifications	ΔCn	XCorr	Probability	Charge	MH+ [Da]	ΔM [ppm]	RT [min]	# Missed Cleavages
	High	LNSNTQVVLLSATmPSDVLEVTK	1	2	1	Q6P3V8	M14(Oxidation)	0	4.77831	0	3	2475.31	1.5475	47.6106	0
	High	KGVAINmVTEEDKR	3	1	1	Q6P3V8	M7(Oxidation)	0	4.42061	0	3	1605.83	1.09972	17.0986	2
	High	mFVLDEADEmLSR	3	3	2	Q6P3V8;Q5RKI1	M1(Oxidation); M10(Oxidation)	0	4.09964	0	2	1587.71	3.17068	37.6454	0
	High	LQmEAPHIIVGTPGR	1	1	1	Q6P3V8	M3(Oxidation)	0	3.19602	0	2	1634.87	1.54196	28.4245	0
	High	DFTVSAmHGDmDQK	1	2	1	Q6P3V8	M7(Oxidation); M11(Oxidation)	0	3.18669	0	2	1613.66	-0.283512	18.4612	0
	High	VLITTDLLAR	1	3	2	Q6P3V8;Q5RKI1		0	3.06054	0	2	1114.68	-0.16361	41.47	0
	High	KEELTLEGIR	1	2	1	Q6P3V8		0	2.82977	0	2	1187.66	0.755035	29.176	1
	High	GVAINmVTEEDKR	1	1	1	Q6P3V8	M6(Oxidation)	0	2.74619	0	2	1477.74	4.63182	20.5952	1
	High	EELTLEGIR	1	2	1	Q6P3V8		0	2.50609	0	2	1059.57	0.269613	35.1725	0
	Medium	VFDmLNR	1	3	2	Q6P3V8;Q5RKI1	M4(Oxidation)	0	2.35397	0	2	910.446	0.615094	23.3613	0
	Medium	DQIYDIFQK	1	2	1	Q6P3V8		0	2.29881	0	2	1169.58	-2.16055	42.0627	0
P09895	60S ribosomal protein L5 OS=Rattus norvegicus OX=10116 GN=Rpl5 PE=1 SV=3 - [RL5_RAT]	46.8348	38.38	2	10	10	14	297	34.4367	9.74463
	A2	Sequence	# PSMs	# Proteins	# Protein Groups	Protein Group Accessions	Modifications	ΔCn	XCorr	Probability	Charge	MH+ [Da]	ΔM [ppm]	RT [min]	# Missed Cleavages
	High	VGLTNYAAAYcTGLLLAR	2	2	1	P09895	C11(Carbamidomethyl)	0	4.93365	0	2	1927.01	-1.20234	50.3945	0
	High	YLmEEDEDAYKK	2	2	1	P09895	M3(Oxidation)	0	3.93131	0	2	1549.67	1.37189	19.6277	1
	High	IEGDmIVcAAYAHELPK	2	1	1	P09895	M5(Oxidation); C8(Carbamidomethyl)	0	3.68633	0	3	1932.92	0.0199084	36.4889	0
	High	GAVDGGLSIPHSTK	2	1	1	P09895		0	3.36142	0	2	1338.71	4.7941	24.8263	0
	High	NNVTPDmmEEmYK	1	2	1	P09895	M7(Oxidation); M8(Oxidation); M11(Oxidation)	0	3.26236	0	2	1649.65	2.41841	18.7627	0
	High	HImGQNVADYmR	1	2	1	P09895	M3(Oxidation); M11(Oxidation)	0	2.85664	0	2	1466.65	1.73117	18.2491	0
	High	DIIcQIAYAR	1	2	1	P09895	C4(Carbamidomethyl)	0	2.7941	0	2	1222.63	0.407737	38.6803	0
	High	YLmEEDEDAYK	1	2	1	P09895	M3(Oxidation)	0	2.65418	0	2	1421.58	0.035234	23.8551	0
	High	EFNAEVHR	1	2	1	P09895		0	2.56288	0	2	1001.48	0.127614	14.9189	0
	Medium	RFPGYDSESK	1	1	1	P09895		0	2.30139	0	2	1185.55	-0.314718	18.095	1
A0A0H2UHM7	Tubulin alpha chain OS=Rattus norvegicus OX=10116 GN=LOC100909441 PE=3 SV=1 - [A0A0H2UHM7_RAT]	42.4029	29.91	2	5	10	13	448	49.7744	5.09717
	A2	Sequence	# PSMs	# Proteins	# Protein Groups	Protein Group Accessions	Modifications	ΔCn	XCorr	Probability	Charge	MH+ [Da]	ΔM [ppm]	RT [min]	# Missed Cleavages
	High	TIGGGDDSFNTFFSETGAGK	1	5	1	A0A0H2UHM7		0	5.09971	0	2	2007.89	-1.71586	45.3941	0
	High	VGINYQPPTVVPGGDLAR	1	2	1	A0A0H2UHM7		0	3.95918	0	2	1852.99	0.243783	40.2033	0
	High	IHFPLATYAPVISAEK	4	6	2	Q5XIF6;A0A0H2UHM7		0	3.59641	0	3	1756.96	0.272043	43.9541	0
	High	DVNAAIATIK	1	5	1	A0A0H2UHM7		0	3.5088	0	2	1015.58	0.664405	30.75	0
	High	QLFHPEQLITGK	1	7	2	Q5XIF6;A0A0H2UHM7		0	3.46495	0	2	1410.77	0.218526	36.5137	0
	High	NLDIERPTYTNLNR	1	7	2	Q5XIF6;A0A0H2UHM7		0	2.96287	0	2	1718.88	0.737153	30.9239	0
	High	AVFVDLEPTVIDEVR	1	4	1	A0A0H2UHM7		0	2.82523	0	2	1701.91	-0.108145	49.1762	0
	Medium	LDHKFDLmYAK	1	8	3	Q5XIF6;A0A0H2UHM7;F1LUM5	M8(Oxidation)	0	2.77058	0	3	1396.69	0.495744	25.9857	1
	High	YmAccLLYR	1	6	3	Q5XIF6;A0A0H2UHM7;F1LUM5	M2(Oxidation); C4(Carbamidomethyl); C5(Carbamidomethyl)	0	2.40621	0	2	1265.54	-3.70594	32.9581	0
	High	EIIDLVLDR	1	4	1	A0A0H2UHM7		0	2.38986	0	2	1085.62	0.565426	45.6437	0
P63245	Receptor of activated protein C kinase 1 OS=Rattus norvegicus OX=10116 GN=Rack1 PE=1 SV=3 - [RACK1_RAT]	41.351	47.63	2	11	11	12	317	35.0546	7.69385
	A2	Sequence	# PSMs	# Proteins	# Protein Groups	Protein Group Accessions	Modifications	ΔCn	XCorr	Probability	Charge	MH+ [Da]	ΔM [ppm]	RT [min]	# Missed Cleavages
	High	TNHIGHTGYLNTVTVSPDGSLcASGGK	2	2	1	P63245	C22(Carbamidomethyl)	0	4.63777	0	3	2743.31	1.31438	31.1498	0
	High	IIVDELKQEVISTSSK	1	1	1	P63245		0	4.58098	0	2	1789	0.823071	38.0088	1
	High	YTVQDESHSEWVScVR	1	2	1	P63245	C14(Carbamidomethyl)	0	4.02859	0	3	1981.87	1.39569	30.8458	0
	High	FSPNSSNPIIVScGWDK	1	2	1	P63245	C13(Carbamidomethyl)	0	3.68519	0	2	1907.89	-2.062	40.4618	0
	High	DETNYGIPQR	1	2	1	P63245		0	3.52592	0	2	1192.56	-1.19271	24.581	0
	High	DVLSVAFSSDNR	1	2	1	P63245		0	3.30671	0	2	1309.64	0.855652	39.3699	0
	High	YWLcAATGPSIK	1	2	1	P63245	C4(Carbamidomethyl)	0	3.30153	0	2	1366.68	-1.35051	38.755	0
	High	DGQAmLWDLNEGK	1	2	1	P63245	M5(Oxidation)	0	3.13111	0	2	1492.68	2.20627	37.6278	0
	High	VWNLANcK	1	2	1	P63245	C7(Carbamidomethyl)	0	2.45155	0	2	1004.5	0.933606	28.2509	0
	Medium	LWDLTTGTTTR	1	2	1	P63245		0	2.27898	0	2	1264.65	-0.0929341	36.4105	0
	Medium	VWQVTIGTR	1	1	1	P63245		0	2.26387	0	2	1059.6	1.19998	34.2917	0
A0A0G2JWX4	Keratin, type II cytoskeletal 2 epidermal OS=Rattus norvegicus OX=10116 GN=Krt2 PE=1 SV=1 - [A0A0G2JWX4_RAT]	41.2615	9.06	4	6	9	14	684	69.0632	7.69385
	A2	Sequence	# PSMs	# Proteins	# Protein Groups	Protein Group Accessions	Modifications	ΔCn	XCorr	Probability	Charge	MH+ [Da]	ΔM [ppm]	RT [min]	# Missed Cleavages
	High	GFSSGSAVVSGGSR	2	2	1	A0A0G2JWX4		0	4.05379	0	2	1254.61	0.0782506	21.1014	0
	High	KLLEGEEcR	2	16	4	A0A0G2JWX4;Q6P6Q2;Q6IG05;Q6IFZ5	C8(Carbamidomethyl)	0	3.48981	0	3	1133.56	0.879189	14.5135	1
	High	LLRDYQELmNVK	2	2	1	A0A0G2JWX4	M9(Oxidation)	0	3.23488	0	2	1537.81	1.04012	29.8196	1
	Medium	TELQAKmEMLTQEVDFLR	1	2	1	A0A0G2JWX4	M7(Oxidation)	0	3.02226	0	3	2198.1	9.85726	38.8662	1
	High	DYQELmNVK	1	4	1	A0A0G2JWX4	M6(Oxidation)	0	2.83582	0	2	1155.54	-0.012567	24.6684	0
	Medium	KYEDEINK	1	2	1	A0A0G2JWX4		0	2.82832	0	3	1038.51	0.828815	10.4031	1
	High	KYEDEINKR	3	2	1	A0A0G2JWX4		0	2.66382	0	2	1194.61	0.718991	9.43494	2
	High	LLEGEEcR	1	16	4	A0A0G2JWX4;Q6P6Q2;Q6IG05;Q6IFZ5	C7(Carbamidomethyl)	0	2.57552	0	2	1005.47	0.123673	17.0143	0
	High	YEDEINK	1	13	5	A0A0G2JWX4;A0A0G2JST3;Q6P6Q2;Q6IG05;Q10758		0	2.4655	0	2	910.415	-0.213791	13.26	0
Q5FVM2	Glucose-6-phosphatase OS=Rattus norvegicus OX=10116 GN=Psme3 PE=1 SV=1 - [Q5FVM2_RAT]	40.7769	36.61	4	9	9	12	254	29.4876	5.94775
	A2	Sequence	# PSMs	# Proteins	# Protein Groups	Protein Group Accessions	Modifications	ΔCn	XCorr	Probability	Charge	MH+ [Da]	ΔM [ppm]	RT [min]	# Missed Cleavages
	High	TVESEAASYLDQISR	2	3	1	Q5FVM2		0	4.45108	0	3	1668.81	-1.2747	46.6255	0
	High	ITSEAEDLVANFFPK	3	2	1	Q5FVM2		0	4.28369	0	2	1680.85	-0.328163	54.9051	0
	High	SNQQLVDIIEK	1	3	1	Q5FVM2		0	3.55676	0	2	1286.7	0.952331	36.1515	0
	High	LDEcEEAFQGTK	1	3	1	Q5FVM2	C4(Carbamidomethyl)	0	3.238	0	2	1426.62	1.00634	24.8381	0
	High	NQYVTLHDmILK	1	3	1	Q5FVM2	M9(Oxidation)	0	3.05657	0	2	1490.77	-0.141489	30.8568	0
	High	RLDEcEEAFQGTK	1	3	1	Q5FVM2	C5(Carbamidomethyl)	0	2.99044	0	2	1582.72	0.184015	22.5104	1
	High	TVTEIDEK	1	3	1	Q5FVM2		0	2.61495	0	2	934.472	-0.506877	14.1854	0
	Medium	VFVmPNGmLK	1	3	1	Q5FVM2	M4(Oxidation); M8(Oxidation)	0	2.37537	0	2	1167.59	-1.05047	27.0399	0
	Medium	LLELDSFLK	1	2	1	Q5FVM2		0	2.36289	0	2	1077.62	1.90238	49.5697	0
A0A0G2JSR0	Voltage-dependent anion-selective channel protein 3 OS=Rattus norvegicus OX=10116 GN=Vdac3 PE=1 SV=1 - [A0A0G2JSR0_RAT]	39.7882	43.82	2	8	9	11	283	30.7643	8.5874
	A2	Sequence	# PSMs	# Proteins	# Protein Groups	Protein Group Accessions	Modifications	ΔCn	XCorr	Probability	Charge	MH+ [Da]	ΔM [ppm]	RT [min]	# Missed Cleavages
	High	AEDFQLHTHVNDGTEFGGSIYQR	2	2	1	A0A0G2JSR0		0	5.26169	0	3	2621.2	-0.760029	35.0289	0
	High	WNTDNTLGTEISWENK	1	2	1	A0A0G2JSR0		0	3.81833	0	2	1907.87	-2.14841	41.8103	0
	High	LTVDTIFVPNTGK	1	2	1	A0A0G2JSR0		0	3.67805	0	2	1404.77	0.0810086	41.0919	0
	High	VNNASLIGLGYTQSLRPGVK	1	2	1	A0A0G2JSR0		0	3.63131	0	3	2087.16	-0.462865	38.8151	0
	High	VcNYGLIFTQK	2	2	1	A0A0G2JSR0	C2(Carbamidomethyl)	0	3.52761	0	2	1342.68	-0.367128	38.9385	0
	High	LTVDTIFVPNTGKK	1	2	1	A0A0G2JSR0		0	3.17357	0	2	1532.87	0.0746978	35.8318	1
	High	LcQNNFALGYK	1	2	1	A0A0G2JSR0	C2(Carbamidomethyl)	0	3.05145	0	2	1327.65	0.301898	32.1435	0
	Medium	ScSGVEFSTSGHAYTDTGK	1	2	1	A0A0G2JSR0	C2(Carbamidomethyl)	0	2.97077	0	3	1990.85	2.75188	24.4838	0
	High	LTLSALVDGK	1	3	2	P81155;A0A0G2JSR0		0	2.92507	0	2	1016.6	-0.010711	39.7949	0
Q6P6R6	Transglutaminase 2, C polypeptide OS=Rattus norvegicus OX=10116 GN=Tgm2 PE=2 SV=1 - [Q6P6R6_RAT]	39.629	20.55	2	10	10	12	686	76.8871	5.07178
	A2	Sequence	# PSMs	# Proteins	# Protein Groups	Protein Group Accessions	Modifications	ΔCn	XCorr	Probability	Charge	MH+ [Da]	ΔM [ppm]	RT [min]	# Missed Cleavages
	High	GLLVEPAANSYLLAER	2	2	1	Q6P6R6		0	4.37211	0	3	1715.93	0.33884	45.1733	0
	High	SVEVSDPVPAGDAVK	1	2	1	Q6P6R6		0	4.09066	0	2	1469.75	-1.46961	28.332	0
	High	VGDGmSLGNDFDVFAHIGNDTSESR	1	2	1	Q6P6R6	M5(Oxidation)	0	3.92023	0	3	2656.16	1.23291	46.2142	0
	High	LAEKEETGVAmR	2	2	1	Q6P6R6	M11(Oxidation)	0	3.86415	0	3	1349.68	1.56906	12.1964	1
	High	YSGcLTESNLIK	1	2	1	Q6P6R6	C4(Carbamidomethyl)	0	3.73206	0	2	1384.68	-1.02419	32.3822	0
	High	NPLSDSLYDcVFTVEGAGLTK	1	2	1	Q6P6R6	C10(Carbamidomethyl)	0	3.5678	0	3	2286.1	1.75557	53.1066	0
	High	VDLFPTDIGLHK	1	2	1	Q6P6R6		0	2.51027	0	2	1354.74	0.201297	40.8197	0
	Medium	DLYLENPEIK	1	2	1	Q6P6R6		0	2.37634	0	2	1233.64	0.664044	36.2285	0
	Medium	LVVNFQcDK	1	2	1	Q6P6R6	C7(Carbamidomethyl)	0	2.28107	0	2	1122.56	0.824977	30.1604	0
	Medium	YPEGSPEER	1	2	1	Q6P6R6		0	2.22172	0	2	1063.47	0.499112	14.1969	0
Q6IFV1	Keratin, type I cytoskeletal 14 OS=Rattus norvegicus OX=10116 GN=Krt14 PE=2 SV=1 - [K1C14_RAT]	39.4667	21.86	23	1	9	12	485	52.6509	5.16064
	A2	Sequence	# PSMs	# Proteins	# Protein Groups	Protein Group Accessions	Modifications	ΔCn	XCorr	Probability	Charge	MH+ [Da]	ΔM [ppm]	RT [min]	# Missed Cleavages
	High	GQVGGDVNVEmDAAPGVDLSR	2	2	2	Q6IFV1;Q6IFU7	M11(Oxidation)	0	5.48384	0	2	2101.98	0.801089	33.9058	0
	High	EVATNSELVQSGK	1	3	2	Q6IFV1;Q6IFU8		0	3.74264	0	2	1361.69	0.0603641	19.6849	0
	High	VLDELTLAR	1	9	3	Q6IFV1;Q6IFU8;Q6IFU7		0	3.41471	0	2	1029.59	0.334676	34.998	0
	High	VTmQNLNDR	2	10	3	Q6IFW6;Q6IFV1;Q6IFU9	M3(Oxidation)	0	3.25099	0	2	1106.53	1.53561	10.4949	0
	High	TmQNLEIELQSQLSmK	1	1	1	Q6IFV1	M2(Oxidation); M15(Oxidation)	0	3.18301	0	3	1924.94	0.120956	41.4198	0
	High	LEQEIATYR	1	15	4	Q6IFV1;Q6IFU8;Q6IFU7;Q6IFU9		0	3.03382	0	2	1122.58	-0.955695	24.5689	0
	High	ILNEmRDQYEK	1	2	2	Q6IFV1;Q6IFU7	M5(Oxidation)	0	2.83179	0	2	1454.7	0.782253	16.6317	1
	High	cEmEQQNQEYK	1	3	2	Q6IFV1;Q6IFU8	C1(Carbamidomethyl); M3(Oxidation)	0	2.55267	0	2	1502.59	0.40643	7.03799	0
	High	LAADDFR	1	22	4	Q6IFW6;Q6IFV1;Q6IFU8;Q6IFU7		0	2.41078	0	2	807.4	0.897762	23.0397	0
	Medium	VTMQNLNDR	1	10	3	Q6IFW6;Q6IFV1;Q6IFU9		0	2.33947	0	2	1090.53	-1.87344	20.7506	0
Q5XIF6	Tubulin alpha-4A chain OS=Rattus norvegicus OX=10116 GN=Tuba4a PE=1 SV=1 - [TBA4A_RAT]	38.662	25.45	2	3	8	12	448	49.8924	5.05908
	A2	Sequence	# PSMs	# Proteins	# Protein Groups	Protein Group Accessions	Modifications	ΔCn	XCorr	Probability	Charge	MH+ [Da]	ΔM [ppm]	RT [min]	# Missed Cleavages
	High	AYHEQLSVAEITNAcFEPANQmVK	1	4	1	Q5XIF6	C15(Carbamidomethyl); M22(Oxidation)	0	4.39206	0	3	2766.29	0.0877985	39.7972	0
	High	VGINYQPPTVVPGGDLAK	2	5	1	Q5XIF6		0	3.86531	0	2	1824.98	-1.13166	39.474	0
	High	IHFPLATYAPVISAEK	4	6	2	Q5XIF6;A0A0H2UHM7		0	3.59641	0	3	1756.96	0.272043	43.9541	0
	High	QLFHPEQLITGK	1	7	2	Q5XIF6;A0A0H2UHM7		0	3.46495	0	2	1410.77	0.218526	36.5137	0
	High	NLDIERPTYTNLNR	1	7	2	Q5XIF6;A0A0H2UHM7		0	2.96287	0	2	1718.88	0.737153	30.9239	0
	Medium	LDHKFDLmYAK	1	8	3	Q5XIF6;A0A0H2UHM7;F1LUM5	M8(Oxidation)	0	2.77058	0	3	1396.69	0.495744	25.9857	1
	High	DVNAAIAAIK	1	1	1	Q5XIF6		0	2.62147	0	2	985.567	-0.243366	33.4253	0
	High	YmAccLLYR	1	6	3	Q5XIF6;A0A0H2UHM7;F1LUM5	M2(Oxidation); C4(Carbamidomethyl); C5(Carbamidomethyl)	0	2.40621	0	2	1265.54	-3.70594	32.9581	0
P00761	Trypsin OS=Sus scrofa PE=1 SV=1 - [TRYP_PIG]	38.4012	32.03	1	5	5	10	231	24.3938	7.18115
	A2	Sequence	# PSMs	# Proteins	# Protein Groups	Protein Group Accessions	Modifications	ΔCn	XCorr	Probability	Charge	MH+ [Da]	ΔM [ppm]	RT [min]	# Missed Cleavages
	High	LGEHNIDVLEGNEQFINAAK	4	1	1	P00761		0	5.75743	0	2	2211.1	-0.703106	39.7858	0
	High	IITHPNFNGNTLDNDImLIK	3	1	1	P00761	M17(Oxidation)	0	4.25801	0	3	2299.17	-0.261659	42.951	0
	High	SSGSSYPSLLQcLK	1	1	1	P00761	C12(Carbamidomethyl)	0	2.91737	0	2	1526.75	1.06261	41.4393	0
	High	APVLSDSScK	1	1	1	P00761	C9(Carbamidomethyl)	0	2.72614	0	2	1063.51	0.413388	15.111	0
	Medium	LSSPATLNSR	1	1	1	P00761		0	2.14974	0	2	1045.56	0.540649	20.1753	0
A0A0G2JU96	AHNAK nucleoprotein OS=Rattus norvegicus OX=10116 GN=Ahnak PE=1 SV=1 - [A0A0G2JU96_RAT]	38.228	13.65	7	12	13	14	5364	571.49	6.22705
	A2	Sequence	# PSMs	# Proteins	# Protein Groups	Protein Group Accessions	Modifications	ΔCn	XCorr	Probability	Charge	MH+ [Da]	ΔM [ppm]	RT [min]	# Missed Cleavages
	High	GFGVDTETPNLEGTLTGPK	1	2	1	A0A0G2JU96		0	4.27957	0	2	1932.95	-1.267	41.7973	0
	High	EFSAPSTPTGTLEFAGGEGK	1	2	1	A0A0G2JU96		0	3.92136	0	2	1982.93	-1.24614	38.943	0
	High	LPSGSGAASPTTGSAVDIR	1	2	1	A0A0G2JU96		0	3.81189	0	2	1743.89	0.486168	27.9952	0
	High	GEGADVNVPLAK	1	2	1	A0A0G2JU96		0	3.38674	0	2	1169.62	-0.847626	26.3461	0
	High	GGQIGLQGPGLSVSGPQGHLESGSGK	1	2	1	A0A0G2JU96		0	3.37142	0	3	2404.22	-0.0755341	33.5425	0
	High	SEDGVEGDLGETQSR	1	2	1	A0A0G2JU96		0	3.19186	0	2	1578.69	0.948479	23.2341	0
	High	AEGPEVDVSLPK	1	6	1	A0A0G2JU96		0	3.0208	0	2	1240.64	-0.111231	32.3924	0
	High	VDIDVPDVNVDGPDmK	1	1	1	A0A0G2JU96	M15(Oxidation)	0	2.8904	0	2	1743.81	0.378823	37.6789	0
	High	VEVSAPDVSIEGPEGK	1	2	1	A0A0G2JU96		0	2.72374	0	2	1612.81	-0.293543	33.554	0
	High	VNVEAPDVNVEGLGGK	1	2	1	A0A0G2JU96		0	2.68251	0	2	1596.82	0.33852	35.9181	0
	High	ADLDVSGPK	2	7	1	A0A0G2JU96		0	2.56966	0	2	901.463	0.858792	19.0551	0
	Medium	VDIDVPDVNIEGPDAK	1	5	1	A0A0G2JU96		0	2.378	0	2	1695.85	0.866277	40.6508	0
	Medium	VDIDVPDVNIEGPEGK	1	2	1	A0A0G2JU96		0.0546	2.2508	0	2	1695.85	0.866277	40.6508	0
Q5I0D1	Glyoxalase domain-containing protein 4 OS=Rattus norvegicus OX=10116 GN=Glod4 PE=1 SV=1 - [GLOD4_RAT]	37.2983	33.22	1	9	9	12	298	33.2465	5.2749
	A2	Sequence	# PSMs	# Proteins	# Protein Groups	Protein Group Accessions	Modifications	ΔCn	XCorr	Probability	Charge	MH+ [Da]	ΔM [ppm]	RT [min]	# Missed Cleavages
	High	LGNDFmGLTLASSQAVSNAR	3	1	1	Q5I0D1	M6(Oxidation)	0	4.41715	0	3	2068.01	0.89812	41.181	0
	High	ESQSILTPLVSLDTPGK	2	1	1	Q5I0D1		0	3.93762	0	2	1784.96	-0.241268	47.1344	0
	High	SPSQSDPVLK	1	1	1	Q5I0D1		0	3.04753	0	2	1057.55	-0.043059	17.0166	0
	High	VTLAVSDLQK	1	1	1	Q5I0D1		0	2.82059	0	2	1073.62	0.0125615	30.6751	0
	High	ALHFVFK	1	1	1	Q5I0D1		0	2.56524	0	2	861.498	0.0525179	31.9394	0
	High	DVLGmQVLR	1	1	1	Q5I0D1	M5(Oxidation)	0	2.56015	0	2	1046.57	0.676402	31.5904	0
	High	FQTVHFFR	1	1	1	Q5I0D1		0	2.38189	0	2	1081.56	0.654591	33.3647	0
	Medium	SDEWFATR	1	1	1	Q5I0D1		0	2.3623	0	2	1011.45	0.573017	32.1921	0
	Medium	ELPDLEDLmK	1	1	1	Q5I0D1	M9(Oxidation)	0	2.16088	0	2	1218.59	0.422402	39.1774	0
P29266	3-hydroxyisobutyrate dehydrogenase, mitochondrial OS=Rattus norvegicus OX=10116 GN=Hibadh PE=1 SV=3 - [3HIDH_RAT]	37.0994	31.04	1	7	7	10	335	35.2796	8.47021
	A2	Sequence	# PSMs	# Proteins	# Protein Groups	Protein Group Accessions	Modifications	ΔCn	XCorr	Probability	Charge	MH+ [Da]	ΔM [ppm]	RT [min]	# Missed Cleavages
	High	EAGEQVASSPADVAEK	1	1	1	P29266		0	4.53086	0	2	1587.75	-0.280978	21.1519	0
	High	TPVGFIGLGNmGNPmAK	1	1	1	P29266	M11(Oxidation); M15(Oxidation)	0	4.38438	0	2	1735.85	1.01581	36.6464	0
	High	mGAVFmDAPVSGGVGAAR	1	1	1	P29266	M1(Oxidation); M6(Oxidation)	0	3.99994	0	2	1724.81	0.304319	31.1408	0
	High	GSLLIDSSTIDPSVSK	1	1	1	P29266		0	3.86709	0	2	1618.85	-1.08048	38.8226	0
	High	TPILLGSVAHQIYR	3	1	1	P29266		0	3.56825	0	3	1567.89	-1.32313	39.4635	0
	High	DLGLAQDSATSTK	2	1	1	P29266		0	3.53837	0	2	1306.65	0.782483	24.1409	0
	High	DFSSVFQYLR	1	1	1	P29266		0	3.19505	0	2	1261.62	-1.8859	53.8949	0
P07150	Annexin A1 OS=Rattus norvegicus OX=10116 GN=Anxa1 PE=1 SV=2 - [ANXA1_RAT]	36.3062	43.35	1	11	11	11	346	38.8049	7.34229
	A2	Sequence	# PSMs	# Proteins	# Protein Groups	Protein Group Accessions	Modifications	ΔCn	XCorr	Probability	Charge	MH+ [Da]	ΔM [ppm]	RT [min]	# Missed Cleavages
	High	cEDmSVNQDLADTDAR	1	1	1	P07150	C1(Carbamidomethyl); M4(Oxidation)	0	5.02793	0	2	1855.74	-1.86693	24.7145	0
	High	GTDVNVFNTILTTR	1	1	1	P07150		0	4.45035	0	2	1550.82	0.516845	47.7904	0
	High	GVDEATIIDILTK	1	1	1	P07150		0	3.89177	0	2	1387.77	0.813729	53.7696	0
	High	AAYLQETGKPLDETLK	1	1	1	P07150		0	3.75102	0	2	1776.94	-0.668675	31.2665	0
	High	GGPGSAVSPYPSFNPSSDVAALHK	1	1	1	P07150		0	3.61484	0	3	2342.14	-0.721896	38.5082	0
	High	TPAQFDADELR	1	1	1	P07150		0	3.20615	0	2	1262.6	0.0178899	30.3766	0
	High	DITSDTSGDFR	1	1	1	P07150		0	2.90673	0	2	1213.53	0.250149	26.5512	0
	High	ALYEAGER	1	1	1	P07150		0	2.58094	0	2	908.447	-0.144402	17.6994	0
	High	GLGTDEDTLIEILTTR	1	1	1	P07150		0	2.43033	0	2	1746.92	2.28513	57.8824	0
	Medium	YGIPLcQAILDETK	1	1	1	P07150	C6(Carbamidomethyl)	0	2.25609	0	2	1620.83	0.911469	47.1378	0
	Medium	cLTTIVK	1	1	1	P07150	C1(Carbamidomethyl)	0	2.19001	0	2	834.476	0.370618	23.536	0
G3V9S0	NADH-cytochrome b5 reductase OS=Rattus norvegicus OX=10116 GN=Cyb5r1 PE=1 SV=1 - [G3V9S0_RAT]	35.4085	32.46	2	8	8	11	305	34.2111	8.83643
	A2	Sequence	# PSMs	# Proteins	# Protein Groups	Protein Group Accessions	Modifications	ΔCn	XCorr	Probability	Charge	MH+ [Da]	ΔM [ppm]	RT [min]	# Missed Cleavages
	High	LGmIAGGTGITPmLQLIR	1	2	1	G3V9S0	M3(Oxidation); M13(Oxidation)	0	4.68017	0	2	1874.03	1.78652	45.2127	0
	High	VPEDPTQcFLLFANQTEK	2	2	1	G3V9S0	C8(Carbamidomethyl)	0	3.97292	0	3	2137.03	1.31775	49.5045	0
	High	EDLEELQAQYPIR	2	2	1	G3V9S0		0	3.9453	0	2	1603.79	-1.05253	39.8079	0
	High	RPQVTLQDPDEK	2	2	1	G3V9S0		0	3.45033	0	3	1425.73	0.070681	20.1108	0
	High	GPSGLLSYAGK	1	2	1	G3V9S0		0	2.67081	0	2	1049.56	1.19961	31.868	0
	High	IGDVVEFR	1	2	1	G3V9S0		0	2.65664	0	2	934.499	0.00414861	31.4935	0
	Medium	GNFNIQPNKK	1	2	1	G3V9S0		0	2.30928	0	2	1159.62	-0.638097	16.299	1
	Medium	mSQYLDSLK	1	2	1	G3V9S0	M1(Oxidation)	0	2.19285	0	2	1100.53	-0.159893	27.5565	0
Q6AZ25	Tropomyosin 1, alpha OS=Rattus norvegicus OX=10116 GN=Tpm1 PE=2 SV=1 - [Q6AZ25_RAT]	34.5294	42.34	4	1	11	12	248	28.6786	4.77979
	A2	Sequence	# PSMs	# Proteins	# Protein Groups	Protein Group Accessions	Modifications	ΔCn	XCorr	Probability	Charge	MH+ [Da]	ΔM [ppm]	RT [min]	# Missed Cleavages
	High	EENLSmHQmLDQTLLELNNm	1	5	2	Q6AZ25;A0A0G2JSQ4	M6(Oxidation); M9(Oxidation); M20(Oxidation)	0	3.4805	0	3	2451.08	0.0322804	42.8415	0
	High	SLQEQADAAEER	1	3	2	Q6AZ25;A0A0G2JSQ4		0	3.2527	0	2	1346.62	0.817651	19.915	0
	High	RIQLVEEELDR	1	16	5	A0A0G2K2G8;A0A0G2JSQ4;A0A140TAF0;Q63610;Q6AZ25		0	3.16147	0	2	1399.76	2.98981	31.3694	1
	High	YSQKEDKYEEEIK	1	12	4	A0A0G2JSQ4;A0A140TAF0;Q63610;Q6AZ25		0	3.1285	0	3	1688.8	-0.611762	17.723	2
	Medium	KLVIIESDLER	1	10	2	A0A0G2JSQ4;Q6AZ25		0	3.03721	0	3	1314.76	-0.155089	32.2878	1
	High	ETAEADVASLNR	1	3	2	Q6AZ25;A0A0G2JSQ4		0	3.02532	0	2	1275.62	0.765568	24.9065	0
	High	LVIIESDLER	1	10	2	A0A0G2JSQ4;Q6AZ25		0	2.86017	0	2	1186.67	0.147513	36.6512	0
	High	mEIQEIQLK	2	12	4	A0A0G2JSQ4;Q6AZ25;A0A140TAF0;Q63610	M1(Oxidation)	0	2.78499	0	2	1147.6	-0.289045	29.3682	0
	High	IQLVEEELDR	1	16	5	A0A0G2K2G8;A0A0G2JSQ4;A0A140TAF0;Q63610;Q6AZ25		0	2.53737	0	2	1243.65	-3.37078	34.8708	0
	Medium	SIDDLEEK	1	6	2	Q6AZ25;A0A0G2JSQ4		0	2.36002	0	2	948.453	0.442734	20.7869	0
	Medium	AELSEGQVR	1	4	1	Q6AZ25		0	2.29471	0	2	988.506	0.55028	16.1155	0
A0A0G2JSQ4	Tropomyosin 1, alpha, isoform CRA_p OS=Rattus norvegicus OX=10116 GN=Tpm1 PE=1 SV=1 - [A0A0G2JSQ4_RAT]	34.4763	42.34	6	1	11	12	248	28.5395	4.76709
	A2	Sequence	# PSMs	# Proteins	# Protein Groups	Protein Group Accessions	Modifications	ΔCn	XCorr	Probability	Charge	MH+ [Da]	ΔM [ppm]	RT [min]	# Missed Cleavages
	High	EENLSmHQmLDQTLLELNNm	1	5	2	Q6AZ25;A0A0G2JSQ4	M6(Oxidation); M9(Oxidation); M20(Oxidation)	0	3.4805	0	3	2451.08	0.0322804	42.8415	0
	High	SLQEQADAAEER	1	3	2	Q6AZ25;A0A0G2JSQ4		0	3.2527	0	2	1346.62	0.817651	19.915	0
	High	RIQLVEEELDR	1	16	5	A0A0G2K2G8;A0A0G2JSQ4;A0A140TAF0;Q63610;Q6AZ25		0	3.16147	0	2	1399.76	2.98981	31.3694	1
	High	YSQKEDKYEEEIK	1	12	4	A0A0G2JSQ4;A0A140TAF0;Q63610;Q6AZ25		0	3.1285	0	3	1688.8	-0.611762	17.723	2
	Medium	KLVIIESDLER	1	10	2	A0A0G2JSQ4;Q6AZ25		0	3.03721	0	3	1314.76	-0.155089	32.2878	1
	High	ETAEADVASLNR	1	3	2	Q6AZ25;A0A0G2JSQ4		0	3.02532	0	2	1275.62	0.765568	24.9065	0
	High	LVIIESDLER	1	10	2	A0A0G2JSQ4;Q6AZ25		0	2.86017	0	2	1186.67	0.147513	36.6512	0
	High	mEIQEIQLK	2	12	4	A0A0G2JSQ4;Q6AZ25;A0A140TAF0;Q63610	M1(Oxidation)	0	2.78499	0	2	1147.6	-0.289045	29.3682	0
	High	IQLVEEELDR	1	16	5	A0A0G2K2G8;A0A0G2JSQ4;A0A140TAF0;Q63610;Q6AZ25		0	2.53737	0	2	1243.65	-3.37078	34.8708	0
	Medium	SIDDLEEK	1	6	2	Q6AZ25;A0A0G2JSQ4		0	2.36002	0	2	948.453	0.442734	20.7869	0
	Medium	cAELEEELK	1	6	1	A0A0G2JSQ4	C1(Carbamidomethyl)	0	2.24168	0	2	1120.52	-0.0309968	26.6317	0
A0A0G2K2G8	Tropomyosin alpha-4 chain OS=Rattus norvegicus OX=10116 GN=Tpm4 PE=1 SV=1 - [A0A0G2K2G8_RAT]	34.2155	32.69	4	6	8	10	208	23.7401	4.729
	A2	Sequence	# PSMs	# Proteins	# Protein Groups	Protein Group Accessions	Modifications	ΔCn	XCorr	Probability	Charge	MH+ [Da]	ΔM [ppm]	RT [min]	# Missed Cleavages
	High	IQALQQQADDAEDR	2	2	1	A0A0G2K2G8		0	4.36014	0	3	1600.76	1.19976	23.2153	0
	High	YSEKEDKYEEEIK	2	2	1	A0A0G2K2G8		0	4.13261	0	2	1689.79	0.870839	18.9082	2
	High	KIQALQQQADDAEDR	1	2	1	A0A0G2K2G8		0	3.75973	0	2	1728.85	-0.0459742	20.8221	1
	High	RIQLVEEELDR	1	16	5	A0A0G2K2G8;A0A0G2JSQ4;A0A140TAF0;Q63610;Q6AZ25		0	3.16147	0	2	1399.76	2.98981	31.3694	1
	High	mEIQEmQLK	1	4	1	A0A0G2K2G8	M1(Oxidation); M6(Oxidation)	0	3.10321	0	2	1181.56	1.84563	18.2361	0
	High	LVILEGELER	1	4	1	A0A0G2K2G8		0	2.80499	0	2	1170.67	-1.48729	38.83	0
	High	AEGDAAALNR	1	2	1	A0A0G2K2G8		0	2.61502	0	2	987.485	-0.00111758	13.2843	0
	High	IQLVEEELDR	1	16	5	A0A0G2K2G8;A0A0G2JSQ4;A0A140TAF0;Q63610;Q6AZ25		0	2.53737	0	2	1243.65	-3.37078	34.8708	0
P63018	Heat shock cognate 71 kDa protein OS=Rattus norvegicus OX=10116 GN=Hspa8 PE=1 SV=1 - [HSP7C_RAT]	34.1844	18.58	10	7	9	11	646	70.8272	5.51611
	A2	Sequence	# PSMs	# Proteins	# Protein Groups	Protein Group Accessions	Modifications	ΔCn	XCorr	Probability	Charge	MH+ [Da]	ΔM [ppm]	RT [min]	# Missed Cleavages
	High	IINEPTAAAIAYGLDK	2	8	2	P63018;P06761		0	3.88208	0	2	1659.9	1.40931	42.6901	0
	High	NQVAmNPTNTVFDAK	1	5	1	P63018	M5(Oxidation)	0	3.79679	0	2	1665.79	0.752276	28.4879	0
	High	DAGTIAGLNVLR	1	6	1	P63018		0	3.27579	0	2	1199.67	0.0272616	40.6481	0
	High	NQTAEKEEFEHQQK	1	6	1	P63018		0	3.1811	0	3	1745.81	1.68546	9.10655	1
	High	FDDAVVQSDmK	1	5	1	P63018	M10(Oxidation)	0	3.16378	0	2	1270.56	-0.870179	22.2198	0
	High	TVTNAVVTVPAYFNDSQR	2	4	1	P63018		0	2.87741	0	2	1982.01	3.87964	40.8733	0
	High	VEIIANDQGNR	1	9	2	P63018;P06761		0	2.57056	0	2	1228.63	-0.00158179	20.7937	0
	High	mVNHFIAEFK	1	4	1	P63018	M1(Oxidation)	0	2.51745	0	2	1251.62	0.935233	30.8512	0
	Medium	TTPSYVAFTDTER	1	8	1	P63018		0	2.36214	0	2	1487.7	0.348541	33.2888	0
Q4FZU2	Keratin, type II cytoskeletal 6A OS=Rattus norvegicus OX=10116 GN=Krt6a PE=1 SV=1 - [K2C6A_RAT]	34.1752	13.77	19	4	10	12	552	59.2127	7.94287
	A2	Sequence	# PSMs	# Proteins	# Protein Groups	Protein Group Accessions	Modifications	ΔCn	XCorr	Probability	Charge	MH+ [Da]	ΔM [ppm]	RT [min]	# Missed Cleavages
	High	YEELQITAGR	2	2	1	Q4FZU2		0	3.6676	0	2	1179.6	-0.379888	29.3521	0
	High	SLDLDSIIAEVK	2	11	3	Q4FZU2;Q6P6Q2;Q6IG05		0	3.50986	0	2	1302.72	0.519385	51.8647	0
	High	DVDAAYmNK	1	8	2	Q4FZU2;Q6P6Q2	M7(Oxidation)	0	3.04019	0	2	1042.45	1.11251	14.2869	0
	Medium	LRSEIDHVK	1	1	1	Q4FZU2		0	2.94142	0	3	1096.61	0.625703	10.2312	1
	High	TAAENEFVTLK	1	1	1	Q4FZU2		0	2.84037	0	2	1222.63	-0.545051	31.5959	0
	High	TAAENEFVTLKK	1	1	1	Q4FZU2		0	2.7251	0	2	1350.73	-0.492841	25.3766	1
	Medium	FASFIDKVR	1	26	7	Q10758;A0A0G2JST3;Q4FZU2;Q6P6Q2;Q6IG05;U3R7A7;Q6IFZ5		0	2.29585	0	2	1082.6	0.160358	31.0931	1
	Medium	GRLDSELR	1	3	2	Q4FZU2;Q6P6Q2		0	2.29173	0	2	945.511	0.0071575	16.9317	1
	Medium	FLEQQNK	1	38	8	Q10758;P47819;Q4FZU2;Q6P6Q2;Q6IG05;G3V8C3;Q6IFZ5;A0A0G2JUR6		0	2.24144	0	2	906.469	0.620163	13.0633	0
	Medium	FASFIDK	1	28	7	Q10758;A0A0G2JST3;Q4FZU2;Q6P6Q2;Q6IG05;U3R7A7;Q6IFZ5		0	2.17356	0	2	827.43	0.633468	30.4475	0
A0A0G2K9A2	Arp2/3 complex 34 kDa subunit OS=Rattus norvegicus OX=10116 GN=Arpc2 PE=1 SV=1 - [A0A0G2K9A2_RAT]	34.0277	36.33	5	11	11	12	300	34.3255	7.35693
	A2	Sequence	# PSMs	# Proteins	# Protein Groups	Protein Group Accessions	Modifications	ΔCn	XCorr	Probability	Charge	MH+ [Da]	ΔM [ppm]	RT [min]	# Missed Cleavages
	High	ASHTAPQVLFSHR	2	3	1	A0A0G2K9A2		0	4.24332	0	3	1450.76	0.958828	22.3668	0
	High	DNTINLIHTFR	1	3	1	A0A0G2K9A2		0	3.25738	0	2	1343.71	-0.514312	37.2693	0
	High	ELQAHGADELLK	1	4	1	A0A0G2K9A2		0	3.10347	0	2	1323.69	0.448947	26.0973	0
	High	DSIVHQAGmLK	1	4	1	A0A0G2K9A2	M9(Oxidation)	0	2.85346	0	2	1214.62	1.66922	21.2896	0
	High	DDDDVVIGK	1	4	1	A0A0G2K9A2		0	2.84409	0	2	975.463	-0.0544113	21.555	0
	High	DDETmYVESK	1	5	1	A0A0G2K9A2	M5(Oxidation)	0	2.69229	0	2	1232.5	1.42765	18.6974	0
	High	IIEETLALK	1	3	1	A0A0G2K9A2		0	2.58505	0	2	1029.63	6.14059	33.1924	0
	High	VFmQEFK	1	3	1	A0A0G2K9A2	M3(Oxidation)	0	2.48174	0	2	944.455	0.809567	23.7846	0
	High	mILLEVNNR	1	3	1	A0A0G2K9A2	M1(Oxidation)	0	2.47893	0	2	1117.6	-0.0225004	30.1824	0
	Medium	YFQFQEEGK	1	5	1	A0A0G2K9A2		0	2.35347	0	2	1175.54	0.614089	30.2383	0
	Medium	NcFASVFEK	1	4	1	A0A0G2K9A2	C2(Carbamidomethyl)	0	2.27631	0	2	1101.5	-0.166929	35.3579	0
P22509	rRNA 2'-O-methyltransferase fibrillarin OS=Rattus norvegicus OX=10116 GN=Fbl PE=1 SV=2 - [FBRL_RAT]	33.4391	25.69	2	7	7	10	327	34.2006	10.2427
	A2	Sequence	# PSMs	# Proteins	# Protein Groups	Protein Group Accessions	Modifications	ΔCn	XCorr	Probability	Charge	MH+ [Da]	ΔM [ppm]	RT [min]	# Missed Cleavages
	High	ANcIDSTASAEAVFASEVK	2	2	1	P22509	C3(Carbamidomethyl)	0	4.80043	0	2	1969.92	2.62223	42.4448	0
	High	DHAVVVGVYRPPPK	3	1	1	P22509		0	3.86532	0	2	1533.85	-1.19768	22.7057	0
	High	mQQENmKPQEQLTLEPYER	1	1	1	P22509	M1(Oxidation); M6(Oxidation)	0	3.34522	0	3	2424.11	-1.48211	29.4815	0
	High	VSISEGDDKIEYR	1	1	1	P22509		0	3.12669	0	2	1510.74	0.975987	26.3572	1
	High	HEGVFIcR	1	1	1	P22509	C7(Carbamidomethyl)	0	2.69406	0	2	1017.49	-0.168619	20.721	0
	High	TNIIPVIEDAR	1	2	1	P22509		0	2.48101	0	2	1240.69	0.0834732	38.7322	0
	Medium	VSISEGDDK	1	1	1	P22509		0	2.19992	0	2	949.447	-0.404748	13.3765	0
Q6IFU9	Keratin 16 OS=Rattus norvegicus OX=10116 GN=Krt16 PE=1 SV=1 - [Q6IFU9_RAT]	32.691	16.63	11	5	7	11	463	50.7457	5.12256
	A2	Sequence	# PSMs	# Proteins	# Protein Groups	Protein Group Accessions	Modifications	ΔCn	XCorr	Probability	Charge	MH+ [Da]	ΔM [ppm]	RT [min]	# Missed Cleavages
	High	GQTGGDVNVEmDAAPGVDLSR	2	4	1	Q6IFU9	M11(Oxidation)	0	5.00105	0	2	2103.97	2.30315	31.893	0
	High	VTmQNLNDR	2	10	3	Q6IFW6;Q6IFV1;Q6IFU9	M3(Oxidation)	0	3.25099	0	2	1106.53	1.53561	10.4949	0
	High	NHEEEmLALR	2	1	1	Q6IFU9	M6(Oxidation)	0	3.10277	0	3	1257.59	0.38131	20.2206	0
	High	LEQEIATYR	1	15	4	Q6IFV1;Q6IFU8;Q6IFU7;Q6IFU9		0	3.03382	0	2	1122.58	-0.955695	24.5689	0
	High	ASLENSLEETK	1	4	1	Q6IFU9		0	2.7226	0	2	1220.6	0.375591	25.932	0
	High	AKQENAQSVLQIDNAR	1	1	1	Q6IFU9		0	2.44937	0	2	1784.95	14.8768	43.766	1
	High	KNHEEEmLALR	1	1	1	Q6IFU9	M7(Oxidation)	0	2.38835	0	2	1385.69	2.47052	16.4459	1
	Medium	VTMQNLNDR	1	10	3	Q6IFW6;Q6IFV1;Q6IFU9		0	2.33947	0	2	1090.53	-1.87344	20.7506	0
A0A1L1WKF1	Eukaryotic translation initiation factor 2B (Fragment) OS=Rattus norvegicus OX=10116 PE=2 SV=1 - [A0A1L1WKF1_RAT]	32.5827	49.53	5	9	9	10	212	23.2704	9.1001
	A2	Sequence	# PSMs	# Proteins	# Protein Groups	Protein Group Accessions	Modifications	ΔCn	XCorr	Probability	Charge	MH+ [Da]	ΔM [ppm]	RT [min]	# Missed Cleavages
	High	VDLVIVGAEGVVENGGIINK	1	5	1	A0A1L1WKF1		0	6.18046	0	2	1995.12	2.09477	49.1094	0
	High	FISLTSLEYSDYSK	1	5	1	A0A1L1WKF1		0	4.05166	0	2	1652.8	-0.421224	45.8884	0
	High	AQNKPFYVVAESFK	2	5	1	A0A1L1WKF1		0	3.85198	0	2	1627.85	0.0852412	37.9307	0
	High	IGTNQmAVcAK	1	5	1	A0A1L1WKF1	M6(Oxidation); C9(Carbamidomethyl)	0	3.05181	0	2	1208.58	0.967978	13.8985	0
	High	VLEEAVAAK	1	5	1	A0A1L1WKF1		0	2.78454	0	2	929.529	-1.13918	18.8947	0
	High	GELFLSR	1	5	1	A0A1L1WKF1		0	2.39111	0	2	821.452	0.848262	30.9217	0
	High	LFPLNQQDVPDK	1	5	1	A0A1L1WKF1		0	2.38342	0	2	1413.74	-0.323465	35.7235	0
	Medium	IASLcHAFIK	1	5	1	A0A1L1WKF1	C5(Carbamidomethyl)	0	2.34231	0	2	1159.63	0.564931	29.8564	0
	Medium	ILTHAYSR	1	5	1	A0A1L1WKF1		0	2.3241	0	2	960.527	0.708707	13.9882	0
B5DEN5	Eukaryotic translation elongation factor 1 beta 2 OS=Rattus norvegicus OX=10116 GN=Eef1b2 PE=1 SV=1 - [B5DEN5_RAT]	32.3486	34.67	4	6	6	8	225	24.6603	4.71631
	A2	Sequence	# PSMs	# Proteins	# Protein Groups	Protein Group Accessions	Modifications	ΔCn	XCorr	Probability	Charge	MH+ [Da]	ΔM [ppm]	RT [min]	# Missed Cleavages
	High	YGPVSVADTTGSGAADAKDDDDIDLFGSDDEEESEDAKR	1	1	1	B5DEN5		0	5.07901	0	4	4062.74	1.75395	39.0182	2
	High	YGPVSVADTTGSGAADAK	2	1	1	B5DEN5		0	4.66636	0	2	1666.79	-0.166622	26.3316	0
	High	TPAGLQVLNDYLADK	2	2	1	B5DEN5		0	4.3418	0	2	1617.85	1.95119	48.4341	0
	High	DDDDIDLFGSDDEEESEDAKR	1	1	1	B5DEN5		0	3.82116	0	3	2414.96	-1.06179	36.5079	1
	High	SIQADGLVWGSSK	1	1	1	B5DEN5		0	3.17695	0	2	1347.69	0.984416	36.5669	0
	High	LQIQcVVEDDK	1	3	1	B5DEN5	C5(Carbamidomethyl)	0	2.94653	0	2	1346.66	0.219665	32.157	0
Q10758	Keratin, type II cytoskeletal 8 OS=Rattus norvegicus OX=10116 GN=Krt8 PE=1 SV=3 - [K2C8_RAT]	30.9386	13.04	24	1	10	12	483	53.9853	5.99854
	A2	Sequence	# PSMs	# Proteins	# Protein Groups	Protein Group Accessions	Modifications	ΔCn	XCorr	Probability	Charge	MH+ [Da]	ΔM [ppm]	RT [min]	# Missed Cleavages
	High	NKYEDEINK	2	6	2	Q6P6Q2;Q10758		0	3.8082	0	3	1152.55	0.674513	14.7546	1
	High	AQYEEIANR	1	1	1	Q10758		0	2.83268	0	2	1093.53	0.305607	19.7892	0
	High	NKYEDEINKR	2	6	2	Q6P6Q2;Q10758		0	2.68146	0	2	1308.66	0.592666	14.8346	2
	High	LALDIEIATYR	1	9	2	Q10758;P47819		0	2.55544	0	2	1277.71	0.364337	45.5271	0
	High	YEDEINK	1	13	5	A0A0G2JWX4;A0A0G2JST3;Q6P6Q2;Q6IG05;Q10758		0	2.4655	0	2	910.415	-0.213791	13.26	0
	Medium	FASFIDKVR	1	26	7	Q10758;A0A0G2JST3;Q4FZU2;Q6P6Q2;Q6IG05;U3R7A7;Q6IFZ5		0	2.29585	0	2	1082.6	0.160358	31.0931	1
	Medium	LLEGEESR	1	10	2	Q10758;G3V8C3		0	2.25963	0	2	932.469	0.359544	15.0203	0
	Medium	FLEQQNK	1	38	8	Q10758;P47819;Q4FZU2;Q6P6Q2;Q6IG05;G3V8C3;Q6IFZ5;A0A0G2JUR6		0	2.24144	0	2	906.469	0.620163	13.0633	0
	Medium	EYQELmNVK	1	7	3	Q6IG05;Q10758;Q6IFZ5	M6(Oxidation)	0	2.19576	0	2	1169.55	-0.868782	22.2143	0
	Medium	FASFIDK	1	28	7	Q10758;A0A0G2JST3;Q4FZU2;Q6P6Q2;Q6IG05;U3R7A7;Q6IFZ5		0	2.17356	0	2	827.43	0.633468	30.4475	0
Q6IG05	Keratin, type II cytoskeletal 75 OS=Rattus norvegicus OX=10116 GN=Krt75 PE=3 SV=2 - [K2C75_RAT]	30.4439	11.62	21	1	9	11	542	58.9906	8.07471
	A2	Sequence	# PSMs	# Proteins	# Protein Groups	Protein Group Accessions	Modifications	ΔCn	XCorr	Probability	Charge	MH+ [Da]	ΔM [ppm]	RT [min]	# Missed Cleavages
	High	SLDLDSIIAEVK	2	11	3	Q4FZU2;Q6P6Q2;Q6IG05		0	3.50986	0	2	1302.72	0.519385	51.8647	0
	High	KLLEGEEcR	2	16	4	A0A0G2JWX4;Q6P6Q2;Q6IG05;Q6IFZ5	C8(Carbamidomethyl)	0	3.48981	0	3	1133.56	0.879189	14.5135	1
	High	YEELQVTAGR	1	1	1	Q6IG05		0	3.29863	0	2	1165.59	0.474823	25.5948	0
	High	LLEGEEcR	1	16	4	A0A0G2JWX4;Q6P6Q2;Q6IG05;Q6IFZ5	C7(Carbamidomethyl)	0	2.57552	0	2	1005.47	0.123673	17.0143	0
	High	YEDEINK	1	13	5	A0A0G2JWX4;A0A0G2JST3;Q6P6Q2;Q6IG05;Q10758		0	2.4655	0	2	910.415	-0.213791	13.26	0
	Medium	FASFIDKVR	1	26	7	Q10758;A0A0G2JST3;Q4FZU2;Q6P6Q2;Q6IG05;U3R7A7;Q6IFZ5		0	2.29585	0	2	1082.6	0.160358	31.0931	1
	Medium	FLEQQNK	1	38	8	Q10758;P47819;Q4FZU2;Q6P6Q2;Q6IG05;G3V8C3;Q6IFZ5;A0A0G2JUR6		0	2.24144	0	2	906.469	0.620163	13.0633	0
	Medium	EYQELmNVK	1	7	3	Q6IG05;Q10758;Q6IFZ5	M6(Oxidation)	0	2.19576	0	2	1169.55	-0.868782	22.2143	0
	Medium	FASFIDK	1	28	7	Q10758;A0A0G2JST3;Q4FZU2;Q6P6Q2;Q6IG05;U3R7A7;Q6IFZ5		0	2.17356	0	2	827.43	0.633468	30.4475	0
Q5RKI1	Eukaryotic initiation factor 4A-II OS=Rattus norvegicus OX=10116 GN=Eif4a2 PE=1 SV=1 - [IF4A2_RAT]	30.1091	20.39	3	4	7	9	407	46.3728	5.47803
	A2	Sequence	# PSMs	# Proteins	# Protein Groups	Protein Group Accessions	Modifications	ΔCn	XCorr	Probability	Charge	MH+ [Da]	ΔM [ppm]	RT [min]	# Missed Cleavages
	High	KGVAINFVTEEDKR	1	1	1	Q5RKI1		0	4.73526	0	3	1605.86	0.0448314	26.7242	2
	High	LQAEAPHIVVGTPGR	1	2	1	Q5RKI1		0	4.14298	0	2	1544.85	-0.324863	28.8548	0
	High	mFVLDEADEmLSR	3	3	2	Q6P3V8;Q5RKI1	M1(Oxidation); M10(Oxidation)	0	4.09964	0	2	1587.71	3.17068	37.6454	0
	High	DFTVSALHGDmDQK	1	3	1	Q5RKI1	M11(Oxidation)	0	3.25798	0	2	1579.71	0.670003	28.0381	0
	High	VLITTDLLAR	1	3	2	Q6P3V8;Q5RKI1		0	3.06054	0	2	1114.68	-0.16361	41.47	0
	High	KEELTLEGIK	1	2	1	Q5RKI1		0	2.38769	0	2	1159.66	-0.449815	28.2086	1
	Medium	VFDmLNR	1	3	2	Q6P3V8;Q5RKI1	M4(Oxidation)	0	2.35397	0	2	910.446	0.615094	23.3613	0
A0A0G2K943	AP-2 complex subunit alpha OS=Rattus norvegicus OX=10116 GN=Ap2a2 PE=1 SV=1 - [A0A0G2K943_RAT]	29.9978	8.96	3	7	7	9	915	101.521	7.07861
	A2	Sequence	# PSMs	# Proteins	# Protein Groups	Protein Group Accessions	Modifications	ΔCn	XCorr	Probability	Charge	MH+ [Da]	ΔM [ppm]	RT [min]	# Missed Cleavages
	High	FFQPTEmASQDFFQR	2	3	1	A0A0G2K943	M7(Oxidation)	0	4.62853	0	3	1894.84	-2.81116	42.6458	0
	High	NNGVLFENQLLQIGLK	1	3	1	A0A0G2K943		0	4.53936	0	2	1800	0.147379	52.6795	0
	High	QLSNPQQEVQNIFK	2	3	1	A0A0G2K943		0	3.29599	0	2	1672.87	0.530369	42.0814	0
	High	YGGTFQNVSVK	1	3	1	A0A0G2K943		0	3.01193	0	2	1199.6	-0.944965	26.906	0
	High	TTQIGcLLR	1	3	1	A0A0G2K943	C6(Carbamidomethyl)	0	2.96068	0	2	1061.58	1.34289	32.8212	0
	High	mFIFYGNK	1	3	1	A0A0G2K943	M1(Oxidation)	0	2.4063	0	2	1035.5	-0.454671	34.1248	0
	Medium	LcELLSEQF	1	3	1	A0A0G2K943	C2(Carbamidomethyl)	0	2.31492	0	2	1138.55	0.458879	47.4338	0
P39951	Cyclin-dependent kinase 1 OS=Rattus norvegicus OX=10116 GN=Cdk1 PE=1 SV=1 - [CDK1_RAT]	29.8456	37.71	1	8	9	11	297	34.113	8.41162
	A2	Sequence	# PSMs	# Proteins	# Protein Groups	Protein Group Accessions	Modifications	ΔCn	XCorr	Probability	Charge	MH+ [Da]	ΔM [ppm]	RT [min]	# Missed Cleavages
	High	HPNIVSLQDVLmQDSR	1	1	1	P39951	M12(Oxidation)	0	3.73495	0	3	1867.94	4.14081	40.4732	0
	High	LESEEEGVPSTAIR	1	1	1	P39951		0	3.29973	0	2	1516.75	-0.611061	27.024	0
	High	NLDENGLDLLSK	1	1	1	P39951		0	3.10012	0	2	1330.68	-0.525744	39.851	0
	High	HPYFDDLDNQIK	1	1	1	P39951		0	2.8801	0	2	1504.71	-0.0124025	32.5057	0
	High	YLDSIPPGQFmDSSLVK	3	1	1	P39951	M11(Oxidation)	0	2.8159	0	2	1912.94	0.716855	41.2349	0
	High	IGEGTYGVVYK	1	3	2	P39951;Q63699		0	2.61687	0	2	1185.61	-0.320237	29.3747	0
	Medium	mLVYDPAK	1	1	1	P39951	M1(Oxidation)	0	2.34731	0	2	952.482	0.967774	23.8858	0
	Medium	SPEVLLGSAR	1	1	1	P39951		0	2.26007	0	2	1028.57	-0.125848	28.0269	0
	Medium	DLKPQNLLIDDK	1	1	1	P39951		0	2.1494	0	2	1411.78	3.56711	34.6186	0
P20070	NADH-cytochrome b5 reductase 3 OS=Rattus norvegicus OX=10116 GN=Cyb5r3 PE=1 SV=2 - [NB5R3_RAT]	29.6733	30.23	1	6	6	8	301	34.1527	8.38232
	A2	Sequence	# PSMs	# Proteins	# Protein Groups	Protein Group Accessions	Modifications	ΔCn	XCorr	Probability	Charge	MH+ [Da]	ΔM [ppm]	RT [min]	# Missed Cleavages
	High	mSQYLENmNIGDTIEFR	1	1	1	P20070	M1(Oxidation); M8(Oxidation)	0	5.05513	0	2	2092.93	-0.265416	40.5599	0
	High	SVGmIAGGTGITPmLQVIR	2	1	1	P20070	M4(Oxidation); M14(Oxidation)	0	4.50392	0	2	1933.02	-0.919054	41.3191	0
	High	SSPAITLENPDIK	2	1	1	P20070		0	3.90522	0	2	1384.73	0.322159	33.023	0
	High	LIDKEIISHDTR	1	1	1	P20070		0	3.15692	0	3	1439.79	1.04672	21.9539	1
	High	DPNDHTVcYLLFANQSEK	1	1	1	P20070	C8(Carbamidomethyl)	0	3.09719	0	3	2150.98	-1.74997	41.7407	0
	High	DILLRPELEELR	1	1	1	P20070		0	2.52454	0	2	1495.85	-0.247032	42.5654	0
Q63610	Tropomyosin alpha-3 chain OS=Rattus norvegicus OX=10116 GN=Tpm3 PE=1 SV=2 - [TPM3_RAT]	29.6356	28.63	1	3	7	9	248	28.9887	4.77979
	A2	Sequence	# PSMs	# Proteins	# Protein Groups	Protein Group Accessions	Modifications	ΔCn	XCorr	Probability	Charge	MH+ [Da]	ΔM [ppm]	RT [min]	# Missed Cleavages
	High	IQVLQQQADDAEER	2	1	1	Q63610		0	4.47356	0	3	1642.8	-0.994323	26.6345	0
	High	mLDQTLLDLNEm	1	1	1	Q63610	M1(Oxidation); M12(Oxidation)	0	3.68289	0	2	1467.67	1.12253	45.5234	0
	High	RIQLVEEELDR	1	16	5	A0A0G2K2G8;A0A0G2JSQ4;A0A140TAF0;Q63610;Q6AZ25		0	3.16147	0	2	1399.76	2.98981	31.3694	1
	High	YSQKEDKYEEEIK	1	12	4	A0A0G2JSQ4;A0A140TAF0;Q63610;Q6AZ25		0	3.1285	0	3	1688.8	-0.611762	17.723	2
	High	EQAEAEVASLNR	1	1	1	Q63610		0	2.99164	0	2	1316.64	-1.62225	24.5881	0
	High	mELQEIQLK	2	12	4	A0A0G2JSQ4;Q6AZ25;A0A140TAF0;Q63610	M1(Oxidation)	0	2.78499	0	2	1147.6	-0.289045	29.3682	0
	High	IQLVEEELDR	1	16	5	A0A0G2K2G8;A0A0G2JSQ4;A0A140TAF0;Q63610;Q6AZ25		0	2.53737	0	2	1243.65	-3.37078	34.8708	0
Q6PCT3	Tumor protein D54 OS=Rattus norvegicus OX=10116 GN=Tpd52l2 PE=1 SV=1 - [TPD54_RAT]	29.5672	35.91	1	6	6	9	220	23.9771	6.15088
	A2	Sequence	# PSMs	# Proteins	# Protein Groups	Protein Group Accessions	Modifications	ΔCn	XCorr	Probability	Charge	MH+ [Da]	ΔM [ppm]	RT [min]	# Missed Cleavages
	High	TPAVEGLTEVEEEELR	3	1	1	Q6PCT3		0	3.99565	0	2	1800.89	0.687145	41.8072	0
	High	TSAALSTmGSAISR	1	1	1	Q6PCT3	M8(Oxidation)	0	3.68373	0	2	1368.68	0.753185	21.2808	0
	High	VEEEIVTLR	1	1	1	Q6PCT3		0	3.27883	0	2	1087.6	0.553406	30.9897	0
	High	LGLSTLGELK	1	1	1	Q6PCT3		0	2.97677	0	2	1030.62	0.794286	39.3805	0
	High	GVLSDFmTDVPVDPGVVHR	2	1	1	Q6PCT3	M7(Oxidation)	0	2.87337	0	2	2056.02	-0.367419	42.5903	0
	High	TQETLSQAGQK	1	1	1	Q6PCT3		0	2.85002	0	2	1190.6	2.39392	10.8172	0
G3V7L8	ATPase, H+ transporting, V1 subunit E isoform 1, isoform CRA_a OS=Rattus norvegicus OX=10116 GN=Atp6v1e1 PE=1 SV=1 - [G3V7L8_RAT]	29.3736	31.42	3	7	7	10	226	26.1268	8.42627
	A2	Sequence	# PSMs	# Proteins	# Protein Groups	Protein Group Accessions	Modifications	ΔCn	XCorr	Probability	Charge	MH+ [Da]	ΔM [ppm]	RT [min]	# Missed Cleavages
	High	HmmAFIEQEANEK	2	3	1	G3V7L8	M2(Oxidation); M3(Oxidation)	0	4.32274	0	2	1609.7	3.52856	19.9742	0
	High	LDLIAQQmmPEVR	1	2	1	G3V7L8	M8(Oxidation); M9(Oxidation)	0	3.01503	0	2	1575.79	-0.456165	32.9289	0
	High	AEEEFNIEK	1	3	1	G3V7L8		0	3.00903	0	2	1108.52	-0.291238	25.5796	0
	High	IQmSNLmNQAR	2	2	1	G3V7L8	M3(Oxidation); M7(Oxidation)	0	2.96218	0	2	1337.63	1.60616	15.6094	0
	High	KQDFPLVK	2	2	1	G3V7L8		0	2.47097	0	2	974.571	4.20823	23.2181	1
	Medium	GALFGANANR	1	2	1	G3V7L8		0	2.3746	0	2	990.514	2.12836	23.6125	0
	Medium	ImEYYEK	1	2	1	G3V7L8	M2(Oxidation)	0	2.1346	0	2	991.445	0.988111	18.4181	0
P29147	D-beta-hydroxybutyrate dehydrogenase, mitochondrial OS=Rattus norvegicus OX=10116 GN=Bdh1 PE=1 SV=2 - [BDH_RAT]	29.3398	23.62	2	6	6	8	343	38.1773	8.83643
	A2	Sequence	# PSMs	# Proteins	# Protein Groups	Protein Group Accessions	Modifications	ΔCn	XCorr	Probability	Charge	MH+ [Da]	ΔM [ppm]	RT [min]	# Missed Cleavages
	High	VSVVEPGNFIAATSLYSPER	2	2	1	P29147		0	5.32387	0	3	2136.1	-0.365901	48.9096	0
	High	AVLVTGcDSGFGFSLAK	2	2	1	P29147	C7(Carbamidomethyl)	0	4.68025	0	2	1728.86	-0.228523	45.4584	0
	High	FGVEAFSDcLR	1	2	1	P29147	C9(Carbamidomethyl)	0	3.47548	0	2	1300.6	-0.334376	41.4805	0
	High	TIQLNVcNSEEVEK	1	2	1	P29147	C7(Carbamidomethyl)	0	3.26326	0	2	1662.8	-2.52895	30.5158	0
	High	VVNISSmLGR	1	2	1	P29147	M7(Oxidation)	0	2.58061	0	2	1091.59	1.00632	27.8545	0
	Medium	YEmHPLGVK	1	2	1	P29147	M3(Oxidation)	0	2.30309	0	2	1089.54	0.163639	16.7267	0
P81155	Voltage-dependent anion-selective channel protein 2 OS=Rattus norvegicus OX=10116 GN=Vdac2 PE=1 SV=2 - [VDAC2_RAT]	28.9145	39.32	1	7	8	9	295	31.7256	7.48877
	A2	Sequence	# PSMs	# Proteins	# Protein Groups	Protein Group Accessions	Modifications	ΔCn	XCorr	Probability	Charge	MH+ [Da]	ΔM [ppm]	RT [min]	# Missed Cleavages
	High	ScSGVEFSTSGSSNTDTGK	1	1	1	P81155	C2(Carbamidomethyl)	0	4.74272	0	2	1907.79	0.315049	21.8786	0
	High	VNNSSLIGVGYTQTLRPGVK	2	1	1	P81155		0	3.83034	0	2	2103.16	0.254997	35.5299	0
	High	LTFDTTFSPNTGK	1	1	1	P81155		0	3.06785	0	2	1428.7	-0.158409	36.8061	0
	High	LTLSALVDGK	1	3	2	P81155;A0A0G2JSR0		0	2.92507	0	2	1016.6	-0.010711	39.7949	0
	High	WcEYGLTFTEK	1	1	1	P81155	C2(Carbamidomethyl)	0	2.83254	0	2	1433.64	2.07652	40.8424	0
	High	YQLDPTASISAK	1	1	1	P81155		0	2.82391	0	2	1293.67	2.03984	31.136	0
	Medium	TGDFQLHTNVNNGTEFGGSIYQK	1	1	1	P81155		0	2.80404	0	3	2527.18	-0.45162	36.4161	0
	High	SNFAVGYR	1	1	1	P81155		0	2.65365	0	2	913.45	-3.32666	24.5924	0
Q6P6G9	Heterogeneous nuclear ribonucleoprotein A1 OS=Rattus norvegicus OX=10116 GN=Hnrnpa1 PE=1 SV=1 - [Q6P6G9_RAT]	28.738	26.2	7	6	7	9	313	33.599	9.23193
	A2	Sequence	# PSMs	# Proteins	# Protein Groups	Protein Group Accessions	Modifications	ΔCn	XCorr	Probability	Charge	MH+ [Da]	ΔM [ppm]	RT [min]	# Missed Cleavages
	High	LFIGGLSFETTDESLR	2	3	1	Q6P6G9		0	4.10671	0	2	1784.91	1.54521	50.2662	0
	High	GFAFVTFDDHDSVDK	2	3	1	Q6P6G9		0	4.07832	0	2	1699.76	0.00823296	40.3659	0
	High	IEVIEImTDR	1	3	1	Q6P6G9	M7(Oxidation)	0	3.03896	0	2	1234.63	-2.095	33.5124	0
	High	YHTVNGHNcEVR	1	5	1	Q6P6G9	C9(Carbamidomethyl)	0	2.96361	0	2	1485.67	3.12459	6.44753	0
	High	EDSQRPGAHLTVK	1	4	1	Q6P6G9		0	2.63744	0	2	1437.75	1.62926	13.3808	0
	High	DYFEQYGK	1	3	1	Q6P6G9		0	2.59444	0	2	1049.46	0.440266	29.7473	0
	Medium	KIFVGGIK	1	11	3	F1LM82;Q6P6G9;Q6URK4		0	2.32527	0	2	861.556	0.366241	22.6638	1
B2GV79	Pdxp protein OS=Rattus norvegicus OX=10116 GN=Pdxp PE=1 SV=1 - [B2GV79_RAT]	28.2481	23.97	3	5	5	8	292	31.404	5.5415
	A2	Sequence	# PSMs	# Proteins	# Protein Groups	Protein Group Accessions	Modifications	ΔCn	XCorr	Probability	Charge	MH+ [Da]	ΔM [ppm]	RT [min]	# Missed Cleavages
	High	LPGPPDAPGAVFVLGGEGLR	2	3	1	B2GV79		0	4.42936	0	3	1919.05	4.01686	50.3498	0
	High	TPGTGSLAAAVETASGR	2	3	1	B2GV79		0	3.79667	0	3	1545.79	0.807196	36.7285	0
	High	DPDcLLVATDR	2	3	1	B2GV79	C4(Carbamidomethyl)	0	3.51142	0	2	1274.6	-0.618181	33.5099	0
	High	AEELFSSAVcAAR	1	3	1	B2GV79	C10(Carbamidomethyl)	0	3.42382	0	2	1410.67	0.429258	34.9341	0
	High	LTEAcAHLR	1	3	1	B2GV79	C5(Carbamidomethyl)	0	2.67466	0	2	1070.54	0.798181	15.8576	0
A0A097BVJ5	2',3'-cyclic-nucleotide 3'-phosphodiesterase OS=Rattus norvegicus OX=10116 GN=Cnp PE=2 SV=1 - [A0A097BVJ5_RAT]	27.3463	20	2	7	7	9	400	44.8282	8.39697
	A2	Sequence	# PSMs	# Proteins	# Protein Groups	Protein Group Accessions	Modifications	ΔCn	XCorr	Probability	Charge	MH+ [Da]	ΔM [ppm]	RT [min]	# Missed Cleavages
	High	ATGAEEYAQQDVVR	1	2	1	A0A097BVJ5		0	3.88508	0	2	1536.73	1.81928	25.7664	0
	High	RPPGVLHcTTK	3	2	1	A0A097BVJ5	C8(Carbamidomethyl)	0	3.55367	0	3	1265.68	1.44121	9.09196	0
	High	GGSQGEEVGELPR	1	2	1	A0A097BVJ5		0	3.39261	0	2	1314.63	-0.127643	23.4463	0
	High	AGQVFLEELGNHK	1	2	1	A0A097BVJ5		0	3.09122	0	2	1441.75	4.47666	34.2409	0
	High	HFISGDEPK	1	2	1	A0A097BVJ5		0	2.73998	0	2	1029.5	0.96441	14.7761	0
	High	LSISALFVTPK	1	2	1	A0A097BVJ5		0	2.55587	0	2	1175.71	3.15522	48.7336	0
	Medium	LDLVSYFGK	1	2	1	A0A097BVJ5		0	2.2142	0	2	1041.56	-0.34225	45.3695	0
Q6IFU7	Keratin, type I cytoskeletal 42 OS=Rattus norvegicus OX=10116 GN=Krt42 PE=3 SV=1 - [K1C42_RAT]	26.9095	16.81	19	2	7	8	452	50.1819	5.16064
	A2	Sequence	# PSMs	# Proteins	# Protein Groups	Protein Group Accessions	Modifications	ΔCn	XCorr	Probability	Charge	MH+ [Da]	ΔM [ppm]	RT [min]	# Missed Cleavages
	High	GQVGGDVNVEmDAAPGVDLSR	2	2	2	Q6IFV1;Q6IFU7	M11(Oxidation)	0	5.48384	0	2	2101.98	0.801089	33.9058	0
	High	VLDELTLAR	1	9	3	Q6IFV1;Q6IFU8;Q6IFU7		0	3.41471	0	2	1029.59	0.334676	34.998	0
	High	LEQEIATYR	1	15	4	Q6IFV1;Q6IFU8;Q6IFU7;Q6IFU9		0	3.03382	0	2	1122.58	-0.955695	24.5689	0
	High	ILNEmRDQYEK	1	2	2	Q6IFV1;Q6IFU7	M5(Oxidation)	0	2.83179	0	2	1454.7	0.782253	16.6317	1
	High	DAEEWFFTK	1	1	1	Q6IFU7		0	2.67496	0	2	1172.53	1.56607	45.0795	0
	High	TKYETELNLR	1	1	1	Q6IFU7		0	2.53941	0	2	1266.67	0.184485	25.1507	1
	High	LAADDFR	1	22	4	Q6IFW6;Q6IFV1;Q6IFU8;Q6IFU7		0	2.41078	0	2	807.4	0.897762	23.0397	0
Q6URK4	Heterogeneous nuclear ribonucleoprotein A3 OS=Rattus norvegicus OX=10116 GN=Hnrnpa3 PE=1 SV=1 - [ROA3_RAT]	26.8452	24.8	5	7	8	9	379	39.6276	9.01221
	A2	Sequence	# PSMs	# Proteins	# Protein Groups	Protein Group Accessions	Modifications	ΔCn	XCorr	Probability	Charge	MH+ [Da]	ΔM [ppm]	RT [min]	# Missed Cleavages
	High	GFAFVTFDDHDTVDK	1	3	1	Q6URK4		0	4.35516	0	2	1713.78	-0.00642204	40.5684	0
	High	IETIEVmEDR	1	3	1	Q6URK4	M7(Oxidation)	0	3.26765	0	2	1250.59	-1.31449	25.351	0
	High	LFIGGLSFETTDDSLR	1	2	1	Q6URK4		0	3.25859	0	2	1770.9	2.39873	50.5182	0
	High	EDSVKPGAHLTVK	1	3	1	Q6URK4		0	3.05094	0	2	1380.75	0.438599	16.1063	0
	High	YHTINGHNcEVK	2	4	1	Q6URK4	C9(Carbamidomethyl)	0	2.91407	0	2	1471.68	3.003	9.90147	0
	High	WGTLTDcVVmR	1	3	1	Q6URK4	C7(Carbamidomethyl); M10(Oxidation)	0	2.63608	0	2	1353.63	-1.05585	34.4921	0
	Medium	KIFVGGIK	1	11	3	F1LM82;Q6P6G9;Q6URK4		0	2.32527	0	2	861.556	0.366241	22.6638	1
	Medium	EDTEEYNLR	1	1	1	Q6URK4		0	2.14654	0	2	1168.51	0.987308	21.6065	0
D3ZB30	Polypyrimidine tract binding protein 1, isoform CRA_c OS=Rattus norvegicus OX=10116 GN=Ptbp1 PE=1 SV=1 - [D3ZB30_RAT]	26.5475	22.64	8	7	7	7	530	56.9004	9.17334
	A2	Sequence	# PSMs	# Proteins	# Protein Groups	Protein Group Accessions	Modifications	ΔCn	XCorr	Probability	Charge	MH+ [Da]	ΔM [ppm]	RT [min]	# Missed Cleavages
	High	AQAALQAVNSVQSGNLALAASAAAVDAGmAmAGQSPVLR	1	4	1	D3ZB30	M29(Oxidation); M31(Oxidation)	0	6.31563	0	4	3712.87	-1.14122	51.5852	0
	High	LPSDVTEGEVISLGLPFGK	1	4	1	D3ZB30		0	4.45889	0	2	1958.05	-1.39606	52.9627	0
	High	NNQFQALLQYADPVSAQHAK	1	4	1	D3ZB30		0	4.10193	0	3	2243.12	0.609859	46.2512	0
	High	LSLDGQNIYNAccTLR	1	4	1	D3ZB30	C12(Carbamidomethyl); C13(Carbamidomethyl)	0	3.9894	0	2	1897.89	-1.66457	39.5502	0
	High	VTNLLmLK	1	7	1	D3ZB30	M6(Oxidation)	0	2.90354	0	2	947.56	0.739718	34.6092	0
	High	GQPIYIQFSNHK	1	4	1	D3ZB30		0	2.6385	0	2	1431.74	0.768276	30.6401	0
	Medium	FGTVLK	1	7	1	D3ZB30		0	2.13958	0	2	664.404	1.75796	22.2764	0
P38983	40S ribosomal protein SA OS=Rattus norvegicus OX=10116 GN=Rpsa PE=1 SV=3 - [RSSA_RAT]	26.4795	25.08	1	6	6	8	295	32.8034	4.86865
	A2	Sequence	# PSMs	# Proteins	# Protein Groups	Protein Group Accessions	Modifications	ΔCn	XCorr	Probability	Charge	MH+ [Da]	ΔM [ppm]	RT [min]	# Missed Cleavages
	High	AIVAIENPADVSVISSR	1	1	1	P38983		0	4.23173	0	2	1740.95	0.568391	41.4124	0
	High	FTPGTFTNQIQAAFR	3	1	1	P38983		0	3.81293	0	3	1698.86	-0.145984	47.8981	0
	High	FAAATGATPIAGR	1	1	1	P38983		0	3.46117	0	2	1203.65	-0.81334	25.1331	0
	High	LLVVTDPR	1	1	1	P38983		0	2.94668	0	2	912.551	-0.0933703	28.1893	0
	High	SDGIYIINLK	1	1	1	P38983		0	2.75916	0	2	1135.64	0.321139	41.3871	0
	High	YVDIAIPcNNK	1	1	1	P38983	C8(Carbamidomethyl)	0	2.71174	0	2	1306.65	1.30668	31.8813	0
G3V8L3	Lamin A, isoform CRA_b OS=Rattus norvegicus OX=10116 GN=Lmna PE=1 SV=1 - [G3V8L3_RAT]	25.7682	11.43	7	8	8	9	665	74.2667	6.97607
	A2	Sequence	# PSMs	# Proteins	# Protein Groups	Protein Group Accessions	Modifications	ΔCn	XCorr	Probability	Charge	MH+ [Da]	ΔM [ppm]	RT [min]	# Missed Cleavages
	High	SGAQASSTPLSPTR	1	4	1	G3V8L3		0	3.30745	0	2	1359.69	0.617854	18.3038	0
	High	AQHEDQVEQYKK	2	7	1	G3V8L3		0	3.2878	0	2	1502.73	2.67733	6.18149	1
	Medium	AQHEDQVEQYK	1	7	1	G3V8L3		0	2.8848	0	3	1374.63	2.2727	12.1096	0
	High	LEAALGEAK	1	6	1	G3V8L3		0	2.79329	0	2	901.499	-0.374388	19.8704	0
	High	EAALSTALSEK	1	4	1	G3V8L3		0	2.75631	0	2	1119.59	-0.627663	26.7093	0
	High	ITESEEVVSR	1	2	1	G3V8L3		0	2.65956	0	2	1148.58	-2.03498	18.9739	0
	High	EGDLLAAQAR	1	4	1	G3V8L3		0	2.64632	0	2	1043.55	1.13136	23.7983	0
	Medium	SLETENAGLR	1	2	1	G3V8L3		0	2.17243	0	2	1089.55	0.768743	21.1955	0
A0A0G2JZS2	Polyadenylate-binding protein 1 OS=Rattus norvegicus OX=10116 GN=Pabpc1 PE=1 SV=1 - [A0A0G2JZS2_RAT]	25.5709	14.95	7	7	7	8	535	59.9213	9.68604
	A2	Sequence	# PSMs	# Proteins	# Protein Groups	Protein Group Accessions	Modifications	ΔCn	XCorr	Probability	Charge	MH+ [Da]	ΔM [ppm]	RT [min]	# Missed Cleavages
	High	SLGYAYVNFQQPADAER	1	4	1	A0A0G2JZS2		0	4.49954	0	2	1928.91	-0.462387	39.4544	0
	High	GYGFVHFETQEAAER	2	2	1	A0A0G2JZS2		0	3.58798	0	3	1740.8	-0.694736	33.7777	0
	High	SGVGNIFIK	1	3	1	A0A0G2JZS2		0	3.20721	0	2	934.535	-0.260355	34.213	0
	High	NFGEDmDDER	1	2	1	A0A0G2JZS2	M6(Oxidation)	0	2.98958	0	2	1243.45	0.824262	15.8275	0
	High	mNGmLLNDR	1	5	1	A0A0G2JZS2	M1(Oxidation); M4(Oxidation)	0	2.8954	0	2	1095.49	-0.423995	18.1364	0
	High	FSPAGPILSIR	1	3	1	A0A0G2JZS2		0	2.46973	0	2	1157.67	-0.218744	40.643	0
	High	GFGFVSFER	1	4	1	A0A0G2JZS2		0	2.46857	0	2	1045.51	1.3706	42.7907	0
P35435	ATP synthase subunit gamma, mitochondrial OS=Rattus norvegicus OX=10116 GN=Atp5c1 PE=1 SV=2 - [ATPG_RAT]	25.5574	25.27	3	6	6	8	273	30.1717	8.83643
	A2	Sequence	# PSMs	# Proteins	# Protein Groups	Protein Group Accessions	Modifications	ΔCn	XCorr	Probability	Charge	MH+ [Da]	ΔM [ppm]	RT [min]	# Missed Cleavages
	High	VYGTGSLALYEK	1	3	1	P35435		0	3.67098	0	2	1300.68	0.383882	34.211	0
	High	ELIEIISGAAALD	1	2	1	P35435		0	3.37189	0	2	1314.72	0.32134	54.6166	0
	High	GLcGAIHSSVAK	1	3	1	P35435	C3(Carbamidomethyl)	0	3.36785	0	2	1199.62	-0.314037	19.8527	0
	High	NDmAALTAAGK	1	3	1	P35435	M3(Oxidation)	0	3.31701	0	2	1078.52	0.58139	15.5134	0
	High	HLIIGVSSDR	2	3	1	P35435		0	3.10959	0	2	1096.61	1.58415	24.0699	0
	High	THSDQFLVSFK	1	3	1	P35435		0	3.00285	0	2	1308.66	0.692301	33.6874	0
	High	NDMAALTAAGK	1	3	1	P35435		0	2.72589	0	2	1062.53	1.20406	24.73	0
G3V9E3	Caldesmon 1, isoform CRA_b OS=Rattus norvegicus OX=10116 GN=Cald1 PE=1 SV=1 - [G3V9E3_RAT]	25.4462	12.99	3	9	9	9	531	60.5758	6.58057
	A2	Sequence	# PSMs	# Proteins	# Protein Groups	Protein Group Accessions	Modifications	ΔCn	XCorr	Probability	Charge	MH+ [Da]	ΔM [ppm]	RT [min]	# Missed Cleavages
	High	mPEDGLSEDKKPFK	1	3	1	G3V9E3	M1(Oxidation)	0	3.68601	0	3	1636.79	1.07845	19.1451	1
	High	LEQYTNAIEGTK	1	3	1	G3V9E3		0	3.31216	0	2	1366.69	0.842516	26.6289	0
	High	EAEGAPQVEAGK	1	3	1	G3V9E3		0	2.89415	0	2	1185.58	1.19444	14.4679	0
	High	RGETESEEFEK	1	3	1	G3V9E3		0	2.8576	0	2	1340.6	1.32993	13.2419	1
	Medium	ASGDKEAEGAPQVEAGK	1	3	1	G3V9E3		0	2.84271	0	3	1643.79	0.54678	13.7408	1
	High	VLEEEEQR	1	3	1	G3V9E3		0	2.83029	0	2	1031.5	0.456414	12.5242	0
	High	GETESEEFEK	1	3	1	G3V9E3		0	2.67531	0	2	1184.5	0.101053	16.8406	0
	Medium	LKEEIER	1	3	1	G3V9E3		0	2.18095	0	2	916.51	0.336204	11.2655	1
	Medium	mPEDGLSEDK	1	3	1	G3V9E3	M1(Oxidation)	0	2.16698	0	2	1136.48	1.86332	14.41	0
Q8VD48	Dehydrogenase/reductase SDR family member 9 OS=Rattus norvegicus OX=10116 GN=Dhrs9 PE=2 SV=1 - [DHRS9_RAT]	25.3029	24.45	1	7	7	8	319	35.1916	8.77783
	A2	Sequence	# PSMs	# Proteins	# Protein Groups	Protein Group Accessions	Modifications	ΔCn	XCorr	Probability	Charge	MH+ [Da]	ΔM [ppm]	RT [min]	# Missed Cleavages
	High	LHTVLLDVTNPENVK	2	1	1	Q8VD48		0	4.65609	0	2	1691.93	0.75432	36.4396	0
	High	VIAAcLTESGSEALK	1	1	1	Q8VD48	C5(Carbamidomethyl)	0	4.27377	0	2	1548.79	0.712924	33.362	0
	High	LAFGGGGYTPSK	1	1	1	Q8VD48		0	3.02983	0	2	1154.58	0.257136	28.8334	0
	High	YAVEGFNDSLR	1	1	1	Q8VD48		0	2.99974	0	2	1270.61	-0.802052	34.2201	0
	High	VINVSSIGGR	1	1	1	Q8VD48		0	2.83084	0	2	1001.57	0.0897317	27.1039	0
	High	TGLADPIK	1	1	1	Q8VD48		0	2.43424	0	2	814.468	0.930259	24.087	0
	Medium	HLSPDIK	1	1	1	Q8VD48		0	2.14409	0	2	809.452	0.0437578	12.9753	0
Q5U1W6	MICOS complex subunit OS=Rattus norvegicus OX=10116 GN=Apool PE=1 SV=1 - [Q5U1W6_RAT]	24.9209	40.16	1	7	7	8	254	28.2196	9.01221
	A2	Sequence	# PSMs	# Proteins	# Protein Groups	Protein Group Accessions	Modifications	ΔCn	XCorr	Probability	Charge	MH+ [Da]	ΔM [ppm]	RT [min]	# Missed Cleavages
	High	LmDHGQSHPDDKDmYSTR	1	1	1	Q5U1W6	M2(Oxidation); M14(Oxidation)	0	3.55314	0	3	2164.91	2.16419	7.5991	1
	High	SESTSGTTQFIPDPK	1	1	1	Q5U1W6		0	3.50679	0	2	1594.76	-0.0013901	29.9228	0
	High	TPDLEHSVFLLK	2	1	1	Q5U1W6		0	3.25319	0	3	1398.76	-0.00772111	41.4746	0
	High	YVEEQPGYLQR	1	1	1	Q5U1W6		0	3.148	0	2	1381.67	-0.94368	26.0228	0
	High	QLVRPEQLPIYTAPPLHSK	1	1	1	Q5U1W6		0	3.10725	0	3	2187.23	0.315405	35.8218	0
	High	mGVITASGLAGLLSAR	1	1	1	Q5U1W6	M1(Oxidation)	0	2.96258	0	2	1532.85	1.6847	50.1351	0
	High	NGVmDTVQIGK	1	1	1	Q5U1W6	M4(Oxidation)	0	2.7943	0	2	1177.59	2.35539	22.7143	0
P47819	Glial fibrillary acidic protein OS=Rattus norvegicus OX=10116 GN=Gfap PE=1 SV=2 - [GFAP_RAT]	24.3901	18.84	17	6	8	9	430	49.9266	5.43994
	A2	Sequence	# PSMs	# Proteins	# Protein Groups	Protein Group Accessions	Modifications	ΔCn	XCorr	Probability	Charge	MH+ [Da]	ΔM [ppm]	RT [min]	# Missed Cleavages
	High	VESLEEEIQFLR	2	2	1	P47819		0	3.59475	0	2	1491.77	-1.01735	48.5572	0
	High	ALAAELNQLR	1	2	1	P47819		0	3.00219	0	2	1098.63	-0.00617788	34.3878	0
	High	DNLTQDLGTLR	1	2	1	P47819		0	2.98962	0	2	1245.64	0.153323	37.5327	0
	High	LEAENNLAVYR	1	2	1	P47819		0	2.95601	0	2	1291.66	-2.48132	29.5496	0
	High	LALDIEIATYR	1	9	2	Q10758;P47819		0	2.55544	0	2	1277.71	0.364337	45.5271	0
	Medium	SYASSETmVR	1	2	1	P47819	M8(Oxidation)	0	2.26769	0	2	1146.51	1.45813	15.4617	0
	Medium	AEmmELNDR	1	2	1	P47819	M3(Oxidation); M4(Oxidation)	0	2.25283	0	2	1140.46	-1.88214	10.548	0
	Medium	FLEQQNK	1	38	8	Q10758;P47819;Q4FZU2;Q6P6Q2;Q6IG05;G3V8C3;Q6IFZ5;A0A0G2JUR6		0	2.24144	0	2	906.469	0.620163	13.0633	0
P61983	14-3-3 protein gamma OS=Rattus norvegicus OX=10116 GN=Ywhag PE=1 SV=2 - [1433G_RAT]	24.0606	21.05	7	3	5	9	247	28.2849	4.89404
	A2	Sequence	# PSMs	# Proteins	# Protein Groups	Protein Group Accessions	Modifications	ΔCn	XCorr	Probability	Charge	MH+ [Da]	ΔM [ppm]	RT [min]	# Missed Cleavages
	High	NVTELNEPLSNEER	1	1	1	P61983		0	3.12806	0	2	1643.79	2.42975	29.0196	0
	High	DSTLImQLLR	4	11	4	P62260;P61983;P68255;P63102	M6(Oxidation)	0	2.73948	0	2	1205.66	6.30644	49.9653	0
	High	NLLSVAYK	2	11	4	P62260;P61983;P68255;P63102		0	2.41288	0	2	907.531	6.51873	33.1685	0
	Medium	AYSEAHEISK	1	1	1	P61983		0	2.33177	0	2	1134.54	2.07852	10.8564	0
	Medium	YLAEVATGEK	1	1	1	P61983		0	2.15895	0	2	1080.56	0.193739	22.923	0
P60711	Actin, cytoplasmic 1 OS=Rattus norvegicus OX=10116 GN=Actb PE=1 SV=1 - [ACTB_RAT]	23.9209	22.93	13	6	6	7	375	41.7097	5.47803
	A2	Sequence	# PSMs	# Proteins	# Protein Groups	Protein Group Accessions	Modifications	ΔCn	XCorr	Probability	Charge	MH+ [Da]	ΔM [ppm]	RT [min]	# Missed Cleavages
	High	DLYANTVLSGGTTmYPGIADR	1	5	1	P60711	M14(Oxidation)	0	4.44606	0	3	2231.07	1.75499	43.4312	0
	High	VAPEEHPVLLTEAPLNPK	2	6	1	P60711		0	3.80768	0	2	1954.07	1.99874	35.1179	0
	High	DSYVGDEAQSK	1	9	1	P60711		0	3.50457	0	2	1198.52	0.0877463	14.8463	0
	High	AGFAGDDAPR	1	10	1	P60711		0	3.11772	0	2	976.449	0.499568	18.0598	0
	High	SYELPDGQVITIGNER	1	11	1	P60711		0	3.03234	0	2	1790.89	1.24035	43.154	0
	Medium	GYSFTTTAER	1	4	1	P60711		0	2.25914	0	2	1132.53	0.271939	25.2735	0
P70565	Plakoglobin OS=Rattus norvegicus OX=10116 PE=2 SV=1 - [P70565_RAT]	23.4849	10.07	2	6	6	8	745	81.7258	6.11279
	A2	Sequence	# PSMs	# Proteins	# Protein Groups	Protein Group Accessions	Modifications	ΔCn	XCorr	Probability	Charge	MH+ [Da]	ΔM [ppm]	RT [min]	# Missed Cleavages
	High	HPEAEmAQNSVR	2	2	1	P70565	M6(Oxidation)	0	3.73341	0	3	1384.63	0.432674	6.69161	0
	High	NEGTATYAAAVLFR	1	2	1	P70565		0	3.22642	0	2	1483.76	2.74502	43.3378	0
	High	LLNDEDPVVVTK	1	2	1	P70565		0	3.20849	0	2	1341.73	0.204705	30.941	0
	High	TmQNTSDLDTAR	1	2	1	P70565	M2(Oxidation)	0	2.76083	0	2	1368.61	1.39664	14.4	0
	High	HVAAGTQQPYTDGVR	2	2	1	P70565		0	2.60239	0	2	1599.79	-0.489195	18.0448	0
	Medium	ISEDKNPDYR	1	2	1	P70565		0	2.21562	0	2	1236.59	1.43667	10.7304	1
G3V8C3	Vimentin OS=Rattus norvegicus OX=10116 GN=Vim PE=1 SV=1 - [G3V8C3_RAT]	22.556	18.03	20	7	9	9	466	53.6681	5.12256
	A2	Sequence	# PSMs	# Proteins	# Protein Groups	Protein Group Accessions	Modifications	ΔCn	XCorr	Probability	Charge	MH+ [Da]	ΔM [ppm]	RT [min]	# Missed Cleavages
	High	VESLQEEIAFLK	1	2	1	G3V8C3		0	3.37328	0	2	1405.76	2.33071	47.0104	0
	High	ILLAELEQLK	1	2	1	G3V8C3		0	2.92396	0	2	1169.72	1.02269	46.5257	0
	High	LQEEmLQR	1	2	1	G3V8C3	M5(Oxidation)	0	2.62021	0	2	1062.52	-0.964675	17.7437	0
	High	LGDLYEEEmR	1	2	1	G3V8C3	M9(Oxidation)	0	2.43684	0	2	1270.56	0.963132	26.8778	0
	Medium	LQDEIQNmK	1	2	1	G3V8C3	M8(Oxidation)	0	2.31247	0	2	1134.55	0.592446	15.4264	0
	Medium	LLEGEESR	1	10	2	Q10758;G3V8C3		0	2.25963	0	2	932.469	0.359544	15.0203	0
	Medium	VELQELNDR	1	4	1	G3V8C3		0	2.24782	0	2	1115.57	-0.0375632	26.5864	0
	Medium	FLEQQNK	1	38	8	Q10758;P47819;Q4FZU2;Q6P6Q2;Q6IG05;G3V8C3;Q6IFZ5;A0A0G2JUR6		0	2.24144	0	2	906.469	0.620163	13.0633	0
	Medium	EEAESTLQSFR	1	2	1	G3V8C3		0	2.14038	0	2	1296.61	2.29478	29.1295	0
D4A9L2	RCG34610, isoform CRA_c OS=Rattus norvegicus OX=10116 GN=Srsf1 PE=1 SV=1 - [D4A9L2_RAT]	22.3569	29.84	1	7	7	8	248	27.7278	10.3599
	A2	Sequence	# PSMs	# Proteins	# Protein Groups	Protein Group Accessions	Modifications	ΔCn	XCorr	Probability	Charge	MH+ [Da]	ΔM [ppm]	RT [min]	# Missed Cleavages
	High	GGPPFAFVEFEDPR	2	1	1	D4A9L2		0	3.2887	0	2	1564.75	1.43642	49.2406	0
	High	EAGDVcYADVYR	1	1	1	D4A9L2	C6(Carbamidomethyl)	0	3.14	0	2	1417.61	0.579428	30.0514	0
	High	DIEDVFYK	1	1	1	D4A9L2		0	2.94464	0	2	1028.49	-1.50739	38.8453	0
	High	IYVGNLPPDIR	1	1	1	D4A9L2		0	2.85568	0	2	1256.7	0.157134	36.6714	0
	High	DAEDAVYGR	1	1	1	D4A9L2		0	2.69626	0	2	995.444	1.1724	19.3207	0
	High	SHEGETAYIR	1	1	1	D4A9L2		0	2.4692	0	2	1162.55	0.0984249	14.8387	0
	Medium	DGTGVVEFVR	1	1	1	D4A9L2		0	2.21151	0	2	1078.55	-0.593089	33.7704	0
G3V7Z3	Nucleolar protein 3 OS=Rattus norvegicus OX=10116 GN=Nol3 PE=1 SV=1 - [G3V7Z3_RAT]	22.3048	27.6	3	4	4	6	221	24.4763	4.06885
	A2	Sequence	# PSMs	# Proteins	# Protein Groups	Protein Group Accessions	Modifications	ΔCn	XCorr	Probability	Charge	MH+ [Da]	ΔM [ppm]	RT [min]	# Missed Cleavages
	High	ASEEEEIGGPEDSEAVQPR	3	3	1	G3V7Z3		0	4.98931	0	2	2028.9	-1.87584	26.9444	0
	High	GVLTGPEYEALDALPDAER	1	2	1	G3V7Z3		0	3.7213	0	2	2016.01	6.4093	46.7981	0
	High	TPEEPELEAEATK	1	3	1	G3V7Z3		0	3.14553	0	2	1443.68	-1.20952	26.1902	0
	High	GEAAcQELLR	1	2	1	G3V7Z3	C5(Carbamidomethyl)	0	2.68146	0	2	1146.56	-0.379402	24.7634	0
Q5U2R8	Interferon activated gene 204 OS=Rattus norvegicus OX=10116 GN=Mnda PE=1 SV=1 - [Q5U2R8_RAT]	21.9006	16.89	1	6	6	6	438	49.7036	9.05615
	A2	Sequence	# PSMs	# Proteins	# Protein Groups	Protein Group Accessions	Modifications	ΔCn	XCorr	Probability	Charge	MH+ [Da]	ΔM [ppm]	RT [min]	# Missed Cleavages
	High	TDILEINEASLVSEAAPDK	1	1	1	Q5U2R8		0	4.38585	0	2	2015.02	2.17127	46.6953	0
	High	DDTGNIEVVGSGK	1	1	1	Q5U2R8		0	4.20325	0	2	1290.62	0.0665333	23.4429	0
	High	GAVLQTEPLTVmVLK	1	1	1	Q5U2R8	M12(Oxidation)	0	3.80436	0	2	1614.91	-0.286556	41.9876	0
	High	ATDPFEYESAEHGVK	1	1	1	Q5U2R8		0	3.64227	0	2	1679.76	0.355643	28.9009	0
	High	NNFIIISNYFK	1	1	1	Q5U2R8		0	3.00734	0	2	1372.73	0.977048	50.0341	0
	Medium	TDILEINEASLVSEAAPDKK	1	1	1	Q5U2R8		0	2.85752	0	3	2143.11	0.298294	42.5831	1
Q71SA3	Thrombospondin 1 OS=Rattus norvegicus OX=10116 GN=Thbs1 PE=2 SV=1 - [Q71SA3_RAT]	21.7254	6.84	3	7	7	7	1170	129.588	4.97021
	A2	Sequence	# PSMs	# Proteins	# Protein Groups	Protein Group Accessions	Modifications	ΔCn	XCorr	Probability	Charge	MH+ [Da]	ΔM [ppm]	RT [min]	# Missed Cleavages
	High	mESAELDVPIQSIFTR	1	1	1	Q71SA3	M1(Oxidation)	0	4.54456	0	2	1851.92	0.610943	49.3247	0
	High	DNSGQIFSVVSNGK	1	2	1	Q71SA3		0	3.44173	0	2	1451.72	3.79128	35.9311	0
	High	KDNSGQIFSVVSNGK	1	2	1	Q71SA3		0	3.21188	0	2	1579.81	3.63886	29.4661	1
	High	FVFGTTPEDILR	1	3	1	Q71SA3		0	2.96276	0	2	1394.73	0.686995	47.697	0
	High	IENANLIPPVPDDK	1	2	1	Q71SA3		0	2.73172	0	2	1534.81	-0.414922	35.3723	0
	High	GQDLSSPAFR	1	1	1	Q71SA3		0	2.63429	0	2	1077.53	-1.93058	25.1401	0
	Medium	AGTLDLSLSLPGK	1	1	1	Q71SA3		0	2.19844	0	2	1271.72	2.98927	42.7303	0
P48500	Triosephosphate isomerase OS=Rattus norvegicus OX=10116 GN=Tpi1 PE=1 SV=2 - [TPIS_RAT]	21.6783	26.91	4	5	5	7	249	26.8318	7.23975
	A2	Sequence	# PSMs	# Proteins	# Protein Groups	Protein Group Accessions	Modifications	ΔCn	XCorr	Probability	Charge	MH+ [Da]	ΔM [ppm]	RT [min]	# Missed Cleavages
	High	VTNGAFTGEISPGmIK	1	4	1	P48500	M14(Oxidation)	0	3.75816	0	2	1637.82	-0.636678	33.9218	0
	High	HIFGESDELIGQK	2	2	1	P48500		0	3.66895	0	2	1472.74	1.01732	31.449	0
	High	IIYGGSVTGATcK	1	3	1	P48500	C12(Carbamidomethyl)	0	3.22693	0	2	1326.67	0.569795	25.2395	0
	High	TATPQQAQEVHEK	2	4	1	P48500		0	2.76749	0	2	1466.73	3.3188	9.13834	0
	High	cNVSEGVAQcTR	1	2	1	P48500	C1(Carbamidomethyl); C10(Carbamidomethyl)	0	2.4301	0	2	1380.6	1.51441	17.2496	0
Q9Z270	Vesicle-associated membrane protein-associated protein A OS=Rattus norvegicus OX=10116 GN=Vapa PE=1 SV=3 - [VAPA_RAT]	21.2896	24.1	2	5	5	7	249	27.8233	8.39697
	A2	Sequence	# PSMs	# Proteins	# Protein Groups	Protein Group Accessions	Modifications	ΔCn	XCorr	Probability	Charge	MH+ [Da]	ΔM [ppm]	RT [min]	# Missed Cleavages
	High	HEQILVLDPPSDLK	2	1	1	Q9Z270		0	3.87185	0	2	1603.87	1.21455	37.0089	0
	High	VAHSDKPGSTSAVSFR	2	2	1	Q9Z270		0	3.51968	0	3	1645.83	0.0295021	17.0191	0
	High	cVFEmPNENDK	1	2	1	Q9Z270	C1(Carbamidomethyl); M5(Oxidation)	0	3.10757	0	2	1398.57	0.228634	23.0838	0
	Medium	cVFEmPNENDKLNDmEPSK	1	1	1	Q9Z270	C1(Carbamidomethyl); M5(Oxidation); M15(Oxidation)	0	2.78337	0	3	2328.97	-2.72152	26.791	1
	Medium	EAKPDELmDSK	1	2	1	Q9Z270	M8(Oxidation)	0	2.29062	0	2	1278.59	0.777965	9.76318	0
P63102	14-3-3 protein zeta/delta OS=Rattus norvegicus OX=10116 GN=Ywhaz PE=1 SV=1 - [1433Z_RAT]	21.0433	13.06	8	1	3	7	245	27.7537	4.79248
	A2	Sequence	# PSMs	# Proteins	# Protein Groups	Protein Group Accessions	Modifications	ΔCn	XCorr	Probability	Charge	MH+ [Da]	ΔM [ppm]	RT [min]	# Missed Cleavages
	High	SVTEQGAELSNEER	1	2	1	P63102		0	4.6015	0	2	1548.72	1.16897	21.3198	0
	High	DSTLImQLLR	4	11	4	P62260;P61983;P68255;P63102	M6(Oxidation)	0	2.73948	0	2	1205.66	6.30644	49.9653	0
	High	NLLSVAYK	2	11	4	P62260;P61983;P68255;P63102		0	2.41288	0	2	907.531	6.51873	33.1685	0
Q6IFZ5	Keratin 76 OS=Rattus norvegicus OX=10116 GN=Krt76 PE=2 SV=1 - [Q6IFZ5_RAT]	20.9309	7.57	19	0	7	8	581	61.7205	8.38232
	A2	Sequence	# PSMs	# Proteins	# Protein Groups	Protein Group Accessions	Modifications	ΔCn	XCorr	Probability	Charge	MH+ [Da]	ΔM [ppm]	RT [min]	# Missed Cleavages
	High	KLLEGEEcR	2	16	4	A0A0G2JWX4;Q6P6Q2;Q6IG05;Q6IFZ5	C8(Carbamidomethyl)	0	3.48981	0	3	1133.56	0.879189	14.5135	1
	High	AEAEALYQTK	1	3	2	U3R7A7;Q6IFZ5		0	3.16011	0	2	1123.56	0.773496	20.9228	0
	High	LLEGEEcR	1	16	4	A0A0G2JWX4;Q6P6Q2;Q6IG05;Q6IFZ5	C7(Carbamidomethyl)	0	2.57552	0	2	1005.47	0.123673	17.0143	0
	Medium	FASFIDKVR	1	26	7	Q10758;A0A0G2JST3;Q4FZU2;Q6P6Q2;Q6IG05;U3R7A7;Q6IFZ5		0	2.29585	0	2	1082.6	0.160358	31.0931	1
	Medium	FLEQQNK	1	38	8	Q10758;P47819;Q4FZU2;Q6P6Q2;Q6IG05;G3V8C3;Q6IFZ5;A0A0G2JUR6		0	2.24144	0	2	906.469	0.620163	13.0633	0
	Medium	EYQELmNVK	1	7	3	Q6IG05;Q10758;Q6IFZ5	M6(Oxidation)	0	2.19576	0	2	1169.55	-0.868782	22.2143	0
	Medium	FASFIDK	1	28	7	Q10758;A0A0G2JST3;Q4FZU2;Q6P6Q2;Q6IG05;U3R7A7;Q6IFZ5		0	2.17356	0	2	827.43	0.633468	30.4475	0
P68255	14-3-3 protein theta OS=Rattus norvegicus OX=10116 GN=Ywhaq PE=1 SV=1 - [1433T_RAT]	20.6795	13.06	7	1	3	7	245	27.7608	4.77979
	A2	Sequence	# PSMs	# Proteins	# Protein Groups	Protein Group Accessions	Modifications	ΔCn	XCorr	Probability	Charge	MH+ [Da]	ΔM [ppm]	RT [min]	# Missed Cleavages
	High	AVTEQGAELSNEER	1	1	1	P68255		0	4.23771	0	2	1532.72	-0.467224	20.5577	0
	High	DSTLImQLLR	4	11	4	P62260;P61983;P68255;P63102	M6(Oxidation)	0	2.73948	0	2	1205.66	6.30644	49.9653	0
	High	NLLSVAYK	2	11	4	P62260;P61983;P68255;P63102		0	2.41288	0	2	907.531	6.51873	33.1685	0
P24268	Cathepsin D OS=Rattus norvegicus OX=10116 GN=Ctsd PE=1 SV=1 - [CATD_RAT]	20.6044	19.66	2	5	5	6	407	44.6519	7.09326
	A2	Sequence	# PSMs	# Proteins	# Protein Groups	Protein Group Accessions	Modifications	ΔCn	XCorr	Probability	Charge	MH+ [Da]	ΔM [ppm]	RT [min]	# Missed Cleavages
	High	DPTGQPGGELmLGGTDSR	1	2	1	P24268	M11(Oxidation)	0	4.41469	0	2	1803.82	0.0235015	29.9331	0
	High	GGcEAIVDTGTSLLVGPVDEVK	1	2	1	P24268	C3(Carbamidomethyl)	0	4.12281	0	3	2216.1	-3.66705	47.9689	0
	High	AIGAVPLIQGEYmIPcEK	1	2	1	P24268	M13(Oxidation); C16(Carbamidomethyl)	0	3.55679	0	2	2005.02	0.828895	44.4557	0
	High	LGGQNYELHPEK	2	2	1	P24268		0	3.19487	0	2	1384.69	3.69767	21.0888	0
	High	VSSLPIITFK	1	2	1	P24268		0	2.51046	0	2	1104.66	-1.27343	43.2392	0
A0A140TAF0	RCG62531, isoform CRA_g OS=Rattus norvegicus OX=10116 GN=Tpm3 PE=1 SV=1 - [A0A140TAF0_RAT]	20.5218	20.7	1	1	6	7	285	32.9738	4.71631
	A2	Sequence	# PSMs	# Proteins	# Protein Groups	Protein Group Accessions	Modifications	ΔCn	XCorr	Probability	Charge	MH+ [Da]	ΔM [ppm]	RT [min]	# Missed Cleavages
	High	TIDDLEDELYAQK	1	1	1	A0A140TAF0		0	3.32715	0	2	1552.74	-0.820169	40.332	0
	High	RIQLVEEELDR	1	16	5	A0A0G2K2G8;A0A0G2JSQ4;A0A140TAF0;Q63610;Q6AZ25		0	3.16147	0	2	1399.76	2.98981	31.3694	1
	High	YSQKEDKYEEEIK	1	12	4	A0A0G2JSQ4;A0A140TAF0;Q63610;Q6AZ25		0	3.1285	0	3	1688.8	-0.611762	17.723	2
	High	AADAEAEVASLNR	1	1	1	A0A140TAF0		0.0033	2.97592	0	2	1316.64	-1.62985	24.5881	0
	High	mELQEIQLK	2	12	4	A0A0G2JSQ4;Q6AZ25;A0A140TAF0;Q63610	M1(Oxidation)	0	2.78499	0	2	1147.6	-0.289045	29.3682	0
	High	IQLVEEELDR	1	16	5	A0A0G2K2G8;A0A0G2JSQ4;A0A140TAF0;Q63610;Q6AZ25		0	2.53737	0	2	1243.65	-3.37078	34.8708	0
P35426	Cyclin-dependent kinase 4 OS=Rattus norvegicus OX=10116 GN=Cdk4 PE=1 SV=1 - [CDK4_RAT]	20.3381	28.71	2	6	6	6	303	33.7774	6.53662
	A2	Sequence	# PSMs	# Proteins	# Protein Groups	Protein Group Accessions	Modifications	ΔCn	XCorr	Probability	Charge	MH+ [Da]	ΔM [ppm]	RT [min]	# Missed Cleavages
	High	YEPVAEIGVGAYGTVYK	1	1	1	P35426		0	4.19222	0	2	1815.92	-0.723954	41.9626	0
	High	VPNGGAAGGGLPVSTVR	1	1	1	P35426		0	4.10499	0	2	1508.82	-0.175421	28.1038	0
	High	KPLFcGNSEADQLGK	1	1	1	P35426	C5(Carbamidomethyl)	0	3.95397	0	2	1663.81	-0.192826	26.9962	0
	High	VTLVFEHIDQDLR	1	2	1	P35426		0	3.01544	0	2	1584.84	-1.7204	41.2403	0
	High	DLKPENILVTSNGTVK	1	1	1	P35426		0	2.6795	0	2	1727.96	1.99755	34.4236	0
	High	LmDVcATSR	1	2	1	P35426	M2(Oxidation); C5(Carbamidomethyl)	0	2.39199	0	2	1068.48	2.00821	15.4046	0
Q63486	Ras-related GTP-binding protein A OS=Rattus norvegicus OX=10116 GN=Rraga PE=1 SV=1 - [RRAGA_RAT]	20.045	21.09	2	6	6	7	313	36.5426	7.72314
	A2	Sequence	# PSMs	# Proteins	# Protein Groups	Protein Group Accessions	Modifications	ΔCn	XCorr	Probability	Charge	MH+ [Da]	ΔM [ppm]	RT [min]	# Missed Cleavages
	High	mDLVQEDQR	1	2	1	Q63486	M1(Oxidation)	0	3.42171	0	2	1149.52	-0.293253	16.9293	0
	High	LAASFQSmEVR	1	2	1	Q63486	M8(Oxidation)	0	2.97982	0	2	1254.62	1.87047	25.2033	0
	High	LGATIDVEHSHVR	2	1	1	Q63486		0	2.83568	0	2	1433.75	1.15571	21.4748	0
	High	ATFLVISHYQcK	1	2	1	Q63486	C11(Carbamidomethyl)	0	2.76603	0	2	1466.75	-0.627589	32.8553	0
	High	SIIFANYIAR	1	2	1	Q63486		0	2.57982	0	2	1167.65	-0.491965	42.9537	0
	High	LSRPLEcAcFR	1	1	1	Q63486	C7(Carbamidomethyl); C9(Carbamidomethyl)	0	2.4425	0	2	1408.68	0.138772	26.8819	0
Q5UT96	MHC class II antigen OS=Rattus norvegicus OX=10116 GN=RT1-Bb PE=2 SV=1 - [Q5UT96_RAT]	19.8275	22.64	19	4	4	5	265	30.1402	7.50342
	A2	Sequence	# PSMs	# Proteins	# Protein Groups	Protein Group Accessions	Modifications	ΔCn	XCorr	Probability	Charge	MH+ [Da]	ΔM [ppm]	RT [min]	# Missed Cleavages
	High	NGQEETmGVVSTQLIR	2	1	1	Q5UT96	M7(Oxidation)	0	4.68731	0	3	1777.87	-0.310764	32.0729	0
	High	TEALNHHNLLVcSVTDFYPAQIK	1	15	1	Q5UT96	C12(Carbamidomethyl)	0	4.29882	0	3	2670.34	0.537892	43.0988	0
	High	HNYEETEVPTSLR	1	7	1	Q5UT96		0	3.79305	0	2	1574.74	-0.863403	26.3409	0
	Medium	AELDTVcR	1	14	1	Q5UT96	C7(Carbamidomethyl)	0	2.27501	0	2	963.456	-0.0496524	18.0682	0
Q6AYS8	Estradiol 17-beta-dehydrogenase 11 OS=Rattus norvegicus OX=10116 GN=Hsd17b11 PE=2 SV=1 - [DHB11_RAT]	19.8216	18.79	1	4	4	6	298	32.9166	8.63135
	A2	Sequence	# PSMs	# Proteins	# Protein Groups	Protein Group Accessions	Modifications	ΔCn	XCorr	Probability	Charge	MH+ [Da]	ΔM [ppm]	RT [min]	# Missed Cleavages
	High	ALTDELAALGcTGVR	2	1	1	Q6AYS8	C11(Carbamidomethyl)	0	4.41628	0	2	1546.79	0.881686	44.6889	0
	High	SVAGEIVLITGAGHGIGR	1	1	1	Q6AYS8		0	3.88755	0	2	1706.96	0.923982	43.5079	0
	High	LGAQVHPFVVDcSQR	2	1	1	Q6AYS8	C12(Carbamidomethyl)	0	3.28134	0	3	1712.86	1.11551	30.2333	0
	High	FDAVVGYK	1	1	1	Q6AYS8		0	2.43071	0	2	898.467	0.446822	27.6738	0
Q7TQ94	Deaminated glutathione amidase OS=Rattus norvegicus OX=10116 GN=Nit1 PE=2 SV=2 - [NIT1_RAT]	19.8037	24.16	1	6	6	6	327	36.0701	7.03467
	A2	Sequence	# PSMs	# Proteins	# Protein Groups	Protein Group Accessions	Modifications	ΔCn	XCorr	Probability	Charge	MH+ [Da]	ΔM [ppm]	RT [min]	# Missed Cleavages
	High	AIESQcYVIAAAQcGR	1	1	1	Q7TQ94	C6(Carbamidomethyl); C14(Carbamidomethyl)	0	5.01733	0	2	1796.84	-0.772244	33.8345	0
	High	TcAELVQEATR	1	1	1	Q7TQ94	C2(Carbamidomethyl)	0	3.48102	0	2	1277.62	0.605218	25.8498	0
	High	THLcDVEIPGQGPmR	1	1	1	Q7TQ94	C4(Carbamidomethyl); M14(Oxidation)	0	3.47081	0	2	1725.8	-0.951508	27.9899	0
	High	ESNYTmPGYALEPPVK	1	1	1	Q7TQ94	M6(Oxidation)	0	2.93228	0	2	1811.86	4.98674	34.6351	0
	High	GQDWEQTQK	1	1	1	Q7TQ94		0	2.55247	0	2	1119.51	0.715062	15.2238	0
	Medium	RPDLYGSLLPLS	1	1	1	Q7TQ94		0	2.34982	0	2	1330.74	0.212442	47.0965	0
Q9JHB5	Translin-associated protein X OS=Rattus norvegicus OX=10116 GN=Tsnax PE=1 SV=1 - [TSNAX_RAT]	18.8405	22.07	1	5	5	6	290	32.9846	6.55127
	A2	Sequence	# PSMs	# Proteins	# Protein Groups	Protein Group Accessions	Modifications	ΔCn	XCorr	Probability	Charge	MH+ [Da]	ΔM [ppm]	RT [min]	# Missed Cleavages
	High	ITSAPDmEEILTESESK	1	1	1	Q9JHB5	M7(Oxidation)	0	4.03976	0	2	1895.88	0.617298	32.1708	0
	High	QVYDGFSFIGNTGPYEVSK	2	1	1	Q9JHB5		0	3.73277	0	2	2108	1.70717	47.1606	0
	High	VENAcYALK	1	1	1	Q9JHB5	C5(Carbamidomethyl)	0	2.75874	0	2	1067.52	-0.0719452	21.457	0
	High	SFQQELDTR	1	1	1	Q9JHB5		0	2.53784	0	2	1123.54	-2.26551	26.1731	0
	Medium	SLISmEEINR	1	1	1	Q9JHB5	M5(Oxidation)	0	2.18132	0	2	1207.6	2.04338	28.1862	0
A0A0G2KAJ7	Collagen alpha-1(XII) chain OS=Rattus norvegicus OX=10116 GN=Col12a1 PE=1 SV=1 - [A0A0G2KAJ7_RAT]	18.7784	2.74	1	7	7	7	3143	342.315	5.64307
	A2	Sequence	# PSMs	# Proteins	# Protein Groups	Protein Group Accessions	Modifications	ΔCn	XCorr	Probability	Charge	MH+ [Da]	ΔM [ppm]	RT [min]	# Missed Cleavages
	High	GPGDLEAPSNLVISER	1	1	1	A0A0G2KAJ7		0	3.29225	0	2	1653.85	4.2535	38.1151	0
	High	VQIALAQYSGDPR	1	1	1	A0A0G2KAJ7		0	3.26973	0	2	1417.74	-0.348286	33.6226	0
	High	LQPQTTYDITVLPmYK	1	1	1	A0A0G2KAJ7	M14(Oxidation)	0	2.84728	0	2	1926.99	2.1011	42.37	0
	High	IVEVFEIGPK	1	1	1	A0A0G2KAJ7		0	2.57889	0	2	1130.65	-0.192774	40.2833	0
	High	NTFTESAGSR	1	1	1	A0A0G2KAJ7		0	2.43614	0	2	1069.49	1.79912	14.9574	0
	Medium	TSDPTmSSFR	1	1	1	A0A0G2KAJ7	M6(Oxidation)	0	2.2186	0	2	1144.49	-2.68589	17.4932	0
	Medium	SLYDDIEAGEK	1	1	1	A0A0G2KAJ7		0	2.13551	0	2	1239.58	1.69905	33.6432	0
Q6MGB5	Estradiol 17-beta-dehydrogenase 8 OS=Rattus norvegicus OX=10116 GN=Hsd17b8 PE=1 SV=1 - [DHB8_RAT]	18.7229	31.66	3	5	5	5	259	26.7738	6.55127
	A2	Sequence	# PSMs	# Proteins	# Protein Groups	Protein Group Accessions	Modifications	ΔCn	XCorr	Probability	Charge	MH+ [Da]	ΔM [ppm]	RT [min]	# Missed Cleavages
	High	GTFLVTQAAAQALVSSGGR	1	2	1	Q6MGB5		0	4.72804	0	2	1833.99	3.40973	46.6337	0
	High	LAAEGAAVAAcDLDGAAAQDTVR	1	3	1	Q6MGB5	C11(Carbamidomethyl)	0	4.56219	0	3	2216.05	-3.86127	37.5968	0
	High	HAAFQADVSEGPAAK	1	3	1	Q6MGB5		0	3.63165	0	2	1498.73	-0.161615	21.2561	0
	High	SALALVTGAGSGIGR	1	1	1	Q6MGB5		0	3.42129	0	2	1329.74	-5.68299	38.327	0
	Medium	LLGNPGSEDR	1	3	1	Q6MGB5		0	2.37971	0	2	1057.53	1.10511	18.6096	0
P04797	Glyceraldehyde-3-phosphate dehydrogenase OS=Rattus norvegicus OX=10116 GN=Gapdh PE=1 SV=3 - [G3P_RAT]	18.7077	20.42	17	5	5	6	333	35.8052	8.03076
	A2	Sequence	# PSMs	# Proteins	# Protein Groups	Protein Group Accessions	Modifications	ΔCn	XCorr	Probability	Charge	MH+ [Da]	ΔM [ppm]	RT [min]	# Missed Cleavages
	High	IVSNAScTTNcLAPLAK	1	7	1	P04797	C7(Carbamidomethyl); C11(Carbamidomethyl)	0	4.03951	0	2	1819.91	2.31522	30.8825	0
	High	GAAQNIIPASTGAAK	1	8	1	P04797		0	3.40611	0	2	1369.74	-1.17717	25.1354	0
	High	LVINGKPITIFQER	1	7	1	P04797		0	3.13278	0	3	1627.95	-1.30189	39.8747	0
	High	VPTPNVSVVDLTcR	2	8	1	P04797	C13(Carbamidomethyl)	0	2.95675	0	2	1556.82	4.11135	38.7496	0
	Medium	VGVNGFGR	1	8	1	P04797		0	2.30726	0	2	805.433	1.52161	22.4884	0
Q6AY48	Poly(rC)-binding protein 3 OS=Rattus norvegicus OX=10116 GN=Pcbp3 PE=1 SV=1 - [Q6AY48_RAT]	18.6743	18.5	5	4	4	5	319	33.7626	8.51416
	A2	Sequence	# PSMs	# Proteins	# Protein Groups	Protein Group Accessions	Modifications	ΔCn	XCorr	Probability	Charge	MH+ [Da]	ΔM [ppm]	RT [min]	# Missed Cleavages
	High	ESTGAQVQVAGDmLPNSTER	2	4	1	Q6AY48	M13(Oxidation)	0	5.40448	0	3	2105.98	-0.0843207	28.042	0
	High	INISEGNcPER	1	4	1	Q6AY48	C8(Carbamidomethyl)	0	3.41201	0	2	1288.6	0.421663	20.8958	0
	High	LVVPASQcGSLIGK	1	4	1	Q6AY48	C8(Carbamidomethyl)	0	2.63076	0	2	1428.79	0.189186	33.5386	0
	Medium	EVGSIIGKKGETVK	1	2	1	Q6AY48		0	2.19605	0	2	1444.84	4.92268	41.7888	2
M0R757	Elongation factor 1-alpha OS=Rattus norvegicus OX=10116 GN=LOC100360413 PE=3 SV=1 - [M0R757_RAT]	18.664	13.85	4	6	6	7	462	50.0761	9.01221
	A2	Sequence	# PSMs	# Proteins	# Protein Groups	Protein Group Accessions	Modifications	ΔCn	XCorr	Probability	Charge	MH+ [Da]	ΔM [ppm]	RT [min]	# Missed Cleavages
	High	mDSTEPPYSQK	1	3	1	M0R757	M1(Oxidation)	0	3.46857	0	2	1298.56	1.39163	14.6644	0
	High	IGGIGTVPVGR	1	4	1	M0R757		0	3.04977	0	2	1025.61	1.07684	29.1781	0
	High	STTTGHLIYK	1	3	1	M0R757		0	2.74566	0	2	1120.6	-1.0378	17.4399	0
	High	YYVTIIDAPGHR	1	2	1	M0R757		0	2.65716	0	2	1404.73	-0.147403	32.6596	0
	Medium	MDSTEPPYSQK	1	3	1	M0R757		0	2.35936	0	2	1282.56	0.0140481	18.2027	0
	Medium	QLIVGVNK	1	4	1	M0R757		0	2.20284	0	2	870.542	0.896229	24.1357	0
	Medium	EHALLAYTLGVK	1	4	1	M0R757		0	2.18068	0	2	1314.75	2.85046	36.6076	0
U3R7A7	Keratin 71 OS=Rattus norvegicus OX=10116 GN=Krt71 PE=2 SV=1 - [U3R7A7_RAT]	18.5522	5.93	3	1	4	6	523	57.2858	6.60986
	A2	Sequence	# PSMs	# Proteins	# Protein Groups	Protein Group Accessions	Modifications	ΔCn	XCorr	Probability	Charge	MH+ [Da]	ΔM [ppm]	RT [min]	# Missed Cleavages
	High	FLEQQNQVLETK	3	4	1	U3R7A7		0	3.80895	0	2	1476.77	3.21928	29.6336	0
	High	AEAEALYQTK	1	3	2	U3R7A7;Q6IFZ5		0	3.16011	0	2	1123.56	0.773496	20.9228	0
	Medium	FASFIDKVR	1	26	7	Q10758;A0A0G2JST3;Q4FZU2;Q6P6Q2;Q6IG05;U3R7A7;Q6IFZ5		0	2.29585	0	2	1082.6	0.160358	31.0931	1
	Medium	FASFIDK	1	28	7	Q10758;A0A0G2JST3;Q4FZU2;Q6P6Q2;Q6IG05;U3R7A7;Q6IFZ5		0	2.17356	0	2	827.43	0.633468	30.4475	0
Q02874	Core histone macro-H2A.1 OS=Rattus norvegicus OX=10116 GN=H2afy PE=1 SV=4 - [H2AY_RAT]	18.5319	20.22	2	6	6	6	371	39.4794	9.78857
	A2	Sequence	# PSMs	# Proteins	# Protein Groups	Protein Group Accessions	Modifications	ΔCn	XCorr	Probability	Charge	MH+ [Da]	ΔM [ppm]	RT [min]	# Missed Cleavages
	High	AISSYFVSTmSSSIK	1	2	1	Q02874	M10(Oxidation)	0	4.48603	0	2	1623.8	1.12661	36.3283	0
	High	AASADSTTEGAPTDGFTVLSTK	1	2	1	Q02874		0	3.96212	0	2	2127.01	-0.0303895	36.4188	0
	High	GKLEAIITPPPAK	1	2	1	Q02874		0	2.95494	0	2	1334.8	-0.673488	29.01	1
	High	NcLALADDR	1	2	1	Q02874	C2(Carbamidomethyl)	0	2.75094	0	2	1047.49	0.691417	23.737	0
	Medium	DDLGSTLEK	1	1	1	Q02874		0	2.19919	0	2	977.479	0.180121	23.1336	0
	Medium	SLFLGQK	1	2	1	Q02874		0	2.17872	0	2	792.461	-0.126177	28.4851	0
D3ZNV6	ELMO domain-containing 2 OS=Rattus norvegicus OX=10116 GN=Elmod2 PE=1 SV=1 - [D3ZNV6_RAT]	18.3936	20.48	2	6	6	7	293	34.7606	8.57275
	A2	Sequence	# PSMs	# Proteins	# Protein Groups	Protein Group Accessions	Modifications	ΔCn	XCorr	Probability	Charge	MH+ [Da]	ΔM [ppm]	RT [min]	# Missed Cleavages
	High	IFDTYGGAQR	1	2	1	D3ZNV6		0	3.26759	0	2	1127.55	-1.20868	25.3579	0
	High	GLLmDcNAVLTLK	2	2	1	D3ZNV6	M4(Oxidation); C6(Carbamidomethyl)	0	3.23002	0	2	1463.77	4.14299	41.8204	0
	High	VAESDLDR	1	2	1	D3ZNV6		0	2.5188	0	2	904.437	0.223518	14.2674	0
	Medium	TcLLQITGYR	1	2	1	D3ZNV6	C2(Carbamidomethyl)	0	2.289	0	2	1224.64	-1.49908	38.8696	0
	Medium	QLYHDVENVR	1	2	1	D3ZNV6		0	2.22451	0	2	1272.63	0.0510828	21.5774	0
	Medium	IENSLTYSK	1	2	1	D3ZNV6		0	2.1366	0	2	1054.54	0.588461	20.1813	0
Q9QY86	Nuclear factor I-X (Fragment) OS=Rattus norvegicus OX=10116 GN=NFIX PE=2 SV=1 - [Q9QY86_RAT]	18.2107	25.69	15	4	4	6	144	16.9891	9.77393
	A2	Sequence	# PSMs	# Proteins	# Protein Groups	Protein Group Accessions	Modifications	ΔCn	XCorr	Probability	Charge	MH+ [Da]	ΔM [ppm]	RT [min]	# Missed Cleavages
	High	AVKDELLGEKPEIK	1	4	1	Q9QY86		0	3.70261	0	3	1568.89	-2.29009	26.7855	1
	High	KPPccVLSNPDQK	2	15	1	Q9QY86	C4(Carbamidomethyl); C5(Carbamidomethyl)	0	3.31705	0	2	1542.74	1.04467	19.0956	0
	High	DELLGEKPEIK	2	4	1	Q9QY86		0	3.09769	0	2	1270.69	0.408773	27.1932	0
	Medium	EDFVLTITGK	1	4	1	Q9QY86		0	2.19671	0	2	1122.6	0.219504	40.9915	0
F1LMW7	Myristoylated alanine-rich C-kinase substrate OS=Rattus norvegicus OX=10116 GN=Marcks PE=1 SV=3 - [F1LMW7_RAT]	17.9614	24.92	2	5	5	5	309	29.942	4.36084
	A2	Sequence	# PSMs	# Proteins	# Protein Groups	Protein Group Accessions	Modifications	ΔCn	XCorr	Probability	Charge	MH+ [Da]	ΔM [ppm]	RT [min]	# Missed Cleavages
	High	DEAAAAAGGDAAAAPGEQAGGAGAEGAEGGESR	1	2	1	F1LMW7		0	6.08271	0	3	2799.2	-0.712423	23.591	0
	High	EAGEGAEAEGATADGAK	1	2	1	F1LMW7		0	4.1871	0	2	1533.67	0.788201	13.8956	0
	High	AEEPSEAVGEK	1	2	1	F1LMW7		0	2.79115	0	2	1145.53	0.755354	13.992	0
	High	AEDGAAPSPSSETPK	1	2	1	F1LMW7		0	2.45552	0	2	1443.65	-3.91292	15.5868	0
	High	KEAGEGAEAEGATADGAK	1	2	1	F1LMW7		0	2.44491	0	2	1661.77	6.60449	8.3072	1
Q6IFU8	Keratin, type I cytoskeletal 17 OS=Rattus norvegicus OX=10116 GN=Krt17 PE=1 SV=1 - [K1C17_RAT]	17.7026	13.39	21	1	6	6	433	48.0931	5.021
	A2	Sequence	# PSMs	# Proteins	# Protein Groups	Protein Group Accessions	Modifications	ΔCn	XCorr	Probability	Charge	MH+ [Da]	ΔM [ppm]	RT [min]	# Missed Cleavages
	High	EVATNSELVQSGK	1	3	2	Q6IFV1;Q6IFU8		0	3.74264	0	2	1361.69	0.0603641	19.6849	0
	High	VLDELTLAR	1	9	3	Q6IFV1;Q6IFU8;Q6IFU7		0	3.41471	0	2	1029.59	0.334676	34.998	0
	High	LEQEIATYR	1	15	4	Q6IFV1;Q6IFU8;Q6IFU7;Q6IFU9		0	3.03382	0	2	1122.58	-0.955695	24.5689	0
	High	cEmEQQNQEYK	1	3	2	Q6IFV1;Q6IFU8	C1(Carbamidomethyl); M3(Oxidation)	0	2.55267	0	2	1502.59	0.40643	7.03799	0
	High	LASYLDKVR	1	4	1	Q6IFU8		0	2.54803	0	2	1064.61	0.802239	24.8995	1
	High	LAADDFR	1	22	4	Q6IFW6;Q6IFV1;Q6IFU8;Q6IFU7		0	2.41078	0	2	807.4	0.897762	23.0397	0
D3ZDR2	Charged multivesicular body protein 6 OS=Rattus norvegicus OX=10116 GN=Chmp6 PE=1 SV=1 - [D3ZDR2_RAT]	17.3548	19.5	1	3	3	5	200	23.2741	5.31299
	A2	Sequence	# PSMs	# Proteins	# Protein Groups	Protein Group Accessions	Modifications	ΔCn	XCorr	Probability	Charge	MH+ [Da]	ΔM [ppm]	RT [min]	# Missed Cleavages
	High	VmEGLQVGNEcLNK	2	1	1	D3ZDR2	M2(Oxidation); C11(Carbamidomethyl)	0	4.19712	0	2	1606.76	0.0479384	27.9037	0
	High	ILDETQEAVEYQR	1	1	1	D3ZDR2		0	3.85791	0	2	1593.77	-0.913461	29.4334	0
	High	mHQVmSIEEVER	2	1	1	D3ZDR2	M1(Oxidation); M5(Oxidation)	0	3.46328	0	2	1519.69	0.411223	20.2932	0
F1LNE5	Protein MEMO1 OS=Rattus norvegicus OX=10116 GN=Memo1 PE=1 SV=1 - [F1LNE5_RAT]	17.0937	22.66	2	5	5	6	278	31.5655	6.94678
	A2	Sequence	# PSMs	# Proteins	# Protein Groups	Protein Group Accessions	Modifications	ΔCn	XCorr	Probability	Charge	MH+ [Da]	ΔM [ppm]	RT [min]	# Missed Cleavages
	High	YSYYDESQGEIYR	1	2	1	F1LNE5		0	3.81099	0	2	1672.71	-0.0725513	32.1545	0
	Medium	IFILGPSHHVPLSR	2	2	1	F1LNE5		0	2.87358	0	4	1572.9	-0.511227	33.0863	0
	Medium	SGmNmSFSFLNYAQSSQcR	1	2	1	F1LNE5	M3(Oxidation); M5(Oxidation); C18(Carbamidomethyl)	0	2.81163	0	3	2246.93	2.49482	42.0142	0
	High	cALSSVDIYR	1	2	1	F1LNE5	C1(Carbamidomethyl)	0	2.67549	0	2	1183.58	-0.362683	32.9174	0
	Medium	TPLYDLR	1	2	1	F1LNE5		0	2.15659	0	2	877.476	-2.21502	30.3827	0
Q4KLM9	Asparaginyl-tRNA synthetase OS=Rattus norvegicus OX=10116 GN=Nars PE=1 SV=1 - [Q4KLM9_RAT]	16.8967	15.35	4	5	5	5	404	46.3087	5.09717
	A2	Sequence	# PSMs	# Proteins	# Protein Groups	Protein Group Accessions	Modifications	ΔCn	XCorr	Probability	Charge	MH+ [Da]	ΔM [ppm]	RT [min]	# Missed Cleavages
	High	SPVASIVYDLNPNFK	1	4	1	Q4KLM9		0	4.08333	0	3	1663.87	3.44299	47.9483	0
	High	LmTDTINEPILLcR	1	4	1	Q4KLM9	M2(Oxidation); C13(Carbamidomethyl)	0	3.92048	0	2	1704.87	0.157336	40.8222	0
	High	LEDLVcDVVDR	1	4	1	Q4KLM9	C6(Carbamidomethyl)	0	3.48769	0	2	1332.65	0.69123	39.1826	0
	High	EGIDPAPYYWYTDQR	1	4	1	Q4KLM9		0	2.94478	0	2	1873.84	2.90888	44.4187	0
	High	DVcLYPR	1	4	1	Q4KLM9	C3(Carbamidomethyl)	0	2.46044	0	2	922.447	1.49002	28.2461	0
F1LMV6	Desmoplakin OS=Rattus norvegicus OX=10116 GN=Dsp PE=1 SV=1 - [F1LMV6_RAT]	16.696	2.36	2	6	6	6	2877	332.187	6.82959
	A2	Sequence	# PSMs	# Proteins	# Protein Groups	Protein Group Accessions	Modifications	ΔCn	XCorr	Probability	Charge	MH+ [Da]	ΔM [ppm]	RT [min]	# Missed Cleavages
	High	GFFDPNTEENLTYLQLK	1	2	1	F1LMV6		0	4.53608	0	2	2028.98	-3.30439	50.8067	0
	Medium	IKNDLNLKK	1	1	1	F1LMV6		0	2.81259	0	3	1085.67	-0.882944	12.3882	2
	Medium	IEVLEEELR	1	1	1	F1LMV6		0	2.35862	0	2	1129.61	2.19815	36.0612	0
	Medium	ETQSQLETER	1	1	1	F1LMV6		0	2.35464	0	2	1220.58	1.38678	14.4714	0
	Medium	ALLQAILQTEDmLK	1	1	1	F1LMV6	M12(Oxidation)	0	2.3482	0	2	1602.88	3.60343	52.8104	0
	Medium	FGDSNTVmR	1	1	1	F1LMV6	M8(Oxidation)	0	2.28585	0	2	1042.46	0.869157	14.7567	0
P19945	60S acidic ribosomal protein P0 OS=Rattus norvegicus OX=10116 GN=Rplp0 PE=1 SV=2 - [RLA0_RAT]	16.1447	17.03	1	4	4	5	317	34.1938	6.25244
	A2	Sequence	# PSMs	# Proteins	# Protein Groups	Protein Group Accessions	Modifications	ΔCn	XCorr	Probability	Charge	MH+ [Da]	ΔM [ppm]	RT [min]	# Missed Cleavages
	High	AGAIAPcEVTVPAQNTGLGPEK	2	1	1	P19945	C7(Carbamidomethyl)	0	4.64899	0	3	2180.11	1.73735	35.0098	0
	High	GHLENNPALEK	1	1	1	P19945		0	3.1684	0	2	1221.62	0.66565	14.8435	0
	High	TSFFQALGITTK	1	1	1	P19945		0	2.89098	0	2	1313.72	4.53575	49.173	0
	Medium	GNVGFVFTK	1	1	1	P19945		0	2.26489	0	2	968.52	0.0266696	34.0382	0
F1LN59	Eukaryotic translation initiation factor 4, gamma 2 OS=Rattus norvegicus OX=10116 GN=Eif4g2 PE=1 SV=2 - [F1LN59_RAT]	16.1142	5.96	1	4	4	5	906	102.05	7.13721
	A2	Sequence	# PSMs	# Proteins	# Protein Groups	Protein Group Accessions	Modifications	ΔCn	XCorr	Probability	Charge	MH+ [Da]	ΔM [ppm]	RT [min]	# Missed Cleavages
	High	LAEDAPNFDGPAAEGQPGQK	2	1	1	F1LN59		0	4.24511	0	3	2011.94	0.309229	29.4052	0
	Medium	LDLIHESILHK	1	1	1	F1LN59		0	3.03438	0	3	1317.75	1.44025	33.3016	0
	High	DLGVFIPAPmAQGR	1	1	1	F1LN59	M10(Oxidation)	0	2.53469	0	2	1487.77	0.505351	42.1238	0
	Medium	GVILLIVDK	1	1	1	F1LN59		0	2.16822	0	2	969.635	0.854068	43.0204	0
Q63699	Cyclin-dependent kinase 2 OS=Rattus norvegicus OX=10116 GN=Cdk2 PE=1 SV=1 - [CDK2_RAT]	15.5548	17.11	2	3	4	5	298	33.866	8.67529
	A2	Sequence	# PSMs	# Proteins	# Protein Groups	Protein Group Accessions	Modifications	ΔCn	XCorr	Probability	Charge	MH+ [Da]	ΔM [ppm]	RT [min]	# Missed Cleavages
	High	FmDASALTGLPLPLIK	1	2	1	Q63699	M2(Oxidation)	0	4.2058	0	2	1702.94	-1.88398	53.1634	0
	High	LDTETEGVPSTAIR	2	2	1	Q63699		0	3.25045	0	2	1488.75	-0.0990434	28.4943	0
	High	IGEGTYGVVYK	1	3	2	P39951;Q63699		0	2.61687	0	2	1185.61	-0.320237	29.3747	0
	Medium	LLDVIHTENK	1	2	1	Q63699		0	2.28393	0	2	1181.65	0.828231	25.9042	0
Q6AY23	Pyrroline-5-carboxylate reductase 2 OS=Rattus norvegicus OX=10116 GN=Pycr2 PE=2 SV=1 - [P5CR2_RAT]	15.4811	21.56	2	2	5	5	320	33.6516	7.76709
	A2	Sequence	# PSMs	# Proteins	# Protein Groups	Protein Group Accessions	Modifications	ΔCn	XCorr	Probability	Charge	MH+ [Da]	ΔM [ppm]	RT [min]	# Missed Cleavages
	High	IIASSPEmDLPTVSALR	1	1	1	Q6AY23	M8(Oxidation)	0	3.50546	0	2	1815.96	2.22916	40.5513	0
	High	EGATVYATGTHALVEDGK	1	1	1	Q6AY23		0	3.48392	0	3	1818.89	1.02027	27.4648	0
	High	LGAQALLGAAK	1	3	2	Q6AY23;D3ZXI0		0	2.91754	0	2	1012.62	0.197151	32.5609	0
	High	cmTNTPVVVR	1	3	2	Q6AY23;D3ZXI0	C1(Carbamidomethyl); M2(Oxidation)	0	2.91355	0	2	1192.58	1.02033	19.6495	0
	High	SLLINAVEAScIR	1	2	2	Q6AY23;D3ZXI0	C11(Carbamidomethyl)	0	2.66058	0	2	1445.78	0.829431	43.3137	0
B3DMA5	CCR4-NOT transcription complex, subunit 7 OS=Rattus norvegicus OX=10116 GN=Cnot7 PE=1 SV=1 - [B3DMA5_RAT]	15.3513	23.51	1	5	5	5	285	32.6969	4.84326
	A2	Sequence	# PSMs	# Proteins	# Protein Groups	Protein Group Accessions	Modifications	ΔCn	XCorr	Probability	Charge	MH+ [Da]	ΔM [ppm]	RT [min]	# Missed Cleavages
	High	GGLQEVAEQLELER	1	1	1	B3DMA5		0	4.11101	0	2	1570.81	1.06581	45.8159	0
	High	LFFPVIYDVK	1	1	1	B3DMA5		0	2.93054	0	2	1240.7	2.07271	52.3083	0
	Medium	IGPQHQAGSDSLLTGmAFFK	1	1	1	B3DMA5	M16(Oxidation)	0	2.91211	0	3	2121.04	-3.40791	40.3131	0
	High	SNADYQYQLLR	1	1	1	B3DMA5		0	2.73031	0	2	1370.67	1.09656	33.865	0
	High	EmFFEDHIDDAK	1	1	1	B3DMA5	M2(Oxidation)	0	2.66732	0	2	1512.63	0.0376064	30.4226	0
A0A0G2K654	Histone cluster 1 H1 family member c OS=Rattus norvegicus OX=10116 GN=Hist1h1c PE=1 SV=1 - [A0A0G2K654_RAT]	15.2615	15.57	4	3	4	5	212	21.3037	11.0044
	A2	Sequence	# PSMs	# Proteins	# Protein Groups	Protein Group Accessions	Modifications	ΔCn	XCorr	Probability	Charge	MH+ [Da]	ΔM [ppm]	RT [min]	# Missed Cleavages
	High	ALAAAGYDVEK	1	4	1	A0A0G2K654		0	3.34067	0	2	1107.57	1.47029	24.3181	0
	High	KASGPPVSELITK	1	3	1	A0A0G2K654		0	3.30626	0	2	1326.76	0.592497	26.6661	1
	High	ASGPPVSELITK	2	3	1	A0A0G2K654		0	2.99891	0	2	1198.67	0.247874	31.8659	0
	High	SGVSLAALK	1	4	2	D4A3K5;A0A0G2K654		0	2.72959	0	2	845.51	1.37219	29.8229	0
E9PT76	Uncharacterized protein OS=Rattus norvegicus OX=10116 PE=3 SV=3 - [E9PT76_RAT]	15.1301	27.15	16	5	5	5	221	24.2291	10.0962
	A2	Sequence	# PSMs	# Proteins	# Protein Groups	Protein Group Accessions	Modifications	ΔCn	XCorr	Probability	Charge	MH+ [Da]	ΔM [ppm]	RT [min]	# Missed Cleavages
	High	SLEEIYLFSLPIK	1	15	1	E9PT76		0	3.62201	0	2	1551.87	3.97144	56.9544	0
	High	LLmmAGIDDcYTSAR	1	11	1	E9PT76	M3(Oxidation); M4(Oxidation); C10(Carbamidomethyl)	0	3.37305	0	2	1748.77	0.285555	31.2303	0
	Medium	IGKPHTVPcK	1	10	1	E9PT76	C9(Carbamidomethyl)	0	2.84878	0	3	1136.62	0.313441	5.63523	0
	High	GTGIVSAPVPK	1	12	1	E9PT76		0	2.75673	0	2	1025.6	0.72908	24.8974	0
	High	GcTATLGNFAK	1	11	1	E9PT76	C2(Carbamidomethyl)	0	2.52956	0	2	1139.55	-0.0949233	27.1957	0
P05982	NAD(P)H dehydrogenase [quinone] 1 OS=Rattus norvegicus OX=10116 GN=Nqo1 PE=1 SV=4 - [NQO1_RAT]	15.0192	22.26	1	5	5	5	274	30.927	8.42627
	A2	Sequence	# PSMs	# Proteins	# Protein Groups	Protein Group Accessions	Modifications	ΔCn	XCorr	Probability	Charge	MH+ [Da]	ΔM [ppm]	RT [min]	# Missed Cleavages
	High	DSENFQYPVESSLAYK	1	1	1	P05982		0	4.3474	0	2	1876.86	0.0168634	39.9543	0
	High	VLVAGFAYTYATmYDK	1	1	1	P05982	M13(Oxidation)	0	3.24099	0	2	1828.89	1.98031	46.7115	0
	High	ALIVLAHAER	1	1	1	P05982		0	2.89714	0	2	1092.65	-1.51637	27.286	0
	Medium	LSPDIVAEQK	1	1	1	P05982		0	2.28417	0	2	1099.6	-0.451754	25.5046	0
	Medium	EAAVEALKK	1	1	1	P05982		0	2.24952	0	2	958.558	1.12422	13.2058	1
P15791	Calcium/calmodulin-dependent protein kinase type II subunit delta OS=Rattus norvegicus OX=10116 GN=Camk2d PE=1 SV=1 - [KCC2D_RAT]	14.9643	8.07	1	3	4	5	533	60.0426	7.26904
	A2	Sequence	# PSMs	# Proteins	# Protein Groups	Protein Group Accessions	Modifications	ΔCn	XCorr	Probability	Charge	MH+ [Da]	ΔM [ppm]	RT [min]	# Missed Cleavages
	High	FTDEYQLFEELGK	1	1	1	P15791		0	3.66603	0	2	1618.77	1.73819	49.0751	0
	High	DLKPENLLLASK	2	9	3	P11275;G3V9G3;P15791		0	3.46543	0	3	1340.78	-0.307292	36.8176	0
	High	IPTGQEYAAK	1	1	1	P15791		0	2.49732	0	2	1077.56	-0.565108	18.0618	0
	Medium	ITASEALK	1	1	1	P15791		0	2.1908	0	2	832.478	0.175856	18.9224	0
Q3B8P5	Psmd8 protein (Fragment) OS=Rattus norvegicus OX=10116 GN=Psmd8 PE=2 SV=1 - [Q3B8P5_RAT]	14.655	12.28	2	3	3	4	285	32.3167	6.37939
	A2	Sequence	# PSMs	# Proteins	# Protein Groups	Protein Group Accessions	Modifications	ΔCn	XCorr	Probability	Charge	MH+ [Da]	ΔM [ppm]	RT [min]	# Missed Cleavages
	High	HPVSLEQYLmEGSYNK	2	2	1	Q3B8P5	M10(Oxidation)	0	5.39072	0	3	1910.9	0.0385131	37.9971	0
	High	VAEFHTELER	1	2	1	Q3B8P5		0	2.90633	0	2	1230.61	1.38419	23.9077	0
	High	DIQTNVYIK	1	2	1	Q3B8P5		0	2.40793	0	2	1093.59	0.187965	29.365	0
B5DF25	Ribosome assembly factor mrt4 (Fragment) OS=Rattus norvegicus OX=10116 GN=Mrto4 PE=2 SV=1 - [B5DF25_RAT]	14.4837	23.43	2	5	5	5	239	27.5	8.27979
	A2	Sequence	# PSMs	# Proteins	# Protein Groups	Protein Group Accessions	Modifications	ΔCn	XCorr	Probability	Charge	MH+ [Da]	ΔM [ppm]	RT [min]	# Missed Cleavages
	High	GVVTLLSDYEVcK	1	2	1	B5DF25	C12(Carbamidomethyl)	0	3.81369	0	2	1482.75	-0.749851	43.5738	0
	High	SPSDEYKDNLHQVSK	1	2	1	B5DF25		0	3.17173	0	3	1746.83	1.92662	18.2931	1
	High	GEVGLLFTNR	1	2	1	B5DF25		0	2.79541	0	2	1105.6	0.380034	38.1576	0
	High	LFGYEmAEFK	1	2	1	B5DF25	M6(Oxidation)	0	2.4207	0	2	1250.57	-1.19279	38.7389	0
	Medium	QNLIEELR	1	1	1	B5DF25		0	2.28218	0	2	1014.56	-0.754842	35.6301	0
G3V7Q7	IQ motif containing GTPase activating protein 1 (Predicted), isoform CRA_b OS=Rattus norvegicus OX=10116 GN=Iqgap1 PE=1 SV=1 - [G3V7Q7_RAT]	14.4113	3.68	2	5	5	5	1657	188.714	6.43018
	A2	Sequence	# PSMs	# Proteins	# Protein Groups	Protein Group Accessions	Modifications	ΔCn	XCorr	Probability	Charge	MH+ [Da]	ΔM [ppm]	RT [min]	# Missed Cleavages
	High	SNQQLENDLNLmDIK	1	2	1	G3V7Q7	M12(Oxidation)	0	3.43461	0	2	1790.86	0.58444	38.2856	0
	High	VDFTEEEINNmK	1	1	1	G3V7Q7	M11(Oxidation)	0	3.02781	0	2	1484.66	1.13084	28.4548	0
	High	LGLAPQIQDLYGK	1	1	1	G3V7Q7		0	2.98183	0	2	1415.79	0.950503	43.05	0
	High	LTAEEmDER	1	1	1	G3V7Q7	M6(Oxidation)	0	2.70704	0	2	1109.48	0.400957	9.55904	0
	Medium	IFYPETTDIYDR	1	1	1	G3V7Q7		0	2.25999	0	2	1532.73	2.35069	38.6866	0
P06761	Endoplasmic reticulum chaperone BiP OS=Rattus norvegicus OX=10116 GN=Hspa5 PE=1 SV=1 - [BIP_RAT]	14.375	6.73	1	1	3	4	654	72.3024	5.16064
	A2	Sequence	# PSMs	# Proteins	# Protein Groups	Protein Group Accessions	Modifications	ΔCn	XCorr	Probability	Charge	MH+ [Da]	ΔM [ppm]	RT [min]	# Missed Cleavages
	High	SQIFSTASDNQPTVTIK	1	1	1	P06761		0	4.31811	0	2	1836.93	-0.513014	34.5145	0
	High	IINEPTAAAIAYGLDK	2	8	2	P63018;P06761		0	3.88208	0	2	1659.9	1.40931	42.6901	0
	High	VEIIANDQGNR	1	9	2	P63018;P06761		0	2.57056	0	2	1228.63	-0.00158179	20.7937	0
Q6AYS3	Carboxypeptidase OS=Rattus norvegicus OX=10116 GN=Ctsa PE=1 SV=1 - [Q6AYS3_RAT]	14.2699	6.58	1	4	4	4	456	51.183	5.23682
	A2	Sequence	# PSMs	# Proteins	# Protein Groups	Protein Group Accessions	Modifications	ΔCn	XCorr	Probability	Charge	MH+ [Da]	ΔM [ppm]	RT [min]	# Missed Cleavages
	High	cNFYDNKDPDcVNNLQEVSR	1	1	1	Q6AYS3	C1(Carbamidomethyl); C11(Carbamidomethyl)	0	5.49559	0	3	2487.07	-0.220426	31.5931	1
	High	DPDcVNNLQEVSR	1	1	1	Q6AYS3	C4(Carbamidomethyl)	0	3.60849	0	2	1545.7	-0.348704	26.9588	0
	High	cNFYDNK	1	1	1	Q6AYS3	C1(Carbamidomethyl)	0	2.67841	0	2	960.388	-0.474282	17.7124	0
	High	DFYHLFPEYK	1	1	1	Q6AYS3		0	2.48741	0	2	1358.64	0.94106	44.5879	0
D3ZPU3	Very-long-chain 3-oxoacyl-CoA reductase OS=Rattus norvegicus OX=10116 GN=Hsd17b12 PE=1 SV=2 - [D3ZPU3_RAT]	14.1132	13.1	2	3	3	4	290	32.1091	9.18799
	A2	Sequence	# PSMs	# Proteins	# Protein Groups	Protein Group Accessions	Modifications	ΔCn	XCorr	Probability	Charge	MH+ [Da]	ΔM [ppm]	RT [min]	# Missed Cleavages
	High	KPTLDKPSAETFVK	2	2	1	D3ZPU3		0	3.95782	0	3	1560.86	0.503903	23.2512	0
	High	LGEWAVVTGGTDGIGK	1	2	1	D3ZPU3		0	3.90274	0	2	1559.8	-1.67373	41.1101	0
	High	SYAEELAK	1	2	1	D3ZPU3		0	2.48413	0	2	910.451	-0.831458	21.1565	0
D4A4A9	Mitochondrial ribosomal protein L19 OS=Rattus norvegicus OX=10116 GN=Mrpl19 PE=1 SV=1 - [D4A4A9_RAT]	13.9977	23.97	1	5	5	5	292	33.6113	9.36377
	A2	Sequence	# PSMs	# Proteins	# Protein Groups	Protein Group Accessions	Modifications	ΔCn	XCorr	Probability	Charge	MH+ [Da]	ΔM [ppm]	RT [min]	# Missed Cleavages
	High	DALPEYSTFDVNmKPVPLEScQEVPVNK	1	1	1	D4A4A9	M13(Oxidation); C21(Carbamidomethyl)	0	4.05569	0	3	3222.54	3.19811	41.8366	0
	High	SGSGLGATFTLR	1	1	1	D4A4A9		0	2.71382	0	2	1166.62	-0.182377	35.9054	0
	High	TSQFLGIcIK	1	1	1	D4A4A9	C8(Carbamidomethyl)	0	2.489	0	2	1166.62	-1.69852	41.1139	0
	High	LDDSLLYLR	1	1	1	D4A4A9		0	2.4041	0	2	1107.6	-0.176646	42.715	0
	Medium	VTTADPYASGK	1	1	1	D4A4A9		0	2.33511	0	2	1109.55	0.805798	16.7215	0
Q52KK3	Solute carrier family 25 member 51 OS=Rattus norvegicus OX=10116 GN=Slc25a51 PE=2 SV=1 - [S2551_RAT]	13.966	8.72	1	2	2	4	298	33.7528	9.71533
	A2	Sequence	# PSMs	# Proteins	# Protein Groups	Protein Group Accessions	Modifications	ΔCn	XCorr	Probability	Charge	MH+ [Da]	ΔM [ppm]	RT [min]	# Missed Cleavages
	High	IQSQIGGPFQSLPmVFK	3	1	1	Q52KK3	M14(Oxidation)	0	4.7086	0	2	1893	4.36796	49.1578	0
	Medium	FTNTYQAFR	1	1	1	Q52KK3		0	2.22123	0	2	1147.56	3.75523	29.2128	0
D3ZW38	Exosome component 6 OS=Rattus norvegicus OX=10116 GN=Exosc6 PE=1 SV=1 - [D3ZW38_RAT]	13.9651	23.53	1	4	4	4	272	28.3816	5.78271
	A2	Sequence	# PSMs	# Proteins	# Protein Groups	Protein Group Accessions	Modifications	ΔCn	XCorr	Probability	Charge	MH+ [Da]	ΔM [ppm]	RT [min]	# Missed Cleavages
	High	GPEESQPPQLYAAEEDETPAAR	1	1	1	D3ZW38		0	3.75	0	3	2385.08	-1.38174	32.9879	0
	High	GGGPAGAGGEAPAALR	1	1	1	D3ZW38		0	3.7249	0	2	1308.67	-0.105778	22.4765	0
	High	ELGLALQEALEPAVR	1	1	1	D3ZW38		0	3.67266	0	2	1608.9	0.477721	48.3548	0
	High	GSAYLEAGGTK	1	1	1	D3ZW38		0	2.81757	0	2	1053.52	-0.690978	18.0087	0
Q63798	Proteasome activator complex subunit 2 OS=Rattus norvegicus OX=10116 GN=Psme2 PE=2 SV=3 - [PSME2_RAT]	13.9307	14.71	1	4	4	4	238	26.84	5.71924
	A2	Sequence	# PSMs	# Proteins	# Protein Groups	Protein Group Accessions	Modifications	ΔCn	XCorr	Probability	Charge	MH+ [Da]	ΔM [ppm]	RT [min]	# Missed Cleavages
	High	IEDGNDFGVAIQEK	1	1	1	Q63798		0	4.57784	0	2	1534.74	-0.0863022	33.3518	0
	High	TKVEAFQTAISK	1	1	1	Q63798		0	3.42623	0	3	1322.73	0.652569	24.9167	1
	High	VEAFQTAISK	1	1	1	Q63798		0	2.99923	0	2	1093.59	0.0580531	27.5188	0
	High	DEAAYGALR	1	1	1	Q63798		0	2.92743	0	2	965.468	-0.310639	23.4325	0
D4A3K5	Histone H1.1 OS=Rattus norvegicus OX=10116 GN=Hist1h1a PE=1 SV=1 - [H11_RAT]	13.6526	13.55	1	2	3	4	214	21.991	10.9897
	A2	Sequence	# PSMs	# Proteins	# Protein Groups	Protein Group Accessions	Modifications	ΔCn	XCorr	Probability	Charge	MH+ [Da]	ΔM [ppm]	RT [min]	# Missed Cleavages
	High	KKPAGPSVSELIVQAVSSSK	1	1	1	D4A3K5		0	4.1389	0	3	2012.14	0.139107	40.6539	1
	High	KPAGPSVSELIVQAVSSSK	2	1	1	D4A3K5		0	3.88588	0	2	1884.04	-0.460192	45.2779	0
	High	SGVSLAALK	1	4	2	D4A3K5;A0A0G2K654		0	2.72959	0	2	845.51	1.37219	29.8229	0
G3V9G3	Calcium/calmodulin-dependent protein kinase II, beta, isoform CRA_a OS=Rattus norvegicus OX=10116 GN=Camk2b PE=1 SV=1 - [G3V9G3_RAT]	13.6514	7.01	7	2	3	4	542	60.4227	7.28369
	A2	Sequence	# PSMs	# Proteins	# Protein Groups	Protein Group Accessions	Modifications	ΔCn	XCorr	Probability	Charge	MH+ [Da]	ΔM [ppm]	RT [min]	# Missed Cleavages
	High	FTDEYQLYEDIGK	1	5	1	G3V9G3		0	3.67338	0	2	1620.74	0.90637	41.8446	0
	High	DLKPENLLLASK	2	9	3	P11275;G3V9G3;P15791		0	3.46543	0	3	1340.78	-0.307292	36.8176	0
	High	NLINQmLTINPAK	1	7	1	G3V9G3	M6(Oxidation)	0	3.3679	0	2	1485.81	0.690602	36.2943	0
Q5U2U7	mRNA cap guanine-N7 methyltransferase OS=Rattus norvegicus OX=10116 GN=Rnmt PE=1 SV=1 - [MCES_RAT]	13.6454	15.84	1	4	4	4	461	52.7833	6.39209
	A2	Sequence	# PSMs	# Proteins	# Protein Groups	Protein Group Accessions	Modifications	ΔCn	XCorr	Probability	Charge	MH+ [Da]	ΔM [ppm]	RT [min]	# Missed Cleavages
	High	LEEGHSSAVAAHYNELQEVGLVK	1	1	1	Q5U2U7		0	4.2722	0	3	2480.24	-1.53338	34.8846	0
	High	ASVDSETESSPGVNETAAASGQR	1	1	1	Q5U2U7		0	3.98296	0	3	2250.01	0.0505209	22.3954	0
	High	GGGSEDEPSPGGLTER	1	1	1	Q5U2U7		0	3.15027	0	2	1544.68	0.480207	21.8865	0
	Medium	DITVLDLGcGK	1	1	1	Q5U2U7	C9(Carbamidomethyl)	0	2.23993	0	2	1190.61	0.780583	40.3405	0
A0A0G2K7X0	Acidic leucine-rich nuclear phosphoprotein 32 family member A OS=Rattus norvegicus OX=10116 GN=Anp32a PE=1 SV=1 - [A0A0G2K7X0_RAT]	13.38	17.47	4	3	3	4	229	26.3001	4.00537
	A2	Sequence	# PSMs	# Proteins	# Protein Groups	Protein Group Accessions	Modifications	ΔCn	XCorr	Probability	Charge	MH+ [Da]	ΔM [ppm]	RT [min]	# Missed Cleavages
	High	SLDLFNcEVTNLNAYR	2	4	1	A0A0G2K7X0	C7(Carbamidomethyl)	0	4.13078	0	2	1928.92	-0.692729	48.9469	0
	High	ISGDLEVLAEK	1	4	1	A0A0G2K7X0		0	3.75598	0	2	1173.64	0.1609	34.5329	0
	Medium	LLPQVmYLDGYDR	1	4	1	A0A0G2K7X0	M6(Oxidation)	0	2.30292	0	2	1598.79	-1.29087	42.6581	0
Q920A6	Retinoid-inducible serine carboxypeptidase OS=Rattus norvegicus OX=10116 GN=Scpep1 PE=2 SV=1 - [RISC_RAT]	13.3331	12.17	1	4	4	4	452	51.1418	5.52881
	A2	Sequence	# PSMs	# Proteins	# Protein Groups	Protein Group Accessions	Modifications	ΔCn	XCorr	Probability	Charge	MH+ [Da]	ΔM [ppm]	RT [min]	# Missed Cleavages
	High	DLDTVASDmmVLLK	1	1	1	Q920A6	M9(Oxidation); M10(Oxidation)	0	4.01741	0	2	1582.77	-0.2693	39.1887	0
	High	NTDGVNFYNILTK	1	1	1	Q920A6		0	3.66979	0	2	1498.76	1.07778	45.8954	0
	Medium	EFQTVPFYIFSESYGGK	1	1	1	Q920A6		0	2.91391	0	3	1998.95	2.6705	54.5403	0
	High	mAAGISLELHK	1	1	1	Q920A6	M1(Oxidation)	0	2.73195	0	2	1185.63	0.514766	27.211	0
A0A0G2K7P7	Mitochondrial carrier 2 OS=Rattus norvegicus OX=10116 GN=Mtch2 PE=1 SV=1 - [A0A0G2K7P7_RAT]	13.3328	22.86	3	4	4	4	245	26.9811	8.00146
	A2	Sequence	# PSMs	# Proteins	# Protein Groups	Protein Group Accessions	Modifications	ΔCn	XCorr	Probability	Charge	MH+ [Da]	ΔM [ppm]	RT [min]	# Missed Cleavages
	High	YcGLcDSIVTIYR	1	3	1	A0A0G2K7P7	C2(Carbamidomethyl); C5(Carbamidomethyl)	0	3.61077	0	2	1619.76	-0.38081	43.0145	0
	High	VLQYYQEcEKPEDLGSANVQK	1	3	1	A0A0G2K7P7	C8(Carbamidomethyl)	0	3.53757	0	3	2498.19	-0.245332	30.6774	0
	High	LcSGVLGTVVHGK	1	3	1	A0A0G2K7P7	C2(Carbamidomethyl)	0	3.43809	0	2	1326.72	0.000702155	28.9835	0
	High	GLFTGLTPR	1	3	1	A0A0G2K7P7		0	2.74636	0	2	961.547	0.15412	38.2396	0
A0A096MJ04	Glutathione S-transferase omega 1, isoform CRA_a OS=Rattus norvegicus OX=10116 GN=Gsto1 PE=1 SV=1 - [A0A096MJ04_RAT]	13.3112	25.35	6	4	4	4	213	24.9276	6.40479
	A2	Sequence	# PSMs	# Proteins	# Protein Groups	Protein Group Accessions	Modifications	ΔCn	XCorr	Probability	Charge	MH+ [Da]	ΔM [ppm]	RT [min]	# Missed Cleavages
	High	LWmATmQEDPVASSHFIDAK	1	3	1	A0A096MJ04	M3(Oxidation); M6(Oxidation)	0	4.50323	0	3	2309.06	2.10255	36.8598	0
	High	LEALELNEcIDHTPK	1	3	1	A0A096MJ04	C9(Carbamidomethyl)	0	3.32452	0	2	1781.88	0.846585	34.5008	0
	High	VPSLVTSFIR	1	3	1	A0A096MJ04		0	2.83653	0	2	1118.66	-0.0763594	44.5116	0
	High	HEIININLK	1	6	1	A0A096MJ04		0	2.64695	0	2	1093.64	0.167312	30.604	0
D3ZJY1	Mitochondrial ribosomal protein L28 OS=Rattus norvegicus OX=10116 GN=Mrpl28 PE=1 SV=1 - [D3ZJY1_RAT]	13.1965	17.9	1	4	4	5	257	30.2179	8.32373
	A2	Sequence	# PSMs	# Proteins	# Protein Groups	Protein Group Accessions	Modifications	ΔCn	XCorr	Probability	Charge	MH+ [Da]	ΔM [ppm]	RT [min]	# Missed Cleavages
	High	LLEEKDPVPLFK	2	1	1	D3ZJY1		0	3.12623	0	2	1427.82	1.3535	37.0903	1
	High	TPTPVHYKPHGAK	1	1	1	D3ZJY1		0	2.51974	0	2	1432.77	1.34751	6.78467	0
	High	TPEEDLcSK	1	1	1	D3ZJY1	C7(Carbamidomethyl)	0	2.47396	0	2	1078.47	1.40487	16.191	0
	Medium	QDPQLHPDNPER	1	1	1	D3ZJY1		0	2.20156	0	2	1445.68	1.74837	15.9528	0
P62804	Histone H4 OS=Rattus norvegicus OX=10116 GN=Hist1h4b PE=1 SV=2 - [H4_RAT]	13.1638	50.49	1	5	5	5	103	11.3604	11.356
	A2	Sequence	# PSMs	# Proteins	# Protein Groups	Protein Group Accessions	Modifications	ΔCn	XCorr	Probability	Charge	MH+ [Da]	ΔM [ppm]	RT [min]	# Missed Cleavages
	High	ISGLIYEETR	1	1	1	P62804		0	3.29149	0	2	1180.62	1.05589	31.8705	0
	High	DNIQGITKPAIR	1	1	1	P62804		0	2.58582	0	2	1325.75	0.143676	25.1536	0
	High	VFLENVIR	1	1	1	P62804		0	2.52999	0	2	989.577	-1.38105	38.8176	0
	High	DAVTYTEHAK	1	1	1	P62804		0	2.42082	0	2	1134.54	1.43296	13.1751	0
	Medium	TVTAmDVVYALK	1	1	1	P62804	M5(Oxidation)	0	2.33568	0	2	1326.7	1.0189	39.386	0
Q91Y81	Septin-2 OS=Rattus norvegicus OX=10116 GN=Sept2 PE=1 SV=1 - [SEPT2_RAT]	12.8205	15.51	1	3	3	3	361	41.5663	6.59521
	A2	Sequence	# PSMs	# Proteins	# Protein Groups	Protein Group Accessions	Modifications	ΔCn	XCorr	Probability	Charge	MH+ [Da]	ΔM [ppm]	RT [min]	# Missed Cleavages
	High	mQAQmQmQmQGGDTDSSTLGHHV	1	1	1	Q91Y81	M1(Oxidation); M5(Oxidation); M7(Oxidation); M9(Oxidation)	0	4.93442	0	3	2582.03	-1.6983	17.7396	0
	High	KVENEDmNKDQILLEK	1	1	1	Q91Y81	M7(Oxidation)	0	4.59425	0	3	1961.99	0.104626	21.3645	2
	High	ASIPFSVVGSNQLIEAK	1	1	1	Q91Y81		0	3.29187	0	2	1759.96	-1.00024	45.1944	0
A0A1B0GWN8	Neuronal membrane glycoprotein M6-a OS=Rattus norvegicus OX=10116 GN=Gpm6a PE=1 SV=1 - [A0A1B0GWN8_RAT]	12.7499	16.28	2	3	3	4	215	24.4132	6.17627
	A2	Sequence	# PSMs	# Proteins	# Protein Groups	Protein Group Accessions	Modifications	ΔCn	XCorr	Probability	Charge	MH+ [Da]	ΔM [ppm]	RT [min]	# Missed Cleavages
	High	SKEEQELHDIHSTR	2	2	1	A0A1B0GWN8		0	4.56008	0	3	1708.83	1.7285	14.655	1
	Medium	IcTVSENFLR	1	2	1	A0A1B0GWN8	C2(Carbamidomethyl)	0	2.31698	0	2	1238.62	-0.226757	34.7647	0
	Medium	QFGIVTIGEEK	1	2	1	A0A1B0GWN8		0	2.2982	0	2	1220.65	2.16397	37.0877	0
Q497B0	Omega-amidase NIT2 OS=Rattus norvegicus OX=10116 GN=Nit2 PE=1 SV=1 - [NIT2_RAT]	12.6752	18.84	1	4	4	4	276	30.6817	7.29834
	A2	Sequence	# PSMs	# Proteins	# Protein Groups	Protein Group Accessions	Modifications	ΔCn	XCorr	Probability	Charge	MH+ [Da]	ΔM [ppm]	RT [min]	# Missed Cleavages
	High	ENSIYLIGGSIPEEDDGK	1	1	1	Q497B0		0	3.61407	0	2	1935.92	0.808971	41.683	0
	High	AVDNQVYVATASPAR	1	1	1	Q497B0		0	3.41684	0	2	1561.8	-0.884543	26.2979	0
	High	FAELAQIYAR	1	1	1	Q497B0		0	3.10042	0	2	1181.63	2.59447	38.0296	0
	High	ADLYSVESK	1	1	1	Q497B0		0	2.54387	0	2	1011.5	-0.0357125	23.0529	0
P04642	L-lactate dehydrogenase A chain OS=Rattus norvegicus OX=10116 GN=Ldha PE=1 SV=1 - [LDHA_RAT]	12.5721	16.27	6	5	5	5	332	36.4273	8.26514
	A2	Sequence	# PSMs	# Proteins	# Protein Groups	Protein Group Accessions	Modifications	ΔCn	XCorr	Probability	Charge	MH+ [Da]	ΔM [ppm]	RT [min]	# Missed Cleavages
	High	VIGSGcNLDSAR	1	3	1	P04642	C6(Carbamidomethyl)	0	2.90074	0	2	1248.6	-0.610658	21.114	0
	High	GEmmDLQHGSLFLK	1	1	1	P04642	M3(Oxidation); M4(Oxidation)	0	2.84877	0	2	1637.77	0.150077	31.5436	0
	High	VTLTPDEEAR	1	2	1	P04642		0	2.44266	0	2	1130.57	0.470768	21.8898	0
	Medium	DQLIVNLLK	1	1	1	P04642		0	2.23515	0	2	1055.65	1.4562	45.9737	0
	Medium	LVIITAGAR	1	5	1	P04642		0	2.14483	0	2	913.581	-2.05676	29.4444	0
D3ZUL3	Collagen type VI alpha 1 chain OS=Rattus norvegicus OX=10116 GN=Col6a1 PE=1 SV=1 - [D3ZUL3_RAT]	12.5172	4.68	1	3	3	3	1025	108.738	5.36377
	A2	Sequence	# PSMs	# Proteins	# Protein Groups	Protein Group Accessions	Modifications	ΔCn	XCorr	Probability	Charge	MH+ [Da]	ΔM [ppm]	RT [min]	# Missed Cleavages
	High	VLLFSDGNSQGATAEAIEK	1	1	1	D3ZUL3		0	4.9566	0	2	1949.98	1.34214	39.1125	0
	High	VAVVQYSGQGQQQPGR	1	1	1	D3ZUL3		0	3.81652	0	2	1701.87	0.200796	22.8023	0
	High	ENYAELLDDGFLK	1	1	1	D3ZUL3		0	3.7441	0	2	1526.74	3.41905	50.3127	0
D3ZXI0	Pyrroline-5-carboxylate reductase OS=Rattus norvegicus OX=10116 GN=Pycr1 PE=3 SV=2 - [D3ZXI0_RAT]	12.4101	14.21	2	1	4	4	359	37.2923	6.94678
	A2	Sequence	# PSMs	# Proteins	# Protein Groups	Protein Group Accessions	Modifications	ΔCn	XCorr	Probability	Charge	MH+ [Da]	ΔM [ppm]	RT [min]	# Missed Cleavages
	High	ELQTmADQETVSPAAIK	1	1	1	D3ZXI0	M5(Oxidation)	0	3.9184	0	2	1847.91	2.08621	28.7132	0
	High	LGAQALLGAAK	1	3	2	Q6AY23;D3ZXI0		0	2.91754	0	2	1012.62	0.197151	32.5609	0
	High	cmTNTPVVVR	1	3	2	Q6AY23;D3ZXI0	C1(Carbamidomethyl); M2(Oxidation)	0	2.91355	0	2	1192.58	1.02033	19.6495	0
	High	SLLINAVEAScIR	1	2	2	Q6AY23;D3ZXI0	C11(Carbamidomethyl)	0	2.66058	0	2	1445.78	0.829431	43.3137	0
Q9EST6	Acidic leucine-rich nuclear phosphoprotein 32 family member B OS=Rattus norvegicus OX=10116 GN=Anp32b PE=1 SV=1 - [AN32B_RAT]	12.3883	18.01	2	4	4	4	272	31.042	3.99268
	A2	Sequence	# PSMs	# Proteins	# Protein Groups	Protein Group Accessions	Modifications	ΔCn	XCorr	Probability	Charge	MH+ [Da]	ΔM [ppm]	RT [min]	# Missed Cleavages
	High	TPAAVQELVLDNcK	1	1	1	Q9EST6	C13(Carbamidomethyl)	0	3.61993	0	2	1557.8	2.45599	37.3259	0
	High	SLDLFGcEVTNR	1	2	1	Q9EST6	C7(Carbamidomethyl)	0	3.35388	0	2	1410.67	0.782481	41.1178	0
	High	LLPQLSYLDGYDR	1	2	1	Q9EST6		0	2.99603	0	2	1552.8	0.520286	46.7875	0
	High	DISTLEPLKR	1	2	1	Q9EST6		0	2.41847	0	2	1171.67	0.388677	29.4368	1
Q8K1G4	Elongation factor-2 (Fragment) OS=Rattus norvegicus OX=10116 GN=Ef-2 PE=4 SV=1 - [Q8K1G4_RAT]	12.0709	14.85	2	4	4	4	303	33.8572	6.44287
	A2	Sequence	# PSMs	# Proteins	# Protein Groups	Protein Group Accessions	Modifications	ΔCn	XCorr	Probability	Charge	MH+ [Da]	ΔM [ppm]	RT [min]	# Missed Cleavages
	High	ETVSEESNVLcLSK	1	2	1	Q8K1G4	C11(Carbamidomethyl)	0	4.35839	0	2	1594.76	-0.356542	33.3674	0
	High	cLYASVLTAQPR	1	2	1	Q8K1G4	C1(Carbamidomethyl)	0	3.04749	0	2	1378.72	4.14245	36.1888	0
	High	GVQYLNEIK	1	2	1	Q8K1G4		0	2.41147	0	2	1063.58	2.54698	30.8407	0
	Medium	EGALcEENmR	1	2	1	Q8K1G4	C5(Carbamidomethyl); M9(Oxidation)	0	2.25352	0	2	1224.5	1.72771	13.4326	0
B0BNF8	HIV-1 tat interactive protein 2, homolog (Human) OS=Rattus norvegicus OX=10116 GN=Htatip2 PE=2 SV=1 - [B0BNF8_RAT]	11.8214	21.07	3	4	4	4	242	26.8389	8.11865
	A2	Sequence	# PSMs	# Proteins	# Protein Groups	Protein Group Accessions	Modifications	ΔCn	XCorr	Probability	Charge	MH+ [Da]	ΔM [ppm]	RT [min]	# Missed Cleavages
	High	SVFILGASGETGK	1	2	1	B0BNF8		0	3.80952	0	2	1265.67	-0.987949	35.3603	0
	High	AmLNNLVSPGSGQmELLENK	1	2	1	B0BNF8	M2(Oxidation); M14(Oxidation)	0	3.37162	0	3	2177.06	2.06182	37.5774	0
	High	EILGQNLFSK	1	3	1	B0BNF8		0	2.39201	0	2	1148.63	-0.657024	39.8556	0
	Medium	HFNLLSSR	1	3	1	B0BNF8		0	2.24823	0	2	973.521	-0.0744018	26.5758	0
Q3ZAV4	GIMAP9 OS=Rattus norvegicus OX=10116 GN=Gimap9 PE=2 SV=1 - [Q3ZAV4_RAT]	11.6995	18.62	1	4	4	4	290	33.15	5.68115
	A2	Sequence	# PSMs	# Proteins	# Protein Groups	Protein Group Accessions	Modifications	ΔCn	XCorr	Probability	Charge	MH+ [Da]	ΔM [ppm]	RT [min]	# Missed Cleavages
	High	EDLEGQSLDNFVDDAGEK	1	1	1	Q3ZAV4		0	3.43915	0	2	1980.87	2.15669	40.7666	0
	High	AEENVFTYIFQK	1	1	1	Q3ZAV4		0	3.08247	0	2	1488.74	1.73184	51.2945	0
	High	LNNIVSQcGK	1	1	1	Q3ZAV4	C8(Carbamidomethyl)	0	2.85456	0	2	1132.58	-0.571434	19.1045	0
	Medium	DLVVVDTPGLFDTK	1	1	1	Q3ZAV4		0	2.32333	0	2	1518.8	-1.11204	47.5057	0
G3V9N1	RCG21137 OS=Rattus norvegicus OX=10116 GN=Pgam5 PE=1 SV=1 - [G3V9N1_RAT]	11.6961	11.81	2	3	3	4	288	31.9805	8.67529
	A2	Sequence	# PSMs	# Proteins	# Protein Groups	Protein Group Accessions	Modifications	ΔCn	XCorr	Probability	Charge	MH+ [Da]	ΔM [ppm]	RT [min]	# Missed Cleavages
	High	TLGDTGFmPPDK	1	2	1	G3V9N1	M8(Oxidation)	0	3.42172	0	2	1294.6	0.927448	28.8387	0
	High	HSQYNVDGSmEK	2	2	1	G3V9N1	M10(Oxidation)	0	3.04631	0	2	1410.6	2.62469	8.38942	0
	Medium	AVETTDIISK	1	2	1	G3V9N1		0	2.20163	0	2	1076.58	0.557944	23.7486	0
P11275	Calcium/calmodulin-dependent protein kinase type II subunit alpha OS=Rattus norvegicus OX=10116 GN=Camk2a PE=1 SV=1 - [KCC2A_RAT]	11.6054	6.9	3	2	3	4	478	54.0805	7.07861
	A2	Sequence	# PSMs	# Proteins	# Protein Groups	Protein Group Accessions	Modifications	ΔCn	XCorr	Probability	Charge	MH+ [Da]	ΔM [ppm]	RT [min]	# Missed Cleavages
	High	DLKPENLLLASK	2	9	3	P11275;G3V9G3;P15791		0	3.46543	0	3	1340.78	-0.307292	36.8176	0
	High	FTEEYQLFEELGK	1	3	1	P11275		0	2.7314	0	2	1632.78	-0.609672	48.547	0
	Medium	ITAAEALK	1	3	1	P11275		0	2.26385	0	2	816.483	0.523575	21.0153	0
A0A0H2UHI2	Dual-specificity mitogen-activated protein kinase kinase 1 OS=Rattus norvegicus OX=10116 GN=Map2k1 PE=1 SV=1 - [A0A0H2UHI2_RAT]	11.5795	12.23	2	4	4	4	368	40.9341	6.62451
	A2	Sequence	# PSMs	# Proteins	# Protein Groups	Protein Group Accessions	Modifications	ΔCn	XCorr	Probability	Charge	MH+ [Da]	ΔM [ppm]	RT [min]	# Missed Cleavages
	High	ISELGAGNGGVVFK	1	2	1	A0A0H2UHI2		0	3.55258	0	2	1347.73	0.24269	34.2945	0
	Medium	VSHKPSGLVmAR	1	2	1	A0A0H2UHI2	M10(Oxidation)	0	3.04882	0	3	1297.71	1.48707	10.9343	0
	High	VGELKDDDFEK	1	2	1	A0A0H2UHI2		0	2.53682	0	2	1294.62	0.885103	22.3231	1
	High	IPEQILGK	1	2	1	A0A0H2UHI2		0	2.44131	0	2	897.538	-2.2312	27.2042	0
Q5M884	Enoyl-CoA delta isomerase 2, mitochondrial OS=Rattus norvegicus OX=10116 GN=Eci3 PE=1 SV=1 - [Q5M884_RAT]	11.5157	20.46	3	4	4	4	303	33.6651	8.44092
	A2	Sequence	# PSMs	# Proteins	# Protein Groups	Protein Group Accessions	Modifications	ΔCn	XCorr	Probability	Charge	MH+ [Da]	ΔM [ppm]	RT [min]	# Missed Cleavages
	High	AAEmLLFGK	1	3	1	Q5M884	M4(Oxidation)	0	3.0391	0	2	995.524	0.451857	33.5504	0
	Medium	NASTDNSVITVFTGVGDYYSSGNDLR	1	2	1	Q5M884		0	2.86003	0	3	2752.27	0.420335	52.0367	0
	High	NFINDAGEIQDK	1	2	1	Q5M884		0	2.8559	0	2	1363.65	0.410928	31.3171	0
	High	LYTVNAEEcAVGQER	1	2	1	Q5M884	C9(Carbamidomethyl)	0	2.76069	0	2	1738.81	0.714027	30.1251	0
P14480	Fibrinogen beta chain OS=Rattus norvegicus OX=10116 GN=Fgb PE=1 SV=4 - [FIBB_RAT]	11.2596	6.26	1	4	4	4	479	54.2007	7.78174
	A2	Sequence	# PSMs	# Proteins	# Protein Groups	Protein Group Accessions	Modifications	ΔCn	XCorr	Probability	Charge	MH+ [Da]	ΔM [ppm]	RT [min]	# Missed Cleavages
	High	GFGNIATNEDTK	1	1	1	P14480		0	3.41947	0	2	1266.59	-0.975109	24.257	0
	High	GFGNIATNEDTKK	1	1	1	P14480		0	3.18066	0	2	1394.69	-0.0973208	19.8942	1
	Medium	IRPVFPQQ	1	1	1	P14480		0	2.33903	0	2	984.561	-1.88384	28.327	0
	Medium	QDGSVDFGR	1	1	1	P14480		0	2.32039	0	2	980.444	0.470042	19.9205	0
A0A0G2JUN5	Inositol-1-monophosphatase OS=Rattus norvegicus OX=10116 GN=Impa2 PE=1 SV=1 - [A0A0G2JUN5_RAT]	11.2429	16.61	2	4	4	4	283	31.1139	7.26904
	A2	Sequence	# PSMs	# Proteins	# Protein Groups	Protein Group Accessions	Modifications	ΔCn	XCorr	Probability	Charge	MH+ [Da]	ΔM [ppm]	RT [min]	# Missed Cleavages
	High	EmAVLIAQALQTINYGR	1	2	1	A0A0G2JUN5	M2(Oxidation)	0	3.89599	0	2	1907	-1.88546	52.584	0
	High	VFLSNmER	1	2	1	A0A0G2JUN5	M6(Oxidation)	0	2.58088	0	2	1011.49	-1.44904	21.6143	0
	High	FIAEEATASGAK	1	2	1	A0A0G2JUN5		0	2.55536	0	2	1194.6	-0.217801	21.7105	0
	Medium	ALVLTEIGPK	1	2	1	A0A0G2JUN5		0	2.21069	0	2	1040.64	1.03273	36.5721	0
Q6AYC4	Macrophage-capping protein OS=Rattus norvegicus OX=10116 GN=Capg PE=1 SV=1 - [CAPG_RAT]	11.1794	13.75	1	3	3	3	349	38.7746	6.55127
	A2	Sequence	# PSMs	# Proteins	# Protein Groups	Protein Group Accessions	Modifications	ΔCn	XCorr	Probability	Charge	MH+ [Da]	ΔM [ppm]	RT [min]	# Missed Cleavages
	High	EGNPEEDITADQTNAQAAALYK	1	1	1	Q6AYC4		0	5.29885	0	3	2349.08	-2.33403	35.1918	0
	High	VSDATGQmNLTK	1	1	1	Q6AYC4	M8(Oxidation)	0	3.12733	0	2	1280.62	1.14667	13.6995	0
	High	YSPNTQVEILPQGR	1	1	1	Q6AYC4		0	2.75326	0	2	1601.83	-0.963615	32.9989	0
Q08163	Adenylyl cyclase-associated protein 1 OS=Rattus norvegicus OX=10116 GN=Cap1 PE=1 SV=3 - [CAP1_RAT]	11.1779	12.24	1	4	4	4	474	51.5565	7.51807
	A2	Sequence	# PSMs	# Proteins	# Protein Groups	Protein Group Accessions	Modifications	ΔCn	XCorr	Probability	Charge	MH+ [Da]	ΔM [ppm]	RT [min]	# Missed Cleavages
	High	NSLDcEIVSAK	1	1	1	Q08163	C5(Carbamidomethyl)	0	3.01035	0	2	1235.59	-2.0826	27.3178	0
	High	EmNDAAmFYTNR	1	1	1	Q08163	M2(Oxidation); M7(Oxidation)	0	2.88445	0	2	1494.6	-1.01945	25.8886	0
	Medium	SSEmNVLIPTEGGDFNEFPVPEQFK	1	1	1	Q08163	M4(Oxidation)	0	2.80316	0	3	2827.32	1.86371	51.6829	0
	High	INSITVDNcK	1	1	1	Q08163	C9(Carbamidomethyl)	0	2.4799	0	2	1163.57	0.115278	20.0381	0
Q91V33	KH domain-containing, RNA-binding, signal transduction-associated protein 1 OS=Rattus norvegicus OX=10116 GN=Khdrbs1 PE=1 SV=1 - [KHDR1_RAT]	11.0752	12.19	1	2	2	3	443	48.2853	8.71924
	A2	Sequence	# PSMs	# Proteins	# Protein Groups	Protein Group Accessions	Modifications	ΔCn	XCorr	Probability	Charge	MH+ [Da]	ΔM [ppm]	RT [min]	# Missed Cleavages
	High	KDDEENYLDLFSHK	1	1	1	Q91V33		0	4.01763	0	3	1752.81	1.39799	37.9117	1
	High	ASPATQPPPLLPPSNPGPDATVVGSAPTPLLPPSATAAAK	2	1	1	Q91V33		0	3.68469	0	3	3754.02	3.1082	47.9137	0
A0A0G2K3C8	Nidogen-2 OS=Rattus norvegicus OX=10116 GN=Nid2 PE=1 SV=1 - [A0A0G2K3C8_RAT]	11.0546	3.15	3	3	3	3	1395	152.724	5.43994
	A2	Sequence	# PSMs	# Proteins	# Protein Groups	Protein Group Accessions	Modifications	ΔCn	XCorr	Probability	Charge	MH+ [Da]	ΔM [ppm]	RT [min]	# Missed Cleavages
	High	LALDNVRPATVGGDHSTAR	1	3	1	A0A0G2K3C8		0	4.68503	0	3	1950.01	-0.421972	25.2221	0
	High	EDTSQAVLSLAAR	1	3	1	A0A0G2K3C8		0	3.75423	0	2	1360.7	-1.64321	36.6644	0
	High	ESYNVQLQLPAR	1	3	1	A0A0G2K3C8		0	2.61536	0	2	1417.74	0.778091	36.311	0
D4AAH6	Down syndrome critical region homolog 2 (Human) (Predicted), isoform CRA_b OS=Rattus norvegicus OX=10116 GN=Psmg1 PE=1 SV=3 - [D4AAH6_RAT]	10.9582	14.19	1	3	3	3	289	33.2167	7.43018
	A2	Sequence	# PSMs	# Proteins	# Protein Groups	Protein Group Accessions	Modifications	ΔCn	XCorr	Probability	Charge	MH+ [Da]	ΔM [ppm]	RT [min]	# Missed Cleavages
	High	TcESTYNLSSPFLR	1	1	1	D4AAH6	C2(Carbamidomethyl)	0	4.12505	0	2	1674.78	2.82893	40.9312	0
	High	AGTEEEEEEEEQSR	1	1	1	D4AAH6		0	4.07143	0	2	1651.66	0.974429	13.9959	0
	High	LmTTNEIQSNIYT	1	1	1	D4AAH6	M2(Oxidation)	0	2.76168	0	2	1543.73	-0.00890072	35.3221	0
Q07936	Annexin A2 OS=Rattus norvegicus OX=10116 GN=Anxa2 PE=1 SV=2 - [ANXA2_RAT]	10.8826	12.98	1	4	4	4	339	38.6538	7.69385
	A2	Sequence	# PSMs	# Proteins	# Protein Groups	Protein Group Accessions	Modifications	ΔCn	XCorr	Probability	Charge	MH+ [Da]	ΔM [ppm]	RT [min]	# Missed Cleavages
	High	TPAQYDASELK	1	1	1	Q07936		0	2.9697	0	2	1222.6	0.572081	23.0563	0
	High	TNQELQEINR	1	1	1	Q07936		0	2.75383	0	2	1244.62	1.34988	21.2837	0
	High	SYSPYDmLESIR	1	1	1	Q07936	M7(Oxidation)	0	2.68756	0	2	1476.67	1.2141	38.2138	0
	High	DIISDTSGEFR	1	1	1	Q07936		0	2.47151	0	2	1239.59	0.411152	36.1714	0
A0A0G2K272	Tumor protein p63-regulated gene 1-like protein OS=Rattus norvegicus OX=10116 GN=Tprg1l PE=1 SV=1 - [A0A0G2K272_RAT]	10.8187	23.42	2	2	2	3	158	17.5931	5.59229
	A2	Sequence	# PSMs	# Proteins	# Protein Groups	Protein Group Accessions	Modifications	ΔCn	XCorr	Probability	Charge	MH+ [Da]	ΔM [ppm]	RT [min]	# Missed Cleavages
	High	DTVDSAGTSPTAVLAAGEDAGAGR	2	2	1	A0A0G2K272		0	4.04228	0	3	2189.02	-4.13521	37.5592	0
	High	YDFISLQcQQVVR	1	2	1	A0A0G2K272	C8(Carbamidomethyl)	0	2.98567	0	2	1655.81	-6.24392	41.8916	0
A0A0G2K6U1	Vesicle-fusing ATPase OS=Rattus norvegicus OX=10116 GN=Nsf PE=1 SV=1 - [A0A0G2K6U1_RAT]	10.8002	5.51	4	4	4	4	744	82.591	6.94678
	A2	Sequence	# PSMs	# Proteins	# Protein Groups	Protein Group Accessions	Modifications	ΔCn	XCorr	Probability	Charge	MH+ [Da]	ΔM [ppm]	RT [min]	# Missed Cleavages
	High	VLDDGELLVQQTK	1	3	1	A0A0G2K6U1		0	3.24314	0	2	1457.79	1.28642	34.628	0
	High	IAEESNFPFIK	1	3	1	A0A0G2K6U1		0	2.6816	0	2	1294.67	-0.713376	41.0396	0
	High	LLIIGTTSR	1	3	1	A0A0G2K6U1		0	2.44024	0	2	973.602	-2.05723	32.9354	0
	High	AESLQVTR	1	4	1	A0A0G2K6U1		0	2.43518	0	2	903.49	0.570563	17.1068	0
P60203	Myelin proteolipid protein OS=Rattus norvegicus OX=10116 GN=Plp1 PE=1 SV=2 - [MYPR_RAT]	10.6534	16.25	6	4	4	4	277	30.0571	8.35303
	A2	Sequence	# PSMs	# Proteins	# Protein Groups	Protein Group Accessions	Modifications	ΔCn	XCorr	Probability	Charge	MH+ [Da]	ΔM [ppm]	RT [min]	# Missed Cleavages
	High	mYGVLPWNAFPGK	1	4	1	P60203	M1(Oxidation)	0	2.98632	0	2	1495.75	5.3701	47.4511	0
	High	TSASIGSLcADAR	1	4	1	P60203	C9(Carbamidomethyl)	0	2.95434	0	2	1308.61	-5.2558	26.9365	0
	High	GLSATVTGGQK	1	4	1	P60203		0	2.43596	0	2	1018.55	1.05965	17.2029	0
	Medium	LIETYFSK	1	2	1	P60203		0	2.27674	0	2	1000.54	5.99764	33.2229	0
Q5EBA9	Succinate-CoA ligase subunit beta (Fragment) OS=Rattus norvegicus OX=10116 GN=Suclg2 PE=2 SV=1 - [Q5EBA9_RAT]	10.6297	14.21	5	4	4	4	387	41.6948	5.84619
	A2	Sequence	# PSMs	# Proteins	# Protein Groups	Protein Group Accessions	Modifications	ΔCn	XCorr	Probability	Charge	MH+ [Da]	ΔM [ppm]	RT [min]	# Missed Cleavages
	High	LEGTNVQEAQNILK	1	5	1	Q5EBA9		0	2.85491	0	2	1556.83	-0.237054	34.0081	0
	High	mAENLGFLGSLK	1	5	1	Q5EBA9	M1(Oxidation)	0	2.72876	0	2	1295.67	3.92081	42.5225	0
	High	SENEPIENEAAR	1	5	1	Q5EBA9		0	2.56664	0	2	1358.62	-0.8967	17.5036	0
	High	SSGLPITSAVDLEDAAK	1	5	1	Q5EBA9		0	2.4794	0	2	1673.86	0.0664923	41.8969	0
D3ZZR3	Cathepsin S OS=Rattus norvegicus OX=10116 GN=Ctss PE=1 SV=3 - [D3ZZR3_RAT]	10.5529	9.12	2	2	2	3	329	36.5737	7.28369
	A2	Sequence	# PSMs	# Proteins	# Protein Groups	Protein Group Accessions	Modifications	ΔCn	XCorr	Probability	Charge	MH+ [Da]	ΔM [ppm]	RT [min]	# Missed Cleavages
	High	LVSLSAQNLVDcSTEEK	2	2	1	D3ZZR3	C12(Carbamidomethyl)	0	3.93124	0	2	1892.91	-6.45712	38.302	0
	High	YIELPFGDEEALK	1	2	1	D3ZZR3		0	3.03648	0	2	1523.77	1.83841	46.767	0
Q0QF43	Malate dehydrogenase (Fragment) OS=Rattus norvegicus OX=10116 GN=MDH2 PE=2 SV=1 - [Q0QF43_RAT]	10.5233	18.94	2	4	4	4	301	31.6726	7.63525
	A2	Sequence	# PSMs	# Proteins	# Protein Groups	Protein Group Accessions	Modifications	ΔCn	XCorr	Probability	Charge	MH+ [Da]	ΔM [ppm]	RT [min]	# Missed Cleavages
	High	VAVLGASGGIGQPLSLLLK	1	2	1	Q0QF43		0	3.43952	0	2	1793.1	3.15719	55.2329	0
	High	AGAGSATLSmAYAGAR	1	2	1	Q0QF43	M10(Oxidation)	0	2.61356	0	2	1470.7	1.89055	25.8283	0
	Medium	IQEAGTEVVK	1	2	1	Q0QF43		0	2.28243	0	2	1073.59	1.60725	17.6672	0
	Medium	FVFSLVDAmNGK	1	2	1	Q0QF43	M9(Oxidation)	0	2.18784	0	2	1343.65	-8.57473	42.8943	0
Q6AYR6	Haloacid dehalogenase-like hydrolase domain-containing protein 2 OS=Rattus norvegicus OX=10116 GN=Hdhd2 PE=2 SV=1 - [HDHD2_RAT]	10.5231	14.67	2	3	3	3	259	28.7611	5.99854
	A2	Sequence	# PSMs	# Proteins	# Protein Groups	Protein Group Accessions	Modifications	ΔCn	XCorr	Probability	Charge	MH+ [Da]	ΔM [ppm]	RT [min]	# Missed Cleavages
	High	DDVDGAQNIGmLGILVK	1	2	1	Q6AYR6	M11(Oxidation)	0	4.79578	0	2	1773.91	4.52069	45.0665	0
	High	LLLDGAPLIAIHK	1	2	1	Q6AYR6		0	3.4425	0	2	1373.85	0.117093	43.3179	0
	Medium	TFFLEALR	1	2	1	Q6AYR6		0	2.28485	0	2	996.552	0.649456	46.2485	0
Q2LAP6	Testin OS=Rattus norvegicus OX=10116 GN=Tes PE=1 SV=1 - [TES_RAT]	10.4458	12.41	1	4	4	4	419	47.5998	7.98682
	A2	Sequence	# PSMs	# Proteins	# Protein Groups	Protein Group Accessions	Modifications	ΔCn	XCorr	Probability	Charge	MH+ [Da]	ΔM [ppm]	RT [min]	# Missed Cleavages
	Medium	NHAVVcQGcHNAIDPEVQR	1	1	1	Q2LAP6	C6(Carbamidomethyl); C9(Carbamidomethyl)	0	2.93994	0	3	2204	-1.66715	20.5761	0
	High	LPSEmNAQGDK	1	1	1	Q2LAP6	M5(Oxidation)	0	2.775	0	2	1205.55	0.348754	11.1556	0
	High	EGDPAIYAER	1	1	1	Q2LAP6		0	2.55029	0	2	1120.53	-0.396638	22.9611	0
	Medium	QPVAGSEGAQYR	1	1	1	Q2LAP6		0	2.18053	0	2	1262.61	0.316223	16.5772	0
G3V741	Phosphate carrier protein, mitochondrial OS=Rattus norvegicus OX=10116 GN=Slc25a3 PE=1 SV=1 - [G3V741_RAT]	10.3603	6.74	3	2	2	3	356	39.5054	9.26123
	A2	Sequence	# PSMs	# Proteins	# Protein Groups	Protein Group Accessions	Modifications	ΔCn	XCorr	Probability	Charge	MH+ [Da]	ΔM [ppm]	RT [min]	# Missed Cleavages
	High	LPRPPPPEmPESLK	2	3	1	G3V741	M9(Oxidation)	0	4.11031	0	3	1603.85	-1.70239	25.5498	0
	High	GSTASQVLQR	1	3	1	G3V741		0	2.72068	0	2	1046.56	-0.636527	17.829	0
O08628	Procollagen C-endopeptidase enhancer 1 OS=Rattus norvegicus OX=10116 GN=Pcolce PE=1 SV=1 - [PCOC1_RAT]	10.2195	9.62	2	3	3	3	468	50.153	8.06006
	A2	Sequence	# PSMs	# Proteins	# Protein Groups	Protein Group Accessions	Modifications	ΔCn	XCorr	Probability	Charge	MH+ [Da]	ΔM [ppm]	RT [min]	# Missed Cleavages
	High	YDALEVFAGSGTSGQR	1	2	1	O08628		0	3.71103	0	2	1657.78	-0.0286469	40.5108	0
	High	TGDLDLPSPASGTSLK	1	2	1	O08628		0	3.31645	0	2	1558.8	1.86324	35.2477	0
	High	ATSGTEHQFcGGR	1	1	1	O08628	C10(Carbamidomethyl)	0	3.19201	0	2	1407.61	1.16856	9.71422	0
Q9QYU2	Elongation factor Ts, mitochondrial OS=Rattus norvegicus OX=10116 GN=Tsfm PE=2 SV=1 - [EFTS_RAT]	10.1777	18.21	2	3	3	3	324	35.1559	6.43018
	A2	Sequence	# PSMs	# Proteins	# Protein Groups	Protein Group Accessions	Modifications	ΔCn	XCorr	Probability	Charge	MH+ [Da]	ΔM [ppm]	RT [min]	# Missed Cleavages
	High	LGQHVVGmAPLSVGSLDDEPGGETETR	1	1	1	Q9QYU2	M8(Oxidation)	0	4.19912	0	3	2767.32	1.01544	35.3863	0
	High	GFLNSSELSELAAGPDGEGSLK	1	2	1	Q9QYU2		0	3.2655	0	2	2178.06	3.47419	48.2695	0
	High	ALETcGGDLK	1	2	1	Q9QYU2	C5(Carbamidomethyl)	0	2.71309	0	2	1063.51	0.633547	18.9116	0
B2GV72	Carbonyl reductase 3 OS=Rattus norvegicus OX=10116 GN=Cbr3 PE=1 SV=1 - [B2GV72_RAT]	10.1346	9.03	1	1	2	3	277	30.8218	6.90283
	A2	Sequence	# PSMs	# Proteins	# Protein Groups	Protein Group Accessions	Modifications	ΔCn	XCorr	Probability	Charge	MH+ [Da]	ΔM [ppm]	RT [min]	# Missed Cleavages
	High	FHQLDIDNPQSIR	2	7	2	P47727;B2GV72		0	3.8159	0	2	1582.8	0.923904	31.0142	0
	High	ALENcSEDLQER	1	1	1	B2GV72	C5(Carbamidomethyl)	0	2.94654	0	2	1463.64	-0.368653	21.9646	0
D3ZFQ8	Cytochrome c-1 OS=Rattus norvegicus OX=10116 GN=Cyc1 PE=1 SV=3 - [D3ZFQ8_RAT]	10.0394	17.18	1	3	3	3	326	35.412	9.26123
	A2	Sequence	# PSMs	# Proteins	# Protein Groups	Protein Group Accessions	Modifications	ΔCn	XCorr	Probability	Charge	MH+ [Da]	ΔM [ppm]	RT [min]	# Missed Cleavages
	High	LSDYFPKPYPNPEAAR	1	1	1	D3ZFQ8		0	3.48415	0	3	1864.92	0.0297331	34.0499	0
	High	AANNGALPPDLSYIVR	1	1	1	D3ZFQ8		0	3.34814	0	2	1670.89	-0.271463	43.3106	0
	High	ALAEEVEVQDGPNEDGNmFmRPGK	1	1	1	D3ZFQ8	M18(Oxidation); M20(Oxidation)	0	3.20714	0	3	2665.18	-0.815213	30.929	0
Q5RK09	Eukaryotic translation initiation factor 3 subunit G OS=Rattus norvegicus OX=10116 GN=Eif3g PE=1 SV=1 - [EIF3G_RAT]	9.74638	12.19	1	2	2	3	320	35.6289	5.89697
	A2	Sequence	# PSMs	# Proteins	# Protein Groups	Protein Group Accessions	Modifications	ΔCn	XCorr	Probability	Charge	MH+ [Da]	ΔM [ppm]	RT [min]	# Missed Cleavages
	High	GIPLPTGDTSPEPELLPGDPLPPPK	2	1	1	Q5RK09		0	3.98162	0	3	2534.34	0.133086	48.7101	0
	High	EDLNcQEEEDPmNK	1	1	1	Q5RK09	C5(Carbamidomethyl); M12(Oxidation)	0	2.9819	0	2	1766.68	-1.15451	17.5088	0
X1WI37	40S ribosomal protein S4 OS=Rattus norvegicus OX=10116 GN=Rps4x PE=1 SV=1 - [X1WI37_RAT]	9.73114	13.74	4	3	3	3	262	29.448	10.1548
	A2	Sequence	# PSMs	# Proteins	# Protein Groups	Protein Group Accessions	Modifications	ΔCn	XCorr	Probability	Charge	MH+ [Da]	ΔM [ppm]	RT [min]	# Missed Cleavages
	High	FDTGNLcmVTGGANLGR	1	4	1	X1WI37	C7(Carbamidomethyl); M8(Oxidation)	0	4.10187	0	2	1798.82	0.0869243	36.6826	0
	High	LSNIFVIGK	1	4	1	X1WI37		0	2.89633	0	2	990.597	-1.70209	39.7276	0
	High	DANGNSFATR	1	3	1	X1WI37		0	2.73294	0	2	1052.48	1.06498	14.305	0
B0K019	BAG family molecular chaperone regulator 1 OS=Rattus norvegicus OX=10116 GN=Bag1 PE=2 SV=1 - [BAG1_RAT]	9.60674	10.06	2	3	3	3	358	40.1347	6.32861
	A2	Sequence	# PSMs	# Proteins	# Protein Groups	Protein Group Accessions	Modifications	ΔCn	XCorr	Probability	Charge	MH+ [Da]	ΔM [ppm]	RT [min]	# Missed Cleavages
	High	ILEEIDTmVLPENFK	1	2	1	B0K019	M8(Oxidation)	0	4.23328	0	2	1806.93	3.24544	45.3566	0
	High	TANHLEELNK	1	2	1	B0K019		0	3.11225	0	2	1168.6	0.756391	15.6686	0
	Medium	SNPEEEAELKK	1	2	1	B0K019		0	2.26121	0	2	1273.63	0.975322	14.6324	1
A0A0G2K793	Heat shock protein HSP 90-beta OS=Rattus norvegicus OX=10116 GN=Hsp90ab1 PE=1 SV=1 - [A0A0G2K793_RAT]	9.60098	6.48	4	3	3	3	694	79.9715	5.21143
	A2	Sequence	# PSMs	# Proteins	# Protein Groups	Protein Group Accessions	Modifications	ΔCn	XCorr	Probability	Charge	MH+ [Da]	ΔM [ppm]	RT [min]	# Missed Cleavages
	High	YHTSQSGDEmTSLSEYVSR	1	2	1	A0A0G2K793	M10(Oxidation)	0	4.74028	0	3	2192.94	-0.096572	28.6103	0
	High	GVVDSEDLPLNISR	1	4	1	A0A0G2K793		0	2.68167	0	2	1513.79	-0.274399	39.5534	0
	Medium	EGLELPEDEEEK	1	3	1	A0A0G2K793		0	2.17904	0	2	1416.64	0.948996	30.4068	0
Q9Z2L0	Voltage-dependent anion-selective channel protein 1 OS=Rattus norvegicus OX=10116 GN=Vdac1 PE=1 SV=4 - [VDAC1_RAT]	9.49752	17.67	1	3	3	3	283	30.7366	8.54346
	A2	Sequence	# PSMs	# Proteins	# Protein Groups	Protein Group Accessions	Modifications	ΔCn	XCorr	Probability	Charge	MH+ [Da]	ΔM [ppm]	RT [min]	# Missed Cleavages
	High	SENGLEFTSSGSANTETTK	1	1	1	Q9Z2L0		0	3.59531	0	2	1959.89	7.22186	26.5986	0
	High	VNNSSLIGLGYTQTLKPGIK	1	1	1	Q9Z2L0		0	3.21719	0	3	2103.18	1.03048	39.057	0
	High	VTQSNFAVGYK	1	1	1	Q9Z2L0		0	2.68502	0	2	1213.62	-0.250566	26.4801	0
G3V8R1	Nucleobindin 2, isoform CRA_b OS=Rattus norvegicus OX=10116 GN=Nucb2 PE=1 SV=1 - [G3V8R1_RAT]	9.34942	10.48	2	4	4	4	420	50.0862	5.10986
	A2	Sequence	# PSMs	# Proteins	# Protein Groups	Protein Group Accessions	Modifications	ΔCn	XCorr	Probability	Charge	MH+ [Da]	ΔM [ppm]	RT [min]	# Missed Cleavages
	High	VHNVEPVESAR	1	2	1	G3V8R1		0	2.64947	0	2	1236.63	-0.0623149	12.8733	0
	Medium	IEPPDTGLYYDEYLK	1	2	1	G3V8R1		0	2.27636	0	2	1815.87	0.767393	44.0823	0
	Medium	DLDmLIK	1	2	1	G3V8R1	M4(Oxidation)	0.0782	2.24472	0	2	863.457	2.68143	31.79	0
	Medium	LSQELDLVSHK	1	2	1	G3V8R1		0	2.17886	0	2	1268.68	-1.76776	27.1551	0
A0A0G2JSH5	Serum albumin OS=Rattus norvegicus OX=10116 GN=Alb PE=1 SV=1 - [A0A0G2JSH5_RAT]	9.12773	6.09	2	3	3	3	608	68.7141	6.48096
	A2	Sequence	# PSMs	# Proteins	# Protein Groups	Protein Group Accessions	Modifications	ΔCn	XCorr	Probability	Charge	MH+ [Da]	ΔM [ppm]	RT [min]	# Missed Cleavages
	High	TcVADENAENcDK	1	2	1	A0A0G2JSH5	C2(Carbamidomethyl); C11(Carbamidomethyl)	0	3.7104	0	2	1525.59	1.18959	12.0363	0
	High	LGEYGFQNAILVR	1	1	1	A0A0G2JSH5		0	3.15121	0	2	1479.8	1.86787	43.75	0
	Medium	FPNAEFAEITK	1	2	1	A0A0G2JSH5		0	2.26612	0	2	1266.63	-1.46068	37.8909	0
Q09073	ADP/ATP translocase 2 OS=Rattus norvegicus OX=10116 GN=Slc25a5 PE=1 SV=3 - [ADT2_RAT]	9.11982	8.39	3	1	2	3	298	32.8801	9.72998
	A2	Sequence	# PSMs	# Proteins	# Protein Groups	Protein Group Accessions	Modifications	ΔCn	XCorr	Probability	Charge	MH+ [Da]	ΔM [ppm]	RT [min]	# Missed Cleavages
	High	DFLAGGVAAAISK	2	1	1	Q09073		0	3.74488	0	2	1219.67	-0.0433568	42.5809	0
	High	YFPTQALNFAFK	1	5	2	Q09073;Q05962		0	2.83934	0	2	1446.74	1.4935	50.0401	0
Q63528	Replication protein A 32 kDa subunit OS=Rattus norvegicus OX=10116 GN=Rpa2 PE=2 SV=2 - [RFA2_RAT]	9.06962	11.85	1	3	3	3	270	29.3275	5.75732
	A2	Sequence	# PSMs	# Proteins	# Protein Groups	Protein Group Accessions	Modifications	ΔCn	XCorr	Probability	Charge	MH+ [Da]	ΔM [ppm]	RT [min]	# Missed Cleavages
	High	IDDmTAAPmDVR	1	1	1	Q63528	M4(Oxidation); M9(Oxidation)	0	3.47424	0	2	1366.6	0.717973	19.4178	0
	High	SQLQHmPVASIK	1	1	1	Q63528	M6(Oxidation)	0	3.1449	0	2	1354.71	-0.117436	18.1281	0
	High	APTNIVYK	1	1	1	Q63528		0	2.45048	0	2	905.509	-0.112128	20.4423	0
Q05962	ADP/ATP translocase 1 OS=Rattus norvegicus OX=10116 GN=Slc25a4 PE=1 SV=3 - [ADT1_RAT]	9.06305	8.39	4	1	2	3	298	32.9682	9.78857
	A2	Sequence	# PSMs	# Proteins	# Protein Groups	Protein Group Accessions	Modifications	ΔCn	XCorr	Probability	Charge	MH+ [Da]	ΔM [ppm]	RT [min]	# Missed Cleavages
	High	DFLAGGIAAAVSK	2	2	1	Q05962		0	3.7004	0	2	1219.67	1.558	43.1304	0
	High	YFPTQALNFAFK	1	5	2	Q09073;Q05962		0	2.83934	0	2	1446.74	1.4935	50.0401	0
Q5RK00	39S ribosomal protein L46, mitochondrial OS=Rattus norvegicus OX=10116 GN=Mrpl46 PE=2 SV=1 - [RM46_RAT]	8.99792	13	1	3	3	3	277	31.6535	7.44482
	A2	Sequence	# PSMs	# Proteins	# Protein Groups	Protein Group Accessions	Modifications	ΔCn	XCorr	Probability	Charge	MH+ [Da]	ΔM [ppm]	RT [min]	# Missed Cleavages
	High	ILATLSENNmEAK	1	1	1	Q5RK00	M10(Oxidation)	0	3.3983	0	2	1449.73	0.971176	24.6755	0
	High	ALLLTGDFVQTGK	1	1	1	Q5RK00		0	3.04073	0	2	1362.76	0.845572	42.3023	0
	High	EELGDYLQPK	1	1	1	Q5RK00		0	2.55889	0	2	1191.59	1.46752	33.3046	0
A0A0G2KB63	Prohibitin-2 OS=Rattus norvegicus OX=10116 GN=Phb2 PE=1 SV=1 - [A0A0G2KB63_RAT]	8.98963	10.1	2	3	3	3	297	33.1479	9.83252
	A2	Sequence	# PSMs	# Proteins	# Protein Groups	Protein Group Accessions	Modifications	ΔCn	XCorr	Probability	Charge	MH+ [Da]	ΔM [ppm]	RT [min]	# Missed Cleavages
	High	FNASQLITQR	1	2	1	A0A0G2KB63		0	3.3693	0	2	1177.63	1.08123	34.4651	0
	High	IVQAEGEAEAAK	1	2	1	A0A0G2KB63		0	3.1567	0	2	1215.62	1.40448	15.8008	0
	High	LGLDYEER	1	2	1	A0A0G2KB63		0	2.46363	0	2	994.484	0.137919	27.9331	0
P07725	T-cell surface glycoprotein CD8 alpha chain OS=Rattus norvegicus OX=10116 GN=Cd8a PE=1 SV=1 - [CD8A_RAT]	8.98465	13.14	1	3	3	3	236	26.1789	9.43701
	A2	Sequence	# PSMs	# Proteins	# Protein Groups	Protein Group Accessions	Modifications	ΔCn	XCorr	Probability	Charge	MH+ [Da]	ΔM [ppm]	RT [min]	# Missed Cleavages
	High	LNDILDPNLFSAR	1	1	1	P07725		0	3.91363	0	2	1487.79	1.30243	47.7051	0
	High	KVDAEIGQEVK	1	1	1	P07725		0	2.92152	0	2	1215.66	0.699024	18.2729	1
	Medium	LTcEVLR	1	1	1	P07725	C3(Carbamidomethyl)	0	2.1495	0	2	890.477	0.448006	22.6215	0
F1LM82	Heterogeneous nuclear ribonucleoproteins A2/B1 OS=Rattus norvegicus OX=10116 GN=Hnrnpa2b1 PE=1 SV=3 - [F1LM82_RAT]	8.97323	13.62	5	3	4	4	301	32.4485	8.90967
	A2	Sequence	# PSMs	# Proteins	# Protein Groups	Protein Group Accessions	Modifications	ΔCn	XCorr	Probability	Charge	MH+ [Da]	ΔM [ppm]	RT [min]	# Missed Cleavages
	Medium	KLFVGGIK	1	11	3	F1LM82;Q6P6G9;Q6URK4		0	2.32527	0	2	861.556	0.366241	22.6638	1
	Medium	GFGFVTFDDHDPVDK	1	4	1	F1LM82		0	2.30714	0	2	1695.77	0.461956	41.1541	0
	Medium	IDTIEIITDR	1	4	1	F1LM82		0	2.17334	0	2	1188.65	0.0345143	38.885	0
	Medium	LTDcVVmR	1	3	1	F1LM82	C4(Carbamidomethyl); M7(Oxidation)	0	2.16748	0	2	1009.48	1.27672	18.8254	0
D2E6K0	NADH-ubiquinone oxidoreductase chain 4 OS=Rattus norvegicus OX=10116 GN=ND4 PE=3 SV=1 - [D2E6K0_RAT]	8.9237	5.23	9	2	2	3	459	51.7975	9.40771
	A2	Sequence	# PSMs	# Proteins	# Protein Groups	Protein Group Accessions	Modifications	ΔCn	XCorr	Probability	Charge	MH+ [Da]	ΔM [ppm]	RT [min]	# Missed Cleavages
	High	LTSHmNNLQPSHTR	2	7	1	D2E6K0	M5(Oxidation)	0	3.29808	0	3	1651.8	1.11088	7.21351	0
	High	VSIILDPLTK	1	9	1	D2E6K0		0	2.7544	0	2	1098.68	0.320742	42.6002	0
Q99JD4	CLIP-associating protein 2 OS=Rattus norvegicus OX=10116 GN=Clasp2 PE=1 SV=1 - [CLAP2_RAT]	8.86072	3.34	9	3	3	3	1286	140.551	8.57275
	A2	Sequence	# PSMs	# Proteins	# Protein Groups	Protein Group Accessions	Modifications	ΔCn	XCorr	Probability	Charge	MH+ [Da]	ΔM [ppm]	RT [min]	# Missed Cleavages
	High	VLcPIIQTADYPINLAAIK	1	9	1	Q99JD4	C3(Carbamidomethyl)	0	3.45896	0	2	2113.18	2.76791	52.8032	0
	High	HAAVLVETIK	1	2	1	Q99JD4		0	2.82413	0	2	1080.64	1.18666	23.645	0
	High	EGGAGAVDEDDFIK	1	2	1	Q99JD4		0	2.57763	0	2	1422.65	7.84623	32.1312	0
A3FM27	Chloride intracellular channel protein OS=Rattus norvegicus OX=10116 GN=Clic4 PE=2 SV=1 - [A3FM27_RAT]	8.8232	15.42	6	3	3	3	253	28.6186	5.59229
	A2	Sequence	# PSMs	# Proteins	# Protein Groups	Protein Group Accessions	Modifications	ΔCn	XCorr	Probability	Charge	MH+ [Da]	ΔM [ppm]	RT [min]	# Missed Cleavages
	High	AGSDGESIGNcPFSQR	1	6	1	A3FM27	C11(Carbamidomethyl)	0	3.44096	0	2	1681.72	-0.288538	27.1249	0
	High	DEFTNTcPSDK	1	3	1	A3FM27	C7(Carbamidomethyl)	0	2.70177	0	2	1313.53	0.422312	18.9549	0
	High	NSRPEANEALER	1	3	1	A3FM27		0	2.68047	0	2	1385.68	0.671638	14.4821	0
P06762	Heme oxygenase 1 OS=Rattus norvegicus OX=10116 GN=Hmox1 PE=1 SV=1 - [HMOX1_RAT]	8.78227	12.11	1	2	2	3	289	32.9848	6.53662
	A2	Sequence	# PSMs	# Proteins	# Protein Groups	Protein Group Accessions	Modifications	ΔCn	XCorr	Probability	Charge	MH+ [Da]	ΔM [ppm]	RT [min]	# Missed Cleavages
	High	AmALPSSGEGLAFFTFPSIDNPTK	2	1	1	P06762	M2(Oxidation)	0	4.01802	0	3	2514.23	1.83138	55.1283	0
	Medium	DQSPSQTEFLR	1	1	1	P06762		0	2.18206	0	2	1307.62	1.44385	28.7696	0
C0JPT7	Filamin A OS=Rattus norvegicus OX=10116 GN=Flna PE=1 SV=1 - [C0JPT7_RAT]	8.71917	1.63	1	3	3	3	2639	280.32	6.03662
	A2	Sequence	# PSMs	# Proteins	# Protein Groups	Protein Group Accessions	Modifications	ΔCn	XCorr	Probability	Charge	MH+ [Da]	ΔM [ppm]	RT [min]	# Missed Cleavages
	High	IANLQTDLSDGLR	1	1	1	C0JPT7		0	3.36126	0	2	1415.75	2.0677	38.0389	0
	Medium	VATVPQHATSGPGPADVSK	1	1	1	C0JPT7		0	2.93127	0	3	1818.94	0.403836	19.9017	0
	High	LPQLPITNFSR	1	1	1	C0JPT7		0	2.42664	0	2	1285.73	0.486114	43.1077	0
Q66X93	Staphylococcal nuclease domain-containing protein 1 OS=Rattus norvegicus OX=10116 GN=Snd1 PE=1 SV=1 - [SND1_RAT]	8.69869	2.09	1	1	1	2	909	101.888	7.18115
	A2	Sequence	# PSMs	# Proteins	# Protein Groups	Protein Group Accessions	Modifications	ΔCn	XCorr	Probability	Charge	MH+ [Da]	ΔM [ppm]	RT [min]	# Missed Cleavages
	High	DTNGENIAESLVAEGLASR	2	1	1	Q66X93		0	4.769	0	2	1945.95	3.5619	50.9704	0
Q923V4	F-box only protein 6 OS=Rattus norvegicus OX=10116 GN=Fbxo6 PE=1 SV=1 - [FBX6_RAT]	8.66451	7.04	1	2	2	3	284	32.7655	6.85889
	A2	Sequence	# PSMs	# Proteins	# Protein Groups	Protein Group Accessions	Modifications	ΔCn	XCorr	Probability	Charge	MH+ [Da]	ΔM [ppm]	RT [min]	# Missed Cleavages
	High	VTNSSIIVSHR	2	1	1	Q923V4		0	3.2865	0	3	1212.67	0.937723	17.6196	0
	High	NPcAEENLR	1	1	1	Q923V4	C3(Carbamidomethyl)	0	2.6488	0	2	1102.5	0.36954	15.7219	0
F1LUM5	Tubulin alpha chain OS=Rattus norvegicus OX=10116 GN=Tubal3 PE=1 SV=2 - [F1LUM5_RAT]	8.6501	9.69	1	1	3	3	382	42.8053	6.02393
	A2	Sequence	# PSMs	# Proteins	# Protein Groups	Protein Group Accessions	Modifications	ΔCn	XCorr	Probability	Charge	MH+ [Da]	ΔM [ppm]	RT [min]	# Missed Cleavages
	High	SFGGGTGSGFTSLLmER	1	1	1	F1LUM5	M15(Oxidation)	0	3.4733	0	2	1719.8	-0.667609	44.2968	0
	Medium	LDHKFDLmYAK	1	8	3	Q5XIF6;A0A0H2UHM7;F1LUM5	M8(Oxidation)	0	2.77058	0	3	1396.69	0.495744	25.9857	1
	High	YmAccLLYR	1	6	3	Q5XIF6;A0A0H2UHM7;F1LUM5	M2(Oxidation); C4(Carbamidomethyl); C5(Carbamidomethyl)	0	2.40621	0	2	1265.54	-3.70594	32.9581	0
Q9ESH1	26S proteasome subunit S5a OS=Rattus norvegicus OX=10116 GN=Psmd4 PE=2 SV=1 - [Q9ESH1_RAT]	8.64851	6.63	2	1	2	3	377	40.7052	4.79248
	A2	Sequence	# PSMs	# Proteins	# Protein Groups	Protein Group Accessions	Modifications	ΔCn	XCorr	Probability	Charge	MH+ [Da]	ΔM [ppm]	RT [min]	# Missed Cleavages
	High	IIAFVGSPVEDNEK	2	2	1	Q9ESH1		0	3.62273	0	2	1517.77	-6.49202	36.8698	0
	High	LTAFVNTLNGK	1	2	1	Q9ESH1		0	2.64315	0	2	1177.66	1.38069	33.3705	0
D3ZD23	ATP-binding cassette subfamily E member 1 OS=Rattus norvegicus OX=10116 GN=Abce1 PE=1 SV=1 - [D3ZD23_RAT]	8.6351	4.67	1	3	3	3	599	67.257	8.33838
	A2	Sequence	# PSMs	# Proteins	# Protein Groups	Protein Group Accessions	Modifications	ΔCn	XCorr	Probability	Charge	MH+ [Da]	ΔM [ppm]	RT [min]	# Missed Cleavages
	High	NTVANSPQTLLAGmNK	1	1	1	D3ZD23	M14(Oxidation)	0	3.34567	0	2	1674.85	0.390549	30.0229	0
	High	VAETANEEEVK	1	1	1	D3ZD23		0	2.78211	0	2	1218.59	0.488696	12.9661	0
	High	VAETANEEEVKK	1	1	1	D3ZD23		0	2.50732	0	2	1346.68	0.805315	7.28043	1
G3V734	2,4-dienoyl CoA reductase 1, mitochondrial, isoform CRA_a OS=Rattus norvegicus OX=10116 GN=Decr1 PE=1 SV=1 - [G3V734_RAT]	8.52196	13.43	2	3	3	3	335	36.1097	8.93896
	A2	Sequence	# PSMs	# Proteins	# Protein Groups	Protein Group Accessions	Modifications	ΔCn	XCorr	Probability	Charge	MH+ [Da]	ΔM [ppm]	RT [min]	# Missed Cleavages
	High	VAGHPDVVINNAAGNFISPSER	1	2	1	G3V734		0	3.45999	0	3	2264.14	0.651211	35.9147	0
	High	VAFITGGGTGLGK	1	2	1	G3V734		0.0379	2.53554	0	2	1177.66	1.36371	33.3705	0
	High	FNIIQPGPIK	1	2	1	G3V734		0	2.52643	0	2	1126.66	0.282022	37.542	0
G3V774	F-box only protein 2 OS=Rattus norvegicus OX=10116 GN=Fbxo2 PE=4 SV=1 - [G3V774_RAT]	8.48551	9.12	2	2	2	2	296	33.6519	4.33545
	A2	Sequence	# PSMs	# Proteins	# Protein Groups	Protein Group Accessions	Modifications	ΔCn	XCorr	Probability	Charge	MH+ [Da]	ΔM [ppm]	RT [min]	# Missed Cleavages
	High	VLAELPATELVQAcR	1	2	1	G3V774	C14(Carbamidomethyl)	0	4.65591	0	2	1669.9	1.07096	42.4857	0
	High	TDAGSLYELTVR	1	2	1	G3V774		0	3.8296	0	2	1324.67	-0.0976582	38.3216	0
D4AE56	Prostaglandin E synthase 2 OS=Rattus norvegicus OX=10116 GN=Ptges2 PE=1 SV=1 - [D4AE56_RAT]	8.46798	9.64	1	3	3	3	384	43.4242	9.24658
	A2	Sequence	# PSMs	# Proteins	# Protein Groups	Protein Group Accessions	Modifications	ΔCn	XCorr	Probability	Charge	MH+ [Da]	ΔM [ppm]	RT [min]	# Missed Cleavages
	High	TPAEALASFDYIVR	1	1	1	D4AE56		0.1478	2.9449	0	2	1552.81	4.43804	49.0213	0
	High	VmEGLEAFDDLmR	1	1	1	D4AE56	M2(Oxidation); M12(Oxidation)	0	2.85448	0	2	1557.69	-0.176562	40.4694	0
	High	FGAVEATmAK	1	1	1	D4AE56	M8(Oxidation)	0	2.66859	0	2	1040.51	-0.186573	19.142	0
A1L114	Fga protein OS=Rattus norvegicus OX=10116 GN=Fga PE=2 SV=1 - [A1L114_RAT]	8.45132	6	3	3	3	3	550	60.4677	7.43018
	A2	Sequence	# PSMs	# Proteins	# Protein Groups	Protein Group Accessions	Modifications	ΔCn	XCorr	Probability	Charge	MH+ [Da]	ΔM [ppm]	RT [min]	# Missed Cleavages
	High	GLIDEANQDFTNR	1	3	1	A1L114		0	3.7179	0	2	1492.7	-0.0314748	35.2158	0
	High	mSPVPDLVPGSFK	1	3	1	A1L114	M1(Oxidation)	0	2.54526	0	2	1389.71	-0.73635	40.4535	0
	Medium	DQLIDmK	1	3	1	A1L114	M6(Oxidation)	0	2.18816	0	2	878.429	0.178019	17.1201	0
P20909	Collagen alpha-1(XI) chain OS=Rattus norvegicus OX=10116 GN=Col11a1 PE=1 SV=2 - [COBA1_RAT]	8.37108	1.88	1	3	3	3	1804	180.916	5.21143
	A2	Sequence	# PSMs	# Proteins	# Protein Groups	Protein Group Accessions	Modifications	ΔCn	XCorr	Probability	Charge	MH+ [Da]	ΔM [ppm]	RT [min]	# Missed Cleavages
	High	VTEEAQISAPTK	1	1	1	P20909		0	3.62079	0	2	1273.66	-0.943936	20.2569	0
	High	SIVDTNGImVFGTR	1	1	1	P20909	M9(Oxidation)	0	2.61772	0	2	1525.77	-1.11639	40.5551	0
	Medium	TTGFcTSR	1	1	1	P20909	C5(Carbamidomethyl)	0	2.13257	0	2	929.416	1.00989	13.9661	0
A0A0G2K013	Alpha-actinin-4 OS=Rattus norvegicus OX=10116 GN=Actn4 PE=1 SV=1 - [A0A0G2K013_RAT]	8.36132	4.15	11	3	3	3	892	102.908	5.50342
	A2	Sequence	# PSMs	# Proteins	# Protein Groups	Protein Group Accessions	Modifications	ΔCn	XCorr	Probability	Charge	MH+ [Da]	ΔM [ppm]	RT [min]	# Missed Cleavages
	Medium	HRPELIEYDK	1	4	1	A0A0G2K013		0	2.89743	0	3	1299.67	0.353989	20.0157	0
	High	FAIQDISVEETSAK	1	11	1	A0A0G2K013		0	2.75428	0	2	1537.78	0.768034	38.167	0
	High	AGTQIENIDEDFR	1	4	1	A0A0G2K013		0	2.70961	0	2	1507.7	-1.99833	35.6851	0
A0A0G2K9J1	Heterogeneous nuclear ribonucleoprotein Q OS=Rattus norvegicus OX=10116 GN=Syncrip PE=1 SV=1 - [A0A0G2K9J1_RAT]	8.32649	6	3	3	3	3	533	59.6556	8.79248
	A2	Sequence	# PSMs	# Proteins	# Protein Groups	Protein Group Accessions	Modifications	ΔCn	XCorr	Probability	Charge	MH+ [Da]	ΔM [ppm]	RT [min]	# Missed Cleavages
	High	NLANTVTEEILEK	1	3	1	A0A0G2K9J1		0	3.66765	0	2	1473.78	1.08173	45.4629	0
	High	LmmDPLTGLNR	1	3	1	A0A0G2K9J1	M2(Oxidation); M3(Oxidation)	0	2.50478	0	2	1292.64	1.53832	31.4321	0
	Medium	LYNNHEIR	1	3	1	A0A0G2K9J1		0	2.15407	0	2	1058.54	-1.17585	13.5192	0
P32551	Cytochrome b-c1 complex subunit 2, mitochondrial OS=Rattus norvegicus OX=10116 GN=Uqcrc2 PE=1 SV=2 - [QCR2_RAT]	8.27709	9.51	1	3	3	3	452	48.3662	9.14404
	A2	Sequence	# PSMs	# Proteins	# Protein Groups	Protein Group Accessions	Modifications	ΔCn	XCorr	Probability	Charge	MH+ [Da]	ΔM [ppm]	RT [min]	# Missed Cleavages
	High	IIENLHDVAYK	1	1	1	P32551		0	2.94374	0	2	1314.7	-0.574979	27.447	0
	High	TSAPGGVPLQPQELEFTK	1	1	1	P32551		0	2.69706	0	2	1898.99	1.78733	40.957	0
	High	GNNTTSLLSQSVAK	1	1	1	P32551		0	2.63628	0	2	1419.75	1.69898	28.591	0
A0JPM9	Eukaryotic translation initiation factor 3 subunit J OS=Rattus norvegicus OX=10116 GN=Eif3j PE=1 SV=1 - [EIF3J_RAT]	8.22502	13.13	1	3	3	3	259	29.1695	4.80518
	A2	Sequence	# PSMs	# Proteins	# Protein Groups	Protein Group Accessions	Modifications	ΔCn	XCorr	Probability	Charge	MH+ [Da]	ΔM [ppm]	RT [min]	# Missed Cleavages
	High	ITNSLTVLcSEK	1	1	1	A0JPM9	C9(Carbamidomethyl)	0	3.12339	0	2	1364.71	-0.725348	32.4821	0
	High	LQEESDLELAK	1	1	1	A0JPM9		0	2.71979	0	2	1274.65	-0.568931	28.0176	0
	High	VLTPEEQLADK	1	1	1	A0JPM9		0	2.38184	0	2	1242.66	-1.49839	27.2919	0
D3ZH44	Tyrosine-protein kinase OS=Rattus norvegicus OX=10116 GN=Syk PE=1 SV=1 - [D3ZH44_RAT]	8.1558	4.95	4	2	2	2	606	68.8826	7.28369
	A2	Sequence	# PSMs	# Proteins	# Protein Groups	Protein Group Accessions	Modifications	ΔCn	XCorr	Probability	Charge	MH+ [Da]	ΔM [ppm]	RT [min]	# Missed Cleavages
	High	LLTLEDNELGSGNFGTVK	1	4	1	D3ZH44		0	5.11046	0	2	1906.98	0.19954	43.5703	0
	High	DESEQTVLIGSK	1	4	1	D3ZH44		0	3.04535	0	2	1305.65	-0.143629	26.8007	0
P52631	Signal transducer and activator of transcription 3 OS=Rattus norvegicus OX=10116 GN=Stat3 PE=1 SV=1 - [STAT3_RAT]	8.15051	5.19	1	3	3	3	770	87.9833	6.30322
	A2	Sequence	# PSMs	# Proteins	# Protein Groups	Protein Group Accessions	Modifications	ΔCn	XCorr	Probability	Charge	MH+ [Da]	ΔM [ppm]	RT [min]	# Missed Cleavages
	High	GLSIEQLTTLAEK	1	1	1	P52631		0	3.28508	0	2	1402.78	0.960711	46.2571	0
	High	TQIQSVEPYTK	1	1	1	P52631		0	2.44183	0	2	1293.67	4.5009	24.3323	0
	High	QQLNNmSFAEIImGYK	1	1	1	P52631	M6(Oxidation); M13(Oxidation)	0	2.4236	0	2	1918.91	1.73056	45.6932	0
A0JPJ0	Nicotinamide-nucleotide adenylyltransferase OS=Rattus norvegicus OX=10116 GN=Nmnat1 PE=1 SV=1 - [A0JPJ0_RAT]	8.08929	13.68	2	3	3	3	285	32.5139	8.88037
	A2	Sequence	# PSMs	# Proteins	# Protein Groups	Protein Group Accessions	Modifications	ΔCn	XCorr	Probability	Charge	MH+ [Da]	ΔM [ppm]	RT [min]	# Missed Cleavages
	High	QDSSPQKPQEPKPTGVPR	1	2	1	A0JPJ0		0	3.10169	0	3	1976.02	0.996597	16.881	0
	High	NAGVTLAPLQR	1	2	1	A0JPJ0		0	2.58412	0	2	1139.65	0.904751	30.3974	0
	High	DYLNATGEYK	1	2	1	A0JPJ0		0	2.40349	0	2	1173.54	0.73889	27.7109	0
Q6P777	Multivesicular body subunit 12A OS=Rattus norvegicus OX=10116 GN=Mvb12a PE=1 SV=1 - [MB12A_RAT]	7.99715	14.76	1	3	3	3	271	28.7337	8.98291
	A2	Sequence	# PSMs	# Proteins	# Protein Groups	Protein Group Accessions	Modifications	ΔCn	XCorr	Probability	Charge	MH+ [Da]	ΔM [ppm]	RT [min]	# Missed Cleavages
	High	LmPLGTADVVVSDVK	1	1	1	Q6P777	M2(Oxidation)	0	2.99661	0	2	1559.84	1.24716	39.0625	0
	High	GPLPPGFSTVNDPQDAR	1	1	1	Q6P777		0	2.77405	0	2	1767.88	6.28639	35.2369	0
	Medium	GLSLDQPK	1	1	1	Q6P777		0	2.22649	0	2	857.474	1.29709	21.8984	0
G3V9X8	Magnesium transporter protein 1 OS=Rattus norvegicus OX=10116 GN=Magt1 PE=1 SV=2 - [G3V9X8_RAT]	7.89741	8.36	3	3	3	3	335	37.9154	9.70068
	A2	Sequence	# PSMs	# Proteins	# Protein Groups	Protein Group Accessions	Modifications	ΔCn	XCorr	Probability	Charge	MH+ [Da]	ΔM [ppm]	RT [min]	# Missed Cleavages
	High	RADTYELQVR	1	3	1	G3V9X8		0	3.06581	0	2	1250.65	0.316812	22.6327	1
	High	SNmEFLFNK	1	3	1	G3V9X8	M3(Oxidation)	0	2.68019	0	2	1145.53	-0.56571	32.6674	0
	Medium	GFSAEQIAR	1	3	1	G3V9X8		0	2.15141	0	2	978.499	-1.76547	25.3556	0
Q0H8B9	C-type lectin domain family 2 member D11 OS=Rattus norvegicus OX=10116 GN=Clec2d11 PE=1 SV=1 - [CL2DB_RAT]	7.87973	14.98	3	2	2	2	207	23.5214	8.42627
	A2	Sequence	# PSMs	# Proteins	# Protein Groups	Protein Group Accessions	Modifications	ΔCn	XCorr	Probability	Charge	MH+ [Da]	ΔM [ppm]	RT [min]	# Missed Cleavages
	High	ASQPmLNTTGSLQEGEmGK	1	2	1	Q0H8B9	M5(Oxidation); M17(Oxidation)	0	4.08303	0	2	2010.9	-3.50946	25.3963	0
	High	FDTEEELNFLSR	1	3	1	Q0H8B9		0	3.7967	0	2	1499.7	1.87894	45.4677	0
Q4KLJ1	RCG61762, isoform CRA_a OS=Rattus norvegicus OX=10116 GN=Sfrs7 PE=2 SV=1 - [Q4KLJ1_RAT]	7.86092	21.66	5	3	3	3	157	17.8799	9.30518
	A2	Sequence	# PSMs	# Proteins	# Protein Groups	Protein Group Accessions	Modifications	ΔCn	XCorr	Probability	Charge	MH+ [Da]	ΔM [ppm]	RT [min]	# Missed Cleavages
	High	VYVGNLGTGAGK	1	2	1	Q4KLJ1		0	3.39982	0	2	1135.61	2.3578	24.3444	0
	Medium	RPFDPNDR	1	2	1	Q4KLJ1		0	2.29909	0	2	1016.49	0.741223	13.1603	0
	Medium	NPPGFAFVEFEDPR	1	5	1	Q4KLJ1		0	2.16201	0	2	1621.77	2.83107	47.8773	0
F1LZX9	Integrin subunit alpha V OS=Rattus norvegicus OX=10116 GN=Itgav PE=1 SV=3 - [F1LZX9_RAT]	7.82771	2.2	2	2	2	3	1047	115.507	5.80811
	A2	Sequence	# PSMs	# Proteins	# Protein Groups	Protein Group Accessions	Modifications	ΔCn	XCorr	Probability	Charge	MH+ [Da]	ΔM [ppm]	RT [min]	# Missed Cleavages
	Medium	VRPPQEEQER	2	2	1	F1LZX9		0	2.8303	0	3	1267.64	1.11523	7.91256	0
	High	SSASFNIIEFPYK	1	2	1	F1LZX9		0	2.71973	0	2	1502.75	-1.71266	47.2919	0
Q9EPB1	Dipeptidyl peptidase 2 OS=Rattus norvegicus OX=10116 GN=Dpp7 PE=1 SV=1 - [DPP2_RAT]	7.81982	6.6	1	3	3	3	500	55.079	5.04639
	A2	Sequence	# PSMs	# Proteins	# Protein Groups	Protein Group Accessions	Modifications	ΔCn	XCorr	Probability	Charge	MH+ [Da]	ΔM [ppm]	RT [min]	# Missed Cleavages
	High	DVTADFYGQSPK	1	1	1	Q9EPB1		0	2.85384	0	2	1327.62	-0.473763	31.262	0
	High	DLTQLFGFAR	1	1	1	Q9EPB1		0	2.6982	0	2	1167.62	1.3839	54.6309	0
	Medium	SLPFGVQSTQR	1	1	1	Q9EPB1		0	2.26777	0	2	1219.64	-0.216052	31.4417	0
Q499V1	Uridine phosphorylase OS=Rattus norvegicus OX=10116 GN=Upp1 PE=1 SV=1 - [Q499V1_RAT]	7.75773	10.9	1	3	3	3	312	34.0919	6.72705
	A2	Sequence	# PSMs	# Proteins	# Protein Groups	Protein Group Accessions	Modifications	ΔCn	XCorr	Probability	Charge	MH+ [Da]	ΔM [ppm]	RT [min]	# Missed Cleavages
	High	LDGALcSYTEK	1	1	1	Q499V1	C6(Carbamidomethyl)	0	2.67636	0	2	1256.58	0.32006	26.9332	0
	High	YVAAELGLDHPGK	1	1	1	Q499V1		0	2.67042	0	2	1369.72	5.61889	28.1179	0
	High	FVcVGGSSSR	1	1	1	Q499V1	C3(Carbamidomethyl)	0	2.41095	0	2	1055.5	1.30892	18.4303	0
F1M013	60S ribosomal protein L7a OS=Rattus norvegicus OX=10116 GN=Rpl7a PE=4 SV=2 - [F1M013_RAT]	7.62666	13.21	14	3	3	3	265	29.846	10.6089
	A2	Sequence	# PSMs	# Proteins	# Protein Groups	Protein Group Accessions	Modifications	ΔCn	XCorr	Probability	Charge	MH+ [Da]	ΔM [ppm]	RT [min]	# Missed Cleavages
	High	VPPAINQFTQALDR	1	9	1	F1M013		0	3.1957	0	3	1569.84	0.215289	44.2427	0
	Medium	NFGIGQDIQPK	1	10	1	F1M013		0	2.27696	0	2	1216.63	0.908252	31.5989	0
	Medium	KVAPAPAVVK	1	9	1	F1M013		0	2.154	0	2	979.631	1.42188	13.3964	1
Q62991	Sec1 family domain-containing protein 1 OS=Rattus norvegicus OX=10116 GN=Scfd1 PE=1 SV=1 - [SCFD1_RAT]	7.59867	6.28	1	3	3	3	637	72.2171	6.50732
	A2	Sequence	# PSMs	# Proteins	# Protein Groups	Protein Group Accessions	Modifications	ΔCn	XCorr	Probability	Charge	MH+ [Da]	ΔM [ppm]	RT [min]	# Missed Cleavages
	High	FGQDIISPLLSVK	1	1	1	Q62991		0	2.75245	0	2	1416.81	3.08665	48.7945	0
	High	GTAAEmVAVK	1	1	1	Q62991	M6(Oxidation)	0	2.66685	0	2	992.509	0.665345	14.3905	0
	Medium	DVPAVYFVmPTEENIDR	1	1	1	Q62991	M9(Oxidation)	0	2.17936	0	2	2010.95	0.660374	44.5916	0
Q8CGV7	Thiamine-triphosphatase OS=Rattus norvegicus OX=10116 GN=Thtpa PE=2 SV=3 - [THTPA_RAT]	7.54986	12.95	2	3	3	3	224	24.5284	4.75439
	A2	Sequence	# PSMs	# Proteins	# Protein Groups	Protein Group Accessions	Modifications	ΔCn	XCorr	Probability	Charge	MH+ [Da]	ΔM [ppm]	RT [min]	# Missed Cleavages
	High	LLVYLQR	1	2	1	Q8CGV7		0	2.58004	0	2	904.562	0.492998	34.3169	0
	High	KFTPGPDTEER	1	2	1	Q8CGV7		0	2.50328	0	2	1276.62	0.667451	15.7422	1
	High	LQEVASFITTR	1	2	1	Q8CGV7		0	2.46654	0	2	1264.69	0.186318	37.191	0
Q4FZS3	Prpf8 protein (Fragment) OS=Rattus norvegicus OX=10116 GN=Prpf8 PE=2 SV=1 - [Q4FZS3_RAT]	7.53666	7.56	2	2	2	2	410	46.9607	6.84424
	A2	Sequence	# PSMs	# Proteins	# Protein Groups	Protein Group Accessions	Modifications	ΔCn	XCorr	Probability	Charge	MH+ [Da]	ΔM [ppm]	RT [min]	# Missed Cleavages
	High	AQIAGYLYGVSPPDNPQVK	1	2	1	Q4FZS3		0	4.457	0	2	2017.04	-1.63565	40.3274	0
	High	TNHIYVSSDDIK	1	2	1	Q4FZS3		0	3.07966	0	2	1391.68	1.00228	22.3383	0
P13084	Nucleophosmin OS=Rattus norvegicus OX=10116 GN=Npm1 PE=1 SV=1 - [NPM_RAT]	7.5056	10.96	5	2	2	2	292	32.5398	4.76709
	A2	Sequence	# PSMs	# Proteins	# Protein Groups	Protein Group Accessions	Modifications	ΔCn	XCorr	Probability	Charge	MH+ [Da]	ΔM [ppm]	RT [min]	# Missed Cleavages
	High	DELHIVEAEAmNYEGSPIK	1	3	1	P13084	M11(Oxidation)	0	3.78489	0	3	2161.01	-0.113589	43.9095	0
	High	VDNDENEHQLSLR	1	3	1	P13084		0	3.72071	0	2	1568.73	-2.00612	20.8684	0
Q9TQA7	Class II MHC RT1.D(A) beta chain OS=Rattus norvegicus OX=10116 GN=RT1.D(a) PE=2 SV=1 - [Q9TQA7_RAT]	7.3978	11.11	23	3	3	3	261	29.4771	8.52881
	A2	Sequence	# PSMs	# Proteins	# Protein Groups	Protein Group Accessions	Modifications	ΔCn	XCorr	Probability	Charge	MH+ [Da]	ΔM [ppm]	RT [min]	# Missed Cleavages
	High	FDSDVGEYR	1	14	1	Q9TQA7		0	2.56886	0	2	1087.47	1.38611	24.8242	0
	High	GQSGLQPTGLLN	1	10	1	Q9TQA7		0	2.47628	0	2	1184.63	0.489416	37.3641	0
	Medium	AAVDTIcR	1	14	1	Q9TQA7	C7(Carbamidomethyl)	0	2.35266	0	2	905.451	0.269671	16.724	0
B2RYP4	Sorting nexin 2 OS=Rattus norvegicus OX=10116 GN=Snx2 PE=1 SV=1 - [B2RYP4_RAT]	7.39392	6.74	1	2	2	2	519	58.4947	5.12256
	A2	Sequence	# PSMs	# Proteins	# Protein Groups	Protein Group Accessions	Modifications	ΔCn	XCorr	Probability	Charge	MH+ [Da]	ΔM [ppm]	RT [min]	# Missed Cleavages
	High	EPImSSEPSPAVTPITPTTLIAPR	1	1	1	B2RYP4	M4(Oxidation)	0	4.50915	0	3	2521.33	1.90735	44.5163	0
	High	EDSSSTEFVEK	1	1	1	B2RYP4		0	2.88476	0	2	1257.55	0.657226	19.3583	0
Q2PQA9	Kinesin-1 heavy chain OS=Rattus norvegicus OX=10116 GN=Kif5b PE=1 SV=1 - [KINH_RAT]	7.33165	2.8	1	2	2	2	963	109.463	6.44287
	A2	Sequence	# PSMs	# Proteins	# Protein Groups	Protein Group Accessions	Modifications	ΔCn	XCorr	Probability	Charge	MH+ [Da]	ΔM [ppm]	RT [min]	# Missed Cleavages
	High	SAEVDSDDTGGSAAQK	1	1	1	Q2PQA9		0	4.17949	0	2	1537.66	1.01329	8.02178	0
	High	LITDLQDQNQK	1	1	1	Q2PQA9		0	3.15216	0	2	1315.69	0.523974	23.8137	0
D4A6W6	Similar to 60S ribosomal protein L8 OS=Rattus norvegicus OX=10116 GN=RGD1561333 PE=3 SV=1 - [D4A6W6_RAT]	7.29786	10.12	2	3	3	3	257	28.1393	10.7847
	A2	Sequence	# PSMs	# Proteins	# Protein Groups	Protein Group Accessions	Modifications	ΔCn	XCorr	Probability	Charge	MH+ [Da]	ΔM [ppm]	RT [min]	# Missed Cleavages
	High	AVVGVVAGGGR	1	2	1	D4A6W6		0	2.92102	0	2	941.554	0.929491	20.3814	0
	Medium	IDKPILK	1	2	1	D4A6W6		0	2.20342	0	2	826.541	0.971044	16.2099	0
	Medium	DIIHDPGR	1	2	1	D4A6W6		0	2.17341	0	2	922.475	1.07749	17.6259	0
F6T071	Golgi reassembly-stacking protein 2-like OS=Rattus norvegicus OX=10116 GN=LOC103690018 PE=4 SV=2 - [F6T071_RAT]	7.2951	6.99	3	3	3	3	386	39.9071	4.67822
	A2	Sequence	# PSMs	# Proteins	# Protein Groups	Protein Group Accessions	Modifications	ΔCn	XCorr	Probability	Charge	MH+ [Da]	ΔM [ppm]	RT [min]	# Missed Cleavages
	High	IPTRPFEEGKK	1	3	1	F6T071		0	2.69637	0	2	1301.72	1.74925	16.7782	1
	High	ISLPGQmTGTPmTPPK	1	2	1	F6T071	M7(Oxidation); M12(Oxidation)	0	2.42138	0	2	1687.84	0.839304	28.6735	0
	Medium	IPTRPFEEGK	1	3	1	F6T071		0	2.17735	0	2	1173.63	-0.036637	21.024	0
Q9QZK8	Deoxyribonuclease-2-alpha OS=Rattus norvegicus OX=10116 GN=Dnase2 PE=2 SV=1 - [DNS2A_RAT]	7.282	8.86	1	3	3	3	350	38.151	7.91357
	A2	Sequence	# PSMs	# Proteins	# Protein Groups	Protein Group Accessions	Modifications	ΔCn	XCorr	Probability	Charge	MH+ [Da]	ΔM [ppm]	RT [min]	# Missed Cleavages
	High	LEGIFAQK	1	1	1	Q9QZK8		0	2.75498	0	2	905.51	1.34868	30.0478	0
	Medium	QLTYTYPLVYDHK	1	1	1	Q9QZK8		0	2.29253	0	2	1640.83	1.37293	35.9363	0
	Medium	AGTTFQSFAK	1	1	1	Q9QZK8		0	2.2345	0	2	1057.53	2.39215	27.2144	0
P61480	Ribosome biogenesis protein WDR12 OS=Rattus norvegicus OX=10116 GN=Wdr12 PE=2 SV=1 - [WDR12_RAT]	7.19393	7.09	1	2	2	2	423	47.5328	5.89697
	A2	Sequence	# PSMs	# Proteins	# Protein Groups	Protein Group Accessions	Modifications	ΔCn	XCorr	Probability	Charge	MH+ [Da]	ΔM [ppm]	RT [min]	# Missed Cleavages
	High	GHAGSVDAIAVDSSGTK	1	1	1	P61480		0	4.45541	0	2	1571.77	0.833637	20.4661	0
	High	SImTIVGHTDVVK	1	1	1	P61480	M3(Oxidation)	0	2.73853	0	2	1415.76	1.93147	28.3544	0
P62997	Transformer-2 protein homolog beta OS=Rattus norvegicus OX=10116 GN=Tra2b PE=1 SV=1 - [TRA2B_RAT]	7.16834	10.42	1	2	2	2	288	33.6456	11.2534
	A2	Sequence	# PSMs	# Proteins	# Protein Groups	Protein Group Accessions	Modifications	ΔCn	XCorr	Probability	Charge	MH+ [Da]	ΔM [ppm]	RT [min]	# Missed Cleavages
	High	GFAFVYFENVDDAK	1	1	1	P62997		0	3.70582	0	2	1621.75	0.0581269	49.5093	0
	High	YGPIADVSIVYDQQSR	1	1	1	P62997		0	3.46253	0	2	1810.9	0.584013	41.4085	0
P07895	Superoxide dismutase [Mn], mitochondrial OS=Rattus norvegicus OX=10116 GN=Sod2 PE=1 SV=2 - [SODM_RAT]	7.13928	13.06	2	2	2	2	222	24.6586	8.80713
	A2	Sequence	# PSMs	# Proteins	# Protein Groups	Protein Group Accessions	Modifications	ΔCn	XCorr	Probability	Charge	MH+ [Da]	ΔM [ppm]	RT [min]	# Missed Cleavages
	High	HHATYVNNLNVTEEK	1	2	1	P07895		0	3.72301	0	3	1768.86	-0.879627	20.9671	0
	High	GDVTTQVALQPALK	1	1	1	P07895		0	3.41627	0	2	1440.81	1.92807	32.5766	0
B0BNE5	S-formylglutathione hydrolase OS=Rattus norvegicus OX=10116 GN=Esd PE=2 SV=1 - [ESTD_RAT]	7.12097	10.99	1	2	2	2	282	31.3434	6.90283
	A2	Sequence	# PSMs	# Proteins	# Protein Groups	Protein Group Accessions	Modifications	ΔCn	XCorr	Probability	Charge	MH+ [Da]	ΔM [ppm]	RT [min]	# Missed Cleavages
	High	SGcQQAASEHGLVVIAPDTSPR	1	1	1	B0BNE5	C3(Carbamidomethyl)	0	4.91132	0	3	2280.1	-1.13805	30.3195	0
	Medium	AYDATcLVK	1	1	1	B0BNE5	C6(Carbamidomethyl)	0	2.20966	0	2	1040.51	-1.32996	26.7163	0
D3ZEP2	Norrie disease homolog (Human) (Predicted), isoform CRA_a OS=Rattus norvegicus OX=10116 GN=LOC100909913 PE=4 SV=1 - [D3ZEP2_RAT]	7.10003	10.69	1	1	1	3	131	14.69	8.70459
	A2	Sequence	# PSMs	# Proteins	# Protein Groups	Protein Group Accessions	Modifications	ΔCn	XCorr	Probability	Charge	MH+ [Da]	ΔM [ppm]	RT [min]	# Missed Cleavages
	High	TDSSFLmDSQRcmR	3	1	1	D3ZEP2	M7(Oxidation); C12(Carbamidomethyl); M13(Oxidation)	0	2.44295	0	2	1765.74	3.0231	30.3869	1
Q5XI04	RCG45489, isoform CRA_a OS=Rattus norvegicus OX=10116 GN=Stom PE=1 SV=1 - [Q5XI04_RAT]	6.95833	9.86	1	2	2	2	284	31.3585	7.03467
	A2	Sequence	# PSMs	# Proteins	# Protein Groups	Protein Group Accessions	Modifications	ΔCn	XCorr	Probability	Charge	MH+ [Da]	ΔM [ppm]	RT [min]	# Missed Cleavages
	High	VIAAEGEmNASR	1	1	1	Q5XI04	M8(Oxidation)	0	3.73028	0	2	1263.6	1.77436	13.9077	0
	High	EASmVITESPAALQLR	1	1	1	Q5XI04	M4(Oxidation)	0	3.22805	0	2	1731.89	-0.890526	37.582	0
Q6PEC3	Protein YIF1B OS=Rattus norvegicus OX=10116 GN=Yif1b PE=2 SV=2 - [YIF1B_RAT]	6.84604	14.29	3	2	2	2	259	28.3997	9.53955
	A2	Sequence	# PSMs	# Proteins	# Protein Groups	Protein Group Accessions	Modifications	ΔCn	XCorr	Probability	Charge	MH+ [Da]	ΔM [ppm]	RT [min]	# Missed Cleavages
	High	ILAQAAAEGVPVR	1	3	1	Q6PEC3		0	3.64973	0	2	1294.75	0.949787	30.1731	0
	High	VPVSQPGmADPHQFFDDTSSAPSR	1	2	1	Q6PEC3	M8(Oxidation)	0	3.19631	0	3	2589.18	3.02098	33.5646	0
B0K023	Rpl7 protein (Fragment) OS=Rattus norvegicus OX=10116 GN=Rpl7 PE=2 SV=1 - [B0K023_RAT]	6.78585	15.7	3	3	3	3	223	26.1685	10.8579
	A2	Sequence	# PSMs	# Proteins	# Protein Groups	Protein Group Accessions	Modifications	ΔCn	XCorr	Probability	Charge	MH+ [Da]	ΔM [ppm]	RT [min]	# Missed Cleavages
	Medium	IALTDNSLVAR	1	3	1	B0K023		0	2.35328	0	2	1172.66	-0.0372	32.9848	0
	Medium	AGNFYVPAEPK	1	3	1	B0K023		0.082	2.23679	0	2	1192.6	-3.55923	30.194	0
	Medium	TTHFVEGGDAGNR	1	3	1	B0K023		0	2.19577	0	2	1360.62	0.082173	13.7675	0
B0BNM2	Mbd2 protein OS=Rattus norvegicus OX=10116 GN=Mbd2 PE=2 SV=1 - [B0BNM2_RAT]	6.6945	7.04	2	2	2	2	412	43.5251	9.99365
	A2	Sequence	# PSMs	# Proteins	# Protein Groups	Protein Group Accessions	Modifications	ΔCn	XCorr	Probability	Charge	MH+ [Da]	ΔM [ppm]	RT [min]	# Missed Cleavages
	High	LQGLSASDVTEQIIK	1	2	1	B0BNM2		0	4.01195	0	2	1601.88	0.690847	41.39	0
	High	YLGNAVDLSSFDFR	1	2	1	B0BNM2		0	2.68255	0	2	1603.78	3.44558	48.7837	0
G3V661	Bromodomain adjacent to zinc finger domain protein 1B OS=Rattus norvegicus OX=10116 GN=Baz1b PE=1 SV=1 - [G3V661_RAT]	6.68875	1.63	1	2	2	2	1476	170.184	8.52881
	A2	Sequence	# PSMs	# Proteins	# Protein Groups	Protein Group Accessions	Modifications	ΔCn	XCorr	Probability	Charge	MH+ [Da]	ΔM [ppm]	RT [min]	# Missed Cleavages
	High	GGLGYmEGTSEFEAR	1	1	1	G3V661	M6(Oxidation)	0	3.87157	0	2	1619.7	0.172274	31.4351	0
	High	SDLIEVATR	1	1	1	G3V661		0	2.81718	0	2	1003.54	1.84095	30.258	0
Q9JJ54	Heterogeneous nuclear ribonucleoprotein D0 OS=Rattus norvegicus OX=10116 GN=Hnrnpd PE=1 SV=2 - [HNRPD_RAT]	6.62925	6.8	1	2	2	2	353	38.1942	7.81104
	A2	Sequence	# PSMs	# Proteins	# Protein Groups	Protein Group Accessions	Modifications	ΔCn	XCorr	Probability	Charge	MH+ [Da]	ΔM [ppm]	RT [min]	# Missed Cleavages
	High	IFVGGLSPDTPEEK	1	1	1	Q9JJ54		0	3.98841	0	2	1488.76	-1.41209	34.7063	0
	High	FGDVVDcTLK	1	1	1	Q9JJ54	C7(Carbamidomethyl)	0	2.64084	0	2	1153.56	0.836538	31.6138	0
G3V996	LETM1 domain-containing 1 OS=Rattus norvegicus OX=10116 GN=Letmd1 PE=1 SV=1 - [G3V996_RAT]	6.55078	3.06	2	1	1	2	360	41.9403	10.4478
	A2	Sequence	# PSMs	# Proteins	# Protein Groups	Protein Group Accessions	Modifications	ΔCn	XCorr	Probability	Charge	MH+ [Da]	ΔM [ppm]	RT [min]	# Missed Cleavages
	High	SHTAVIHQLDR	2	2	1	G3V996		0	3.48545	0	3	1276.68	0.902108	15.9009	0
Q4FZQ9	Gtf2e1 protein (Fragment) OS=Rattus norvegicus OX=10116 GN=Gtf2e1 PE=2 SV=1 - [Q4FZQ9_RAT]	6.51993	8.95	2	2	2	2	324	35.7266	4.39893
	A2	Sequence	# PSMs	# Proteins	# Protein Groups	Protein Group Accessions	Modifications	ΔCn	XCorr	Probability	Charge	MH+ [Da]	ΔM [ppm]	RT [min]	# Missed Cleavages
	High	FNEQIEPIYALLR	1	2	1	Q4FZQ9		0	3.41777	0	2	1605.86	0.602947	52.9324	0
	High	AASAAGAAGLAGGHHR	1	2	1	Q4FZQ9		0	3.10215	0	2	1374.7	1.63815	11.7442	0
P55213	Caspase-3 OS=Rattus norvegicus OX=10116 GN=Casp3 PE=2 SV=2 - [CASP3_RAT]	6.5174	8.66	1	2	2	2	277	31.4712	6.354
	A2	Sequence	# PSMs	# Proteins	# Protein Groups	Protein Group Accessions	Modifications	ΔCn	XCorr	Probability	Charge	MH+ [Da]	ΔM [ppm]	RT [min]	# Missed Cleavages
	High	SmDSGIYLDSSYK	1	1	1	P55213	M2(Oxidation)	0	3.49071	0	2	1481.64	-1.04697	30.4106	0
	High	NGTDVDAANLR	1	1	1	P55213		0	3.02669	0	2	1145.55	-2.01441	20.657	0
D3ZZF8	Poly(A)-binding protein-interacting protein 1 OS=Rattus norvegicus OX=10116 GN=Paip1 PE=1 SV=2 - [D3ZZF8_RAT]	6.44798	4.9	3	2	2	2	367	42.0343	4.51318
	A2	Sequence	# PSMs	# Proteins	# Protein Groups	Protein Group Accessions	Modifications	ΔCn	XCorr	Probability	Charge	MH+ [Da]	ΔM [ppm]	RT [min]	# Missed Cleavages
	High	TDmEEIIQR	1	3	1	D3ZZF8	M3(Oxidation)	0	3.29994	0	2	1150.54	0.437303	21.0207	0
	High	ADILQVGLR	1	3	1	D3ZZF8		0	3.14803	0	2	984.584	0.75963	36.6789	0
F1LUA2	Translocating chain-associated membrane protein OS=Rattus norvegicus OX=10116 GN=Tram2 PE=3 SV=2 - [F1LUA2_RAT]	6.41293	5.68	1	2	2	2	370	43.122	9.40771
	A2	Sequence	# PSMs	# Proteins	# Protein Groups	Protein Group Accessions	Modifications	ΔCn	XCorr	Probability	Charge	MH+ [Da]	ΔM [ppm]	RT [min]	# Missed Cleavages
	High	VENQVFDPEK	1	1	1	F1LUA2		0	3.31399	0	2	1204.59	0.82644	24.8433	0
	High	LFYFADENNER	1	1	1	F1LUA2		0	3.09894	0	2	1417.64	-1.61351	37.6646	0
P54001	Prolyl 4-hydroxylase subunit alpha-1 OS=Rattus norvegicus OX=10116 GN=P4ha1 PE=2 SV=2 - [P4HA1_RAT]	6.39075	4.68	1	2	2	2	534	60.8596	5.89697
	A2	Sequence	# PSMs	# Proteins	# Protein Groups	Protein Group Accessions	Modifications	ΔCn	XCorr	Probability	Charge	MH+ [Da]	ΔM [ppm]	RT [min]	# Missed Cleavages
	High	FHDIISDAEIEIVK	1	1	1	P54001		0	3.23562	0	2	1628.85	-0.309812	43.0344	0
	High	HAAcPVLVGNK	1	1	1	P54001	C4(Carbamidomethyl)	0	3.15513	0	2	1165.62	0.503317	16.2714	0
G3V8N0	Sideroflexin 2 OS=Rattus norvegicus OX=10116 GN=Sfxn2 PE=1 SV=2 - [G3V8N0_RAT]	6.38466	20.83	1	2	2	2	144	16.5402	8.1626
	A2	Sequence	# PSMs	# Proteins	# Protein Groups	Protein Group Accessions	Modifications	ΔCn	XCorr	Probability	Charge	MH+ [Da]	ΔM [ppm]	RT [min]	# Missed Cleavages
	High	mGLmPPGTQVEQLLYAK	1	1	1	G3V8N0	M1(Oxidation); M4(Oxidation)	0	3.20836	0	2	1907.96	1.2091	45.4826	0
	High	LYDSAFHPDTGEK	1	1	1	G3V8N0		0	3.1763	0	2	1479.68	0.739189	25.0247	0
P12711	Alcohol dehydrogenase class-3 OS=Rattus norvegicus OX=10116 GN=Adh5 PE=1 SV=2 - [ADHX_RAT]	6.37967	8.56	2	2	2	2	374	39.5502	7.48877
	A2	Sequence	# PSMs	# Proteins	# Protein Groups	Protein Group Accessions	Modifications	ΔCn	XCorr	Probability	Charge	MH+ [Da]	ΔM [ppm]	RT [min]	# Missed Cleavages
	High	EFGATEcINPQDFSK	1	2	1	P12711	C7(Carbamidomethyl)	0	3.70524	0	2	1742.77	2.58316	37.1705	0
	High	AGDTVIPLYIPQcGEcK	1	2	1	P12711	C13(Carbamidomethyl); C16(Carbamidomethyl)	0	2.67443	0	2	1920.92	0.44582	43.0544	0
A0A0G2JSW3	Globin a4 OS=Rattus norvegicus OX=10116 GN=Hbb PE=1 SV=1 - [A0A0G2JSW3_RAT]	6.36541	21.77	2	2	2	2	147	15.9552	8.07471
	A2	Sequence	# PSMs	# Proteins	# Protein Groups	Protein Group Accessions	Modifications	ΔCn	XCorr	Probability	Charge	MH+ [Da]	ΔM [ppm]	RT [min]	# Missed Cleavages
	High	YFDSFGDLSSASAImGNPK	1	2	1	A0A0G2JSW3	M15(Oxidation)	0	3.78781	0	2	2022.91	0.723262	42.9386	0
	High	VNPDDVGGEALGR	1	2	1	A0A0G2JSW3		0	2.5776	0	2	1298.63	-0.382757	26.9201	0
F1LXF5	Golgi to ER traffic protein 4 OS=Rattus norvegicus OX=10116 GN=Get4 PE=1 SV=2 - [F1LXF5_RAT]	6.25293	8.18	1	2	2	2	330	36.7292	5.41455
	A2	Sequence	# PSMs	# Proteins	# Protein Groups	Protein Group Accessions	Modifications	ΔCn	XCorr	Probability	Charge	MH+ [Da]	ΔM [ppm]	RT [min]	# Missed Cleavages
	High	AEVDVADELLENLAK	1	1	1	F1LXF5		0	3.51982	0	2	1628.85	4.99959	54.4041	0
	High	VFSLmDPNSPER	1	1	1	F1LXF5	M5(Oxidation)	0	2.73311	0	2	1407.66	-0.0654554	31.1067	0
Q6AXX5	retinol dehydrogenase 11 (all-trans/9-cis/11-cis) OS=Rattus norvegicus OX=10116 GN=Rdh11 PE=1 SV=1 - [Q6AXX5_RAT]	6.09211	7.28	2	2	2	2	316	35.0992	8.96826
	A2	Sequence	# PSMs	# Proteins	# Protein Groups	Protein Group Accessions	Modifications	ΔCn	XCorr	Probability	Charge	MH+ [Da]	ΔM [ppm]	RT [min]	# Missed Cleavages
	High	VAIVTGANTGIGK	1	2	1	Q6AXX5		0	3.07131	0	2	1200.69	0.0153638	26.7334	0
	Medium	IHFHNLHGEK	1	2	1	Q6AXX5		0	3.0208	0	4	1231.63	0.476114	12.383	0
B2GV24	E3 UFM1-protein ligase 1 OS=Rattus norvegicus OX=10116 GN=Ufl1 PE=1 SV=1 - [UFL1_RAT]	6.0479	3.28	2	2	2	2	793	89.5294	6.99072
	A2	Sequence	# PSMs	# Proteins	# Protein Groups	Protein Group Accessions	Modifications	ΔCn	XCorr	Probability	Charge	MH+ [Da]	ΔM [ppm]	RT [min]	# Missed Cleavages
	High	SGQGEDPSSDDLDK	1	1	1	B2GV24		0	3.20601	0	2	1449.6	0.197772	15.5712	0
	High	YFADDTQTALTK	1	2	1	B2GV24		0	2.8419	0	2	1373.66	1.85997	28.868	0
P08461	Dihydrolipoyllysine-residue acetyltransferase component of pyruvate dehydrogenase complex, mitochondrial OS=Rattus norvegicus OX=10116 GN=Dlat PE=1 SV=3 - [ODP2_RAT]	5.92312	4.91	1	2	2	2	632	67.1234	8.52881
	A2	Sequence	# PSMs	# Proteins	# Protein Groups	Protein Group Accessions	Modifications	ΔCn	XCorr	Probability	Charge	MH+ [Da]	ΔM [ppm]	RT [min]	# Missed Cleavages
	High	VPLPSLSPTmQAGTIAR	1	1	1	P08461	M10(Oxidation)	0	3.01182	0	2	1754.95	0.0939364	37.3154	0
	High	DVPLGTPLcIIVEK	1	1	1	P08461	C9(Carbamidomethyl)	0	2.9113	0	2	1553.86	1.45406	49.3704	0
Q04462	Valine--tRNA ligase OS=Rattus norvegicus OX=10116 GN=Vars PE=2 SV=2 - [SYVC_RAT]	5.8792	2.37	2	2	2	2	1264	140.28	7.60596
	A2	Sequence	# PSMs	# Proteins	# Protein Groups	Protein Group Accessions	Modifications	ΔCn	XCorr	Probability	Charge	MH+ [Da]	ΔM [ppm]	RT [min]	# Missed Cleavages
	High	SVTQQPGSEITAPQK	1	1	1	Q04462		0	3.1874	0	2	1570.81	1.77795	21.6785	0
	High	GPGQDPQAALGALGK	1	2	1	Q04462		0	2.6918	0	2	1379.73	0.16934	33.1261	0
Q71DI1	Dermcidin OS=Rattus norvegicus OX=10116 PE=2 SV=1 - [Q71DI1_RAT]	5.82925	20	1	2	2	2	110	11.2768	6.53662
	A2	Sequence	# PSMs	# Proteins	# Protein Groups	Protein Group Accessions	Modifications	ΔCn	XCorr	Probability	Charge	MH+ [Da]	ΔM [ppm]	RT [min]	# Missed Cleavages
	High	DAVEDLESVGK	1	1	1	Q71DI1		0	3.2009	0	2	1161.56	0.38661	34.0358	0
	High	ENAGEDPGLAR	1	1	1	Q71DI1		0	2.62835	0	2	1128.53	0.488027	15.7278	0
A2RUW1	Toll-interacting protein OS=Rattus norvegicus OX=10116 GN=Tollip PE=1 SV=1 - [TOLIP_RAT]	5.78893	10.22	1	2	2	2	274	30.2949	5.17334
	A2	Sequence	# PSMs	# Proteins	# Protein Groups	Protein Group Accessions	Modifications	ΔCn	XCorr	Probability	Charge	MH+ [Da]	ΔM [ppm]	RT [min]	# Missed Cleavages
	High	GPVYIGELPQDFLR	1	1	1	A2RUW1		0	3.09342	0	2	1603.85	-1.59416	50.2084	0
	High	DAAINSLLQmGEES	1	1	1	A2RUW1	M10(Oxidation)	0	2.6955	0	2	1493.68	0.398116	43.3251	0
Q8CIY7	11beta-hydroxysteroid dehydrogenase type 1 (Fragment) OS=Rattus norvegicus OX=10116 PE=2 SV=1 - [Q8CIY7_RAT]	5.77476	10.32	3	2	2	2	252	27.5593	7.92822
	A2	Sequence	# PSMs	# Proteins	# Protein Groups	Protein Group Accessions	Modifications	ΔCn	XCorr	Probability	Charge	MH+ [Da]	ΔM [ppm]	RT [min]	# Missed Cleavages
	High	ETSGIILSQAAPK	1	3	1	Q8CIY7		0	3.38995	0	2	1314.73	1.53633	29.5918	0
	High	mTQPLIASYSASK	1	3	1	Q8CIY7	M1(Oxidation)	0	2.3848	0	2	1412.7	-5.10828	28.3048	0
Q0D2L2	Mitochondrial ribosomal protein S22 OS=Rattus norvegicus OX=10116 GN=Mrps22 PE=1 SV=1 - [Q0D2L2_RAT]	5.76261	6.13	1	2	2	2	359	41.2094	8.30908
	A2	Sequence	# PSMs	# Proteins	# Protein Groups	Protein Group Accessions	Modifications	ΔCn	XCorr	Probability	Charge	MH+ [Da]	ΔM [ppm]	RT [min]	# Missed Cleavages
	High	VHHQTYEDIDR	1	1	1	Q0D2L2		0	3.49892	0	3	1412.66	0.85478	13.6025	0
	Medium	KPINDVLAEDK	1	1	1	Q0D2L2		0	2.26369	0	2	1241.67	-0.122244	22.4324	0
Q4V7D2	Protein rogdi homolog OS=Rattus norvegicus OX=10116 GN=Rogdi PE=2 SV=1 - [ROGDI_RAT]	5.73605	9.41	1	2	2	2	287	32.1847	8.17725
	A2	Sequence	# PSMs	# Proteins	# Protein Groups	Protein Group Accessions	Modifications	ΔCn	XCorr	Probability	Charge	MH+ [Da]	ΔM [ppm]	RT [min]	# Missed Cleavages
	High	LTTPATLTLPEIAASGLTR	1	1	1	Q4V7D2		0	3.36215	0	2	1926.09	0.461574	50.6714	0
	Medium	AVLEEEFR	1	1	1	Q4V7D2		0	2.37391	0	2	992.505	-0.228815	29.8333	0
A0A0G2K5E8	Collagen, type I, alpha 2 OS=Rattus norvegicus OX=10116 GN=NEWGENE_621351 PE=1 SV=1 - [A0A0G2K5E8_RAT]	5.6901	2.2	4	2	2	2	1274	119.972	9.20264
	A2	Sequence	# PSMs	# Proteins	# Protein Groups	Protein Group Accessions	Modifications	ΔCn	XCorr	Probability	Charge	MH+ [Da]	ΔM [ppm]	RT [min]	# Missed Cleavages
	High	SLNNQIETLLTPEGSR	1	4	1	A0A0G2K5E8		0	2.89892	0	2	1771.92	1.83937	45.4773	0
	High	NSIAYLDEETGR	1	4	1	A0A0G2K5E8		0	2.79118	0	2	1367.65	0.925554	30.6308	0
G3V6S3	Calumenin OS=Rattus norvegicus OX=10116 GN=Calu PE=1 SV=1 - [G3V6S3_RAT]	5.65733	7.94	2	2	2	2	315	37.0405	4.66553
	A2	Sequence	# PSMs	# Proteins	# Protein Groups	Protein Group Accessions	Modifications	ΔCn	XCorr	Probability	Charge	MH+ [Da]	ΔM [ppm]	RT [min]	# Missed Cleavages
	High	DIVVQETmEDIDK	1	2	1	G3V6S3	M8(Oxidation)	0	3.07357	0	2	1550.73	-0.160554	30.8864	0
	High	mADKDGDLIATK	1	2	1	G3V6S3	M1(Oxidation)	0	2.58376	0	2	1293.64	1.4861	16.1591	1
O35115	Four and a half LIM domains protein 2 OS=Rattus norvegicus OX=10116 GN=Fhl2 PE=1 SV=1 - [FHL2_RAT]	5.64722	8.6	1	2	2	2	279	32.0645	7.29834
	A2	Sequence	# PSMs	# Proteins	# Protein Groups	Protein Group Accessions	Modifications	ΔCn	XCorr	Probability	Charge	MH+ [Da]	ΔM [ppm]	RT [min]	# Missed Cleavages
	High	cGSSLVDKPFAAK	1	1	1	O35115	C1(Carbamidomethyl)	0	3.25209	0	2	1379.7	2.78974	24.2856	0
	High	KPITTGGVTYR	1	1	1	O35115		0	2.39513	0	2	1192.67	1.03468	17.6475	0
F1LMP9	Disabled homolog 2 OS=Rattus norvegicus OX=10116 GN=Dab2 PE=1 SV=3 - [F1LMP9_RAT]	5.64288	2.87	2	2	2	2	766	82.1679	6.30322
	A2	Sequence	# PSMs	# Proteins	# Protein Groups	Protein Group Accessions	Modifications	ΔCn	XCorr	Probability	Charge	MH+ [Da]	ΔM [ppm]	RT [min]	# Missed Cleavages
	High	DLFQVIYNVK	1	2	1	F1LMP9		0	2.97104	0	2	1238.68	-0.168992	50.7026	0
	High	TGVIEHEHPVNK	1	2	1	F1LMP9		0	2.67184	0	2	1359.7	1.16297	7.5854	0
Q5XIK2	Thioredoxin-related transmembrane protein 2 OS=Rattus norvegicus OX=10116 GN=Tmx2 PE=2 SV=1 - [TMX2_RAT]	5.57081	6.78	1	2	2	2	295	33.8436	8.86572
	A2	Sequence	# PSMs	# Proteins	# Protein Groups	Protein Group Accessions	Modifications	ΔCn	XCorr	Probability	Charge	MH+ [Da]	ΔM [ppm]	RT [min]	# Missed Cleavages
	High	QLPTLILFQGGK	1	1	1	Q5XIK2		0	3.21564	0	2	1314.78	0.697427	48.6958	0
	Medium	TIDEELER	1	1	1	Q5XIK2		0	2.35517	0	2	1004.49	0.321982	22.7922	0
D3ZYY0	Short chain dehydrogenase/reductase family 39U, member 1 OS=Rattus norvegicus OX=10116 GN=Sdr39u1 PE=1 SV=1 - [D3ZYY0_RAT]	5.56903	9.06	1	2	2	2	298	31.9238	8.04541
	A2	Sequence	# PSMs	# Proteins	# Protein Groups	Protein Group Accessions	Modifications	ΔCn	XCorr	Probability	Charge	MH+ [Da]	ΔM [ppm]	RT [min]	# Missed Cleavages
	High	TLATGYQYSFPELGAALK	1	1	1	D3ZYY0		0	3.13454	0	2	1930	1.35612	49.3865	0
	High	AImLLEGQK	1	1	1	D3ZYY0	M3(Oxidation)	0	2.4345	0	2	1018.56	0.920406	28.4593	0
O35796	Complement component 1 Q subcomponent-binding protein, mitochondrial OS=Rattus norvegicus OX=10116 GN=C1qbp PE=1 SV=2 - [C1QBP_RAT]	5.56388	5.02	1	2	2	2	279	30.9775	4.86865
	A2	Sequence	# PSMs	# Proteins	# Protein Groups	Protein Group Accessions	Modifications	ΔCn	XCorr	Probability	Charge	MH+ [Da]	ΔM [ppm]	RT [min]	# Missed Cleavages
	High	AFVEFLTDEIKEEK	1	1	1	O35796		0	3.3282	0	2	1697.87	2.9463	45.2999	1
	Medium	AFVEFLTDEIK	1	1	1	O35796		0	2.23568	0	2	1311.69	1.57581	48.8182	0
M0RA08	Perilipin OS=Rattus norvegicus OX=10116 GN=Plin3 PE=1 SV=1 - [M0RA08_RAT]	5.5426	5.71	1	2	2	2	438	47.3139	5.71924
	A2	Sequence	# PSMs	# Proteins	# Protein Groups	Protein Group Accessions	Modifications	ΔCn	XCorr	Probability	Charge	MH+ [Da]	ΔM [ppm]	RT [min]	# Missed Cleavages
	High	VGQmVISGVDR	1	1	1	M0RA08	M4(Oxidation)	0	3.0448	0	2	1176.61	1.32091	22.4969	0
	High	SAmTSGVQSImGSR	1	1	1	M0RA08	M3(Oxidation); M11(Oxidation)	0	2.4978	0	2	1443.66	1.6513	18.5746	0
Q6AYE2	Endophilin-B1 OS=Rattus norvegicus OX=10116 GN=Sh3glb1 PE=2 SV=1 - [SHLB1_RAT]	5.4877	5.75	2	2	2	2	365	40.7618	6.03662
	A2	Sequence	# PSMs	# Proteins	# Protein Groups	Protein Group Accessions	Modifications	ΔCn	XCorr	Probability	Charge	MH+ [Da]	ΔM [ppm]	RT [min]	# Missed Cleavages
	High	QTEVLLQPNPNAR	1	2	1	Q6AYE2		0	3.07484	0	2	1479.79	1.20232	28.3584	0
	High	RLDLDAAK	1	2	1	Q6AYE2		0	2.41286	0	2	901.509	-1.32171	17.4499	1
D3ZIF5	Adaptor-related protein complex 3, beta 1 subunit OS=Rattus norvegicus OX=10116 GN=Ap3b1 PE=1 SV=1 - [D3ZIF5_RAT]	5.48733	4.03	2	2	2	2	794	87.7108	5.77002
	A2	Sequence	# PSMs	# Proteins	# Protein Groups	Protein Group Accessions	Modifications	ΔCn	XCorr	Probability	Charge	MH+ [Da]	ΔM [ppm]	RT [min]	# Missed Cleavages
	High	VVNVANLGAVPSSQDNIHR	1	2	1	D3ZIF5		0	3.15978	0	3	1990.05	1.03859	31.7062	0
	Medium	EGSTAQLIINTEK	1	2	1	D3ZIF5		0	2.32755	0	2	1403.74	1.65738	30.3332	0
P02650	Apolipoprotein E OS=Rattus norvegicus OX=10116 GN=Apoe PE=1 SV=2 - [APOE_RAT]	5.47114	7.37	4	2	2	2	312	35.7313	5.2749
	A2	Sequence	# PSMs	# Proteins	# Protein Groups	Protein Group Accessions	Modifications	ΔCn	XCorr	Probability	Charge	MH+ [Da]	ΔM [ppm]	RT [min]	# Missed Cleavages
	High	ELEEQLGPVAEETR	1	4	1	P02650		0	3.29462	0	2	1599.78	-2.5699	32.2582	0
	Medium	LEEVGNQAR	1	4	1	P02650		0	2.17652	0	2	1015.52	1.04137	12.8784	0
D4ACV3	Histone H2A OS=Rattus norvegicus OX=10116 GN=Hist2h2ac PE=3 SV=2 - [D4ACV3_RAT]	5.42425	20.63	19	2	2	2	126	13.6366	10.8579
	A2	Sequence	# PSMs	# Proteins	# Protein Groups	Protein Group Accessions	Modifications	ΔCn	XCorr	Probability	Charge	MH+ [Da]	ΔM [ppm]	RT [min]	# Missed Cleavages
	High	VTIAQGGVLPNIQAVLLPK	1	14	1	D4ACV3		0	3.09099	0	2	1931.17	2.50747	54.0525	0
	Medium	HLQLAIR	1	19	1	D4ACV3		0	2.33326	0	2	850.528	2.96942	23.8604	0
Q6P756	Adaptin ear-binding coat-associated protein 2 OS=Rattus norvegicus OX=10116 GN=Necap2 PE=1 SV=2 - [NECP2_RAT]	5.40171	10.27	1	1	1	1	263	28.3873	7.94287
	A2	Sequence	# PSMs	# Proteins	# Protein Groups	Protein Group Accessions	Modifications	ΔCn	XCorr	Probability	Charge	MH+ [Da]	ΔM [ppm]	RT [min]	# Missed Cleavages
	High	TSGELFAQAPVDQFPGTAVESVTDSSR	1	1	1	Q6P756		0	5.40171	0	3	2796.34	4.03054	48.1184	0
Q09167	Serine/arginine-rich splicing factor 5 OS=Rattus norvegicus OX=10116 GN=Srsf5 PE=1 SV=1 - [SRSF5_RAT]	5.40166	3.35	3	1	1	2	269	30.8731	11.561
	A2	Sequence	# PSMs	# Proteins	# Protein Groups	Protein Group Accessions	Modifications	ΔCn	XCorr	Probability	Charge	MH+ [Da]	ΔM [ppm]	RT [min]	# Missed Cleavages
	High	LIVENLSSR	2	3	1	Q09167		0	2.84859	0	2	1030.59	2.70257	28.6199	0
D3ZLX3	MOB kinase activator 2 OS=Rattus norvegicus OX=10116 GN=Mob2 PE=1 SV=2 - [D3ZLX3_RAT]	5.40121	3.76	1	2	2	2	266	30.1901	7.50342
	A2	Sequence	# PSMs	# Proteins	# Protein Groups	Protein Group Accessions	Modifications	ΔCn	XCorr	Probability	Charge	MH+ [Da]	ΔM [ppm]	RT [min]	# Missed Cleavages
	High	KVYLEPEHTK	1	1	1	D3ZLX3		0	3.22136	0	3	1243.67	0.224214	12.4585	1
	Medium	VYLEPEHTK	1	1	1	D3ZLX3		0	2.17985	0	2	1115.57	0.644366	16.5182	0
A0A0G2K3C7	Family with sequence similarity 126, member A OS=Rattus norvegicus OX=10116 GN=Fam126a PE=4 SV=1 - [A0A0G2K3C7_RAT]	5.40086	6.22	2	2	2	2	370	41.4761	8.42627
	A2	Sequence	# PSMs	# Proteins	# Protein Groups	Protein Group Accessions	Modifications	ΔCn	XCorr	Probability	Charge	MH+ [Da]	ΔM [ppm]	RT [min]	# Missed Cleavages
	High	TLPETSLPNYATNLK	1	2	1	A0A0G2K3C7		0	3.20722	0	2	1661.87	-1.89293	38.2749	0
	Medium	SGEEQLLR	1	2	1	A0A0G2K3C7		0	2.19364	0	2	931.486	1.5514	21.8244	0
P0CG51	Polyubiquitin-B OS=Rattus norvegicus OX=10116 GN=Ubb PE=1 SV=1 - [UBB_RAT]	5.35961	32.79	9	2	2	2	305	34.3475	7.53271
	A2	Sequence	# PSMs	# Proteins	# Protein Groups	Protein Group Accessions	Modifications	ΔCn	XCorr	Probability	Charge	MH+ [Da]	ΔM [ppm]	RT [min]	# Missed Cleavages
	High	TITLEVEPSDTIENVK	1	8	1	P0CG51		0	3.03032	0	2	1787.92	-2.16552	39.4309	0
	Medium	TLSDYNIQK	1	9	1	P0CG51		0	2.3293	0	2	1081.55	0.766449	23.3564	0
B2RYI2	Signal recognition particle subunit SRP68 OS=Rattus norvegicus OX=10116 GN=Srp68 PE=1 SV=1 - [B2RYI2_RAT]	5.33676	5.44	1	2	2	2	625	70.4483	8.57275
	A2	Sequence	# PSMs	# Proteins	# Protein Groups	Protein Group Accessions	Modifications	ΔCn	XCorr	Probability	Charge	MH+ [Da]	ΔM [ppm]	RT [min]	# Missed Cleavages
	High	QIPGGGSGGGGSGGGGGGGGSGGGR	1	1	1	B2RYI2		0	3.18376	0	2	1800.8	1.14754	7.93341	0
	Medium	VEEISPNIR	1	1	1	B2RYI2		0	2.15301	0	2	1056.57	0.53572	24.8694	0
D3ZQ45	Desmoglein 1 OS=Rattus norvegicus OX=10116 GN=Dsg1 PE=4 SV=1 - [D3ZQ45_RAT]	5.31531	2.63	3	2	2	2	914	100.735	4.83057
	A2	Sequence	# PSMs	# Proteins	# Protein Groups	Protein Group Accessions	Modifications	ΔCn	XCorr	Probability	Charge	MH+ [Da]	ΔM [ppm]	RT [min]	# Missed Cleavages
	High	YVmGNNPEGLLVVDSK	1	3	1	D3ZQ45	M3(Oxidation)	0	2.93946	0	2	1750.84	-14.9241	38.8385	0
	Medium	TmNNFLDR	1	3	1	D3ZQ45	M2(Oxidation)	0	2.37586	0	2	1026.47	0.928443	23.8892	0
A0A0G2K0N8	Uncharacterized protein OS=Rattus norvegicus OX=10116 PE=3 SV=1 - [A0A0G2K0N8_RAT]	5.26459	6.92	7	1	1	2	130	14.4609	10.6528
	A2	Sequence	# PSMs	# Proteins	# Protein Groups	Protein Group Accessions	Modifications	ΔCn	XCorr	Probability	Charge	MH+ [Da]	ΔM [ppm]	RT [min]	# Missed Cleavages
	High	YRPGTVALR	2	7	1	A0A0G2K0N8		0	2.40041	0	2	1032.59	-0.50683	19.8587	0
P13383	Nucleolin OS=Rattus norvegicus OX=10116 GN=Ncl PE=1 SV=3 - [NUCL_RAT]	5.22544	4.91	4	2	2	2	713	77.101	4.7417
	A2	Sequence	# PSMs	# Proteins	# Protein Groups	Protein Group Accessions	Modifications	ΔCn	XCorr	Probability	Charge	MH+ [Da]	ΔM [ppm]	RT [min]	# Missed Cleavages
	High	FGYVDFESAEDLEK	1	4	1	P13383		0	2.93736	0	2	1648.74	4.33017	44.3679	0
	Medium	IEGSEPTTPFNLFIGNLNPNK	1	2	1	P13383		0	2.28808	0	2	2302.18	2.52039	55.5628	0
Q9ESY8	Stau1 protein OS=Rattus norvegicus OX=10116 GN=Stau1 PE=2 SV=1 - [Q9ESY8_RAT]	5.2205	5.93	3	2	2	2	489	54.0939	9.5249
	A2	Sequence	# PSMs	# Proteins	# Protein Groups	Protein Group Accessions	Modifications	ΔCn	XCorr	Probability	Charge	MH+ [Da]	ΔM [ppm]	RT [min]	# Missed Cleavages
	High	NAAENmLEILGFK	1	3	1	Q9ESY8	M6(Oxidation)	0	2.7626	0	2	1465.72	-12.5642	44.7875	0
	High	LQTAPDYGQGmNPISR	1	3	1	Q9ESY8	M11(Oxidation)	0	2.45789	0	2	1763.84	2.14319	27.8591	0
Q6AYP7	7-methylguanosine phosphate-specific 5'-nucleotidase OS=Rattus norvegicus OX=10116 GN=Nt5c3b PE=2 SV=2 - [5NT3B_RAT]	5.17792	8	2	2	2	2	300	34.5134	6.45557
	A2	Sequence	# PSMs	# Proteins	# Protein Groups	Protein Group Accessions	Modifications	ΔCn	XCorr	Probability	Charge	MH+ [Da]	ΔM [ppm]	RT [min]	# Missed Cleavages
	High	NSSVcENSSYFQQLR	1	2	1	Q6AYP7	C5(Carbamidomethyl)	0	2.91043	0	2	1818.81	3.93639	33.9378	0
	Medium	VQEIVSALR	1	1	1	Q6AYP7		0	2.26749	0	2	1014.59	-0.226259	29.8165	0
Q642C0	DnaJ homolog subfamily C member 8 OS=Rattus norvegicus OX=10116 GN=Dnajc8 PE=2 SV=1 - [DNJC8_RAT]	5.15846	7.91	2	2	2	2	253	29.7944	9.05615
	A2	Sequence	# PSMs	# Proteins	# Protein Groups	Protein Group Accessions	Modifications	ΔCn	XCorr	Probability	Charge	MH+ [Da]	ΔM [ppm]	RT [min]	# Missed Cleavages
	High	ALDVIQAGK	1	2	1	Q642C0		0	2.97964	0	2	914.531	0.149784	24.4038	0
	Medium	QREEEIEAQEK	1	2	1	Q642C0		0	2.17881	0	2	1388.67	2.84859	10.0288	1
B1WC25	Tra2a protein OS=Rattus norvegicus OX=10116 GN=Tra2a PE=1 SV=1 - [B1WC25_RAT]	5.15414	8.16	1	2	2	2	282	32.559	11.2681
	A2	Sequence	# PSMs	# Proteins	# Protein Groups	Protein Group Accessions	Modifications	ΔCn	XCorr	Probability	Charge	MH+ [Da]	ΔM [ppm]	RT [min]	# Missed Cleavages
	High	YGPLSGVNVVYDQR	1	1	1	B1WC25		0	2.73251	0	2	1566.79	-1.05629	38.6516	0
	High	GFAFVYFER	1	1	1	B1WC25		0	2.42163	0	2	1135.56	-0.1928	47.2073	0
A0A0G2K5K3	NmrA-like family domain-containing protein 1 OS=Rattus norvegicus OX=10116 GN=Nmral1 PE=1 SV=1 - [A0A0G2K5K3_RAT]	5.1541	8.7	3	2	2	2	299	33.089	6.7417
	A2	Sequence	# PSMs	# Proteins	# Protein Groups	Protein Group Accessions	Modifications	ΔCn	XCorr	Probability	Charge	MH+ [Da]	ΔM [ppm]	RT [min]	# Missed Cleavages
	High	HTAEEYAALLSK	1	2	1	A0A0G2K5K3		0	2.60444	0	2	1332.68	1.58692	32.1675	0
	High	LGFQGAQDLANmFR	1	3	1	A0A0G2K5K3	M12(Oxidation)	0	2.54966	0	2	1583.76	0.321629	44.4133	0
B5DES0	RCG54604 OS=Rattus norvegicus OX=10116 GN=Snrpd2 PE=1 SV=1 - [B5DES0_RAT]	5.05563	16.95	2	2	2	2	118	13.5182	9.90576
	A2	Sequence	# PSMs	# Proteins	# Protein Groups	Protein Group Accessions	Modifications	ΔCn	XCorr	Probability	Charge	MH+ [Da]	ΔM [ppm]	RT [min]	# Missed Cleavages
	High	NNTQVLINcR	1	2	1	B5DES0	C9(Carbamidomethyl)	0	2.61167	0	2	1231.62	1.9141	23.1038	0
	High	SEmTPEELQK	1	2	1	B5DES0	M3(Oxidation)	0	2.44396	0	2	1207.55	0.84081	16.9421	0
D4A2P1	Cell division cycle and apoptosis regulator 1 OS=Rattus norvegicus OX=10116 GN=Ccar1 PE=1 SV=2 - [D4A2P1_RAT]	5.03789	2.18	1	2	2	2	1148	132.072	5.98584
	A2	Sequence	# PSMs	# Proteins	# Protein Groups	Protein Group Accessions	Modifications	ΔCn	XCorr	Probability	Charge	MH+ [Da]	ΔM [ppm]	RT [min]	# Missed Cleavages
	High	VSENmNLQFENQLNK	1	1	1	D4A2P1	M5(Oxidation)	0	2.87887	0	2	1823.86	-2.1504	31.0177	0
	Medium	TILNLENSNK	1	1	1	D4A2P1		0	2.15902	0	2	1145.62	-0.839197	28.114	0
Q68FP1	Gelsolin OS=Rattus norvegicus OX=10116 GN=Gsn PE=1 SV=1 - [GELS_RAT]	5.03394	2.69	1	2	2	2	780	86.0141	6.0874
	A2	Sequence	# PSMs	# Proteins	# Protein Groups	Protein Group Accessions	Modifications	ΔCn	XCorr	Probability	Charge	MH+ [Da]	ΔM [ppm]	RT [min]	# Missed Cleavages
	High	AGALNSNDAFVLK	1	1	1	Q68FP1		0	2.82761	0	2	1319.69	-0.354182	35.3755	0
	Medium	TGALELLK	1	1	1	Q68FP1		0	2.20633	0	2	844.514	-0.275734	33.7874	0
A0A0G2K9N0	Small ArfGAP2 OS=Rattus norvegicus OX=10116 GN=Smap2 PE=1 SV=1 - [A0A0G2K9N0_RAT]	5.0209	10.83	2	2	2	2	397	43.166	9.15869
	A2	Sequence	# PSMs	# Proteins	# Protein Groups	Protein Group Accessions	Modifications	ΔCn	XCorr	Probability	Charge	MH+ [Da]	ΔM [ppm]	RT [min]	# Missed Cleavages
	Medium	AVGSmPTAGSAGSVPENLNLFPEPGSK	1	2	1	A0A0G2K9N0	M5(Oxidation)	0	2.88171	0	3	2630.28	2.12011	42.9039	0
	Medium	DLDLLASVPSPSSVSR	1	2	1	A0A0G2K9N0		0	2.13919	0	2	1642.87	3.98213	46.8594	0
Q5RK30	Ribosome maturation protein SBDS OS=Rattus norvegicus OX=10116 GN=Sbds PE=2 SV=1 - [SBDS_RAT]	4.98973	7.6	1	2	2	2	250	28.7343	8.74854
	A2	Sequence	# PSMs	# Proteins	# Protein Groups	Protein Group Accessions	Modifications	ΔCn	XCorr	Probability	Charge	MH+ [Da]	ΔM [ppm]	RT [min]	# Missed Cleavages
	High	DVEEGDEKFE	1	1	1	Q5RK30		0	2.76219	0	2	1196.49	-0.418434	22.7235	1
	Medium	FLLPVNEGK	1	1	1	Q5RK30		0	2.22754	0	2	1016.57	-2.58079	35.4934	0
D3ZTX0	Transmembrane emp24 domain-containing protein 7 OS=Rattus norvegicus OX=10116 GN=Tmed7 PE=1 SV=1 - [TMED7_RAT]	4.98022	9.73	1	2	2	2	226	25.4627	6.88818
	A2	Sequence	# PSMs	# Proteins	# Protein Groups	Protein Group Accessions	Modifications	ΔCn	XCorr	Probability	Charge	MH+ [Da]	ΔM [ppm]	RT [min]	# Missed Cleavages
	High	QcFYEDITQGTK	1	1	1	D3ZTX0	C2(Carbamidomethyl)	0	2.66408	0	2	1489.66	-1.58916	33.4455	0
	Medium	SVIDYQTHFR	1	1	1	D3ZTX0		0	2.31614	0	2	1265.63	0.309606	28.1754	0
A0A0G2JUR6	Keratin 78 (Fragment) OS=Rattus norvegicus OX=10116 GN=Krt78 PE=3 SV=1 - [A0A0G2JUR6_RAT]	4.94829	4.44	17	1	2	2	428	48.6013	5.45264
	A2	Sequence	# PSMs	# Proteins	# Protein Groups	Protein Group Accessions	Modifications	ΔCn	XCorr	Probability	Charge	MH+ [Da]	ΔM [ppm]	RT [min]	# Missed Cleavages
	High	TLNNQFASFIDK	1	4	1	A0A0G2JUR6		0	2.70686	0	2	1397.7	-1.07027	41.8602	0
	Medium	FLEQQNK	1	38	8	Q10758;P47819;Q4FZU2;Q6P6Q2;Q6IG05;G3V8C3;Q6IFZ5;A0A0G2JUR6		0	2.24144	0	2	906.469	0.620163	13.0633	0
P41542	General vesicular transport factor p115 OS=Rattus norvegicus OX=10116 GN=Uso1 PE=1 SV=1 - [USO1_RAT]	4.92392	2.71	1	2	2	2	959	107.096	4.95752
	A2	Sequence	# PSMs	# Proteins	# Protein Groups	Protein Group Accessions	Modifications	ΔCn	XCorr	Probability	Charge	MH+ [Da]	ΔM [ppm]	RT [min]	# Missed Cleavages
	High	LQTENSELQQR	1	1	1	P41542		0	2.51886	0	2	1345.67	-0.891829	18.0138	0
	High	SVPVEGESELVTAAK	1	1	1	P41542		0	2.40506	0	2	1515.79	2.68886	31.4457	0
Q5I0D5	Phospholysine phosphohistidine inorganic pyrophosphate phosphatase OS=Rattus norvegicus OX=10116 GN=Lhpp PE=2 SV=1 - [LHPP_RAT]	4.89375	8.15	1	2	2	2	270	29.1717	5.38916
	A2	Sequence	# PSMs	# Proteins	# Protein Groups	Protein Group Accessions	Modifications	ΔCn	XCorr	Probability	Charge	MH+ [Da]	ΔM [ppm]	RT [min]	# Missed Cleavages
	High	ETSGLmLDVGGYmK	1	1	1	Q5I0D5	M6(Oxidation); M13(Oxidation)	0	2.56047	0	2	1532.69	-3.02658	34.3972	0
	Medium	ELVGVLQR	1	1	1	Q5I0D5		0	2.33328	0	2	913.545	-1.24082	29.8475	0
Q8K598	Spermatogenesis-related protein OS=Rattus norvegicus OX=10116 GN=Srp PE=2 SV=1 - [Q8K598_RAT]	4.88704	6.9	1	1	1	2	174	19.7908	8.77783
	A2	Sequence	# PSMs	# Proteins	# Protein Groups	Protein Group Accessions	Modifications	ΔCn	XCorr	Probability	Charge	MH+ [Da]	ΔM [ppm]	RT [min]	# Missed Cleavages
	High	SLKTNSGQERAK	2	1	1	Q8K598		0	2.67056	0	2	1318.71	2.43237	51.9321	2
Q5FVM4	Non-POU domain-containing octamer-binding protein OS=Rattus norvegicus OX=10116 GN=Nono PE=1 SV=3 - [NONO_RAT]	4.81817	3.99	1	2	2	2	476	54.8906	8.95361
	A2	Sequence	# PSMs	# Proteins	# Protein Groups	Protein Group Accessions	Modifications	ΔCn	XCorr	Probability	Charge	MH+ [Da]	ΔM [ppm]	RT [min]	# Missed Cleavages
	High	AGEVFIHK	1	1	1	Q5FVM4		0	2.44668	0	2	900.495	1.49194	17.5967	0
	Medium	EKLEmEmEAAR	1	1	1	Q5FVM4	M5(Oxidation); M7(Oxidation)	0	2.37149	0	2	1368.62	1.59057	10.5738	1
Q64428	Trifunctional enzyme subunit alpha, mitochondrial OS=Rattus norvegicus OX=10116 GN=Hadha PE=1 SV=2 - [ECHA_RAT]	4.80103	2.88	1	2	2	2	763	82.6125	9.05615
	A2	Sequence	# PSMs	# Proteins	# Protein Groups	Protein Group Accessions	Modifications	ΔCn	XCorr	Probability	Charge	MH+ [Da]	ΔM [ppm]	RT [min]	# Missed Cleavages
	High	DTTASAVAVGLK	1	1	1	Q64428		0	2.60825	0	2	1132.62	-0.964776	27.9428	0
	Medium	FGGGSVELLK	1	1	1	Q64428		0	2.19278	0	2	1006.56	0.161044	33.628	0
D3Z9E1	Elastin microfibril interfacer 1 OS=Rattus norvegicus OX=10116 GN=Emilin1 PE=1 SV=1 - [D3Z9E1_RAT]	4.79606	2	1	2	2	2	900	94.4468	4.98291
	A2	Sequence	# PSMs	# Proteins	# Protein Groups	Protein Group Accessions	Modifications	ΔCn	XCorr	Probability	Charge	MH+ [Da]	ΔM [ppm]	RT [min]	# Missed Cleavages
	High	VQQLEQQVK	1	1	1	D3Z9E1		0	2.52975	0	2	1099.61	1.44498	16.763	0
	Medium	AVEAAFNGR	1	1	1	D3Z9E1		0	2.26631	0	2	934.475	0.79169	19.3259	0
F1M6N0	Similar to keratinocytes proline-rich protein OS=Rattus norvegicus OX=10116 GN=LOC686143 PE=4 SV=3 - [F1M6N0_RAT]	4.75809	7.39	1	2	2	2	284	29.2246	7.84033
	A2	Sequence	# PSMs	# Proteins	# Protein Groups	Protein Group Accessions	Modifications	ΔCn	XCorr	Probability	Charge	MH+ [Da]	ΔM [ppm]	RT [min]	# Missed Cleavages
	High	TFGVSPLR	1	1	1	F1M6N0		0	2.6255	0	2	876.494	0.627533	30.3046	0
	Medium	GPAccDHEDDccc	1	1	1	F1M6N0	C4(Carbamidomethyl); C5(Carbamidomethyl); C11(Carbamidomethyl); C12(Carbamidomethyl); C13(Carbamidomethyl)	0	2.13259	0	2	1655.47	2.46961	9.01979	0
A0A0G2JSV6	Globin c2 OS=Rattus norvegicus OX=10116 GN=Hba-a2 PE=1 SV=1 - [A0A0G2JSV6_RAT]	4.74548	15.49	2	1	1	1	142	15.2748	8.30908
	A2	Sequence	# PSMs	# Proteins	# Protein Groups	Protein Group Accessions	Modifications	ΔCn	XCorr	Probability	Charge	MH+ [Da]	ΔM [ppm]	RT [min]	# Missed Cleavages
	High	AADHVEDLPGALSTLSDLHAHK	1	2	1	A0A0G2JSV6		0	4.74548	0	3	2297.15	-1.01729	38.1367	0
A0A0G2KA82	Synaptophysin-like 1 OS=Rattus norvegicus OX=10116 GN=Sypl1 PE=1 SV=1 - [A0A0G2KA82_RAT]	4.71773	9.83	2	2	2	2	295	32.6296	8.57275
	A2	Sequence	# PSMs	# Proteins	# Protein Groups	Protein Group Accessions	Modifications	ΔCn	XCorr	Probability	Charge	MH+ [Da]	ΔM [ppm]	RT [min]	# Missed Cleavages
	High	IVEELDPcK	1	2	1	A0A0G2KA82	C8(Carbamidomethyl)	0	2.44618	0	2	1102.54	-0.531659	25.941	0
	Medium	TITATFGYPFR	1	2	1	A0A0G2KA82		0	2.27155	0	2	1273.66	2.05121	43.151	0
D4A9E9	Uncharacterized protein OS=Rattus norvegicus OX=10116 PE=4 SV=3 - [D4A9E9_RAT]	4.71426	5.09	2	1	1	2	373	42.5445	6.93213
	A2	Sequence	# PSMs	# Proteins	# Protein Groups	Protein Group Accessions	Modifications	ΔCn	XCorr	Probability	Charge	MH+ [Da]	ΔM [ppm]	RT [min]	# Missed Cleavages
	High	FNFFPKPLQNVEDKSAETK	2	2	1	D4A9E9		0	2.48131	0	2	2239.13	-4.03845	40.5936	1
G3V6P7	Myosin, heavy polypeptide 9, non-muscle OS=Rattus norvegicus OX=10116 GN=Myh9 PE=1 SV=1 - [G3V6P7_RAT]	4.589	1.53	2	2	2	2	1960	226.273	5.65576
	A2	Sequence	# PSMs	# Proteins	# Protein Groups	Protein Group Accessions	Modifications	ΔCn	XCorr	Probability	Charge	MH+ [Da]	ΔM [ppm]	RT [min]	# Missed Cleavages
	Medium	ImGIPEDEQmGLLR	1	2	1	G3V6P7	M2(Oxidation); M10(Oxidation)	0	2.32423	0	2	1633.8	4.4932	35.6744	0
	Medium	mEDGVGcLETAEEAKR	1	2	1	G3V6P7	M1(Oxidation); C7(Carbamidomethyl)	0	2.26477	0	2	1810.81	6.88986	41.1778	1
O70187	Nuclear factor 1 OS=Rattus norvegicus OX=10116 GN=Nfib PE=1 SV=2 - [O70187_RAT]	4.57617	5.24	4	2	2	2	420	47.469	8.86572
	A2	Sequence	# PSMs	# Proteins	# Protein Groups	Protein Group Accessions	Modifications	ΔCn	XCorr	Probability	Charge	MH+ [Da]	ΔM [ppm]	RT [min]	# Missed Cleavages
	High	DELLSEKPEIK	1	4	1	O70187		0.1418	2.42495	0	2	1300.7	-0.0236877	27.3629	0
	Medium	SGVFNVSELVR	1	3	1	O70187		0	2.15122	0	2	1206.65	-1.43174	43.1853	0
Q6IRJ7	Annexin OS=Rattus norvegicus OX=10116 GN=Anxa7 PE=1 SV=1 - [Q6IRJ7_RAT]	4.54111	4.32	2	2	2	2	463	49.9873	6.17627
	A2	Sequence	# PSMs	# Proteins	# Protein Groups	Protein Group Accessions	Modifications	ΔCn	XCorr	Probability	Charge	MH+ [Da]	ΔM [ppm]	RT [min]	# Missed Cleavages
	High	SEIDLVQIK	1	2	1	Q6IRJ7		0	2.3861	0	2	1044.59	0.772214	35.3786	0
	Medium	GAGTDDSTLVR	1	2	1	Q6IRJ7		0	2.15501	0	2	1091.53	-0.706603	17.4736	0
A0A0G2K059	Mitochondrial calcium uniporter OS=Rattus norvegicus OX=10116 GN=Mcu PE=1 SV=1 - [A0A0G2K059_RAT]	4.46855	6.45	2	2	2	2	310	36.0348	7.88428
	A2	Sequence	# PSMs	# Proteins	# Protein Groups	Protein Group Accessions	Modifications	ΔCn	XCorr	Probability	Charge	MH+ [Da]	ΔM [ppm]	RT [min]	# Missed Cleavages
	Medium	QEYVYPEAR	1	2	1	A0A0G2K059		0	2.24675	0	2	1154.55	1.02588	23.548	0
	Medium	DAIAQAEmDLK	1	2	1	A0A0G2K059	M8(Oxidation)	0	2.2218	0	2	1220.58	0.304102	35.405	0
Q9WUW5	Collagen type XVIII, alpha (I) chain (Fragment) OS=Rattus norvegicus OX=10116 GN=col18a1 PE=2 SV=1 - [Q9WUW5_RAT]	4.46718	9.94	3	1	1	1	171	18.9215	8.52881
	A2	Sequence	# PSMs	# Proteins	# Protein Groups	Protein Group Accessions	Modifications	ΔCn	XCorr	Probability	Charge	MH+ [Da]	ΔM [ppm]	RT [min]	# Missed Cleavages
	High	TEATGVTGQASSLLSGR	1	3	1	Q9WUW5		0	4.46718	0	2	1634.84	1.14385	34.402	0
A0A0G2KA43	Nuclear respiratory factor 1 OS=Rattus norvegicus OX=10116 GN=Nrf1 PE=1 SV=1 - [A0A0G2KA43_RAT]	4.44695	2.39	2	1	1	2	503	53.5379	5.04639
	A2	Sequence	# PSMs	# Proteins	# Protein Groups	Protein Group Accessions	Modifications	ΔCn	XCorr	Probability	Charge	MH+ [Da]	ΔM [ppm]	RT [min]	# Missed Cleavages
	Medium	VFGAAPLENVVR	2	2	1	A0A0G2KA43		0	2.26681	0	2	1271.71	-0.080531	39.1237	0
A0A096MKH2	Similar to RIKEN cDNA 1110059P08 OS=Rattus norvegicus OX=10116 GN=Vta1 PE=1 SV=1 - [A0A096MKH2_RAT]	4.39599	5.83	2	2	2	2	309	33.9539	6.12549
	A2	Sequence	# PSMs	# Proteins	# Protein Groups	Protein Group Accessions	Modifications	ΔCn	XCorr	Probability	Charge	MH+ [Da]	ΔM [ppm]	RT [min]	# Missed Cleavages
	Medium	ATYIHNcLK	1	2	1	A0A096MKH2	C7(Carbamidomethyl)	0	2.25036	0	2	1119.56	-3.48398	18.0036	0
	Medium	LYAmQTGmK	1	1	1	A0A096MKH2	M4(Oxidation); M8(Oxidation)	0	2.14563	0	2	1074.5	0.242019	10.7513	0
P97532	3-mercaptopyruvate sulfurtransferase OS=Rattus norvegicus OX=10116 GN=Mpst PE=1 SV=3 - [THTM_RAT]	4.37453	9.76	1	2	2	2	297	32.9194	6.31592
	A2	Sequence	# PSMs	# Proteins	# Protein Groups	Protein Group Accessions	Modifications	ΔCn	XCorr	Probability	Charge	MH+ [Da]	ΔM [ppm]	RT [min]	# Missed Cleavages
	Medium	AQPEHVISQGR	1	1	1	P97532		0	2.20452	0	2	1221.63	-0.0334386	12.3108	0
	Medium	SPSEPAEFcAQLDPSFIK	1	1	1	P97532	C9(Carbamidomethyl)	0	2.17001	0	2	2022.95	1.92415	44.8396	0
[truncated: 649 more rows]

## Sheet: 2
	Highlighted in text	Serine Hydrolase	Serine Protease
Accession	Description	Score	Coverage	# Proteins	# Unique Peptides	# Peptides	# PSMs	# AAs	MW [kDa]	calc. pI		Back to Sampling
P48500	Triosephosphate isomerase OS=Rattus norvegicus OX=10116 GN=Tpi1 PE=1 SV=2 - [TPIS_RAT]	87.1597	70.68	4	13	13	25	249	26.8318	7.23975
	A2	Sequence	# PSMs	# Proteins	# Protein Groups	Protein Group Accessions	Modifications	ΔCn	XCorr	Probability	Charge	MH+ [Da]	ΔM [ppm]	RT [min]	# Missed Cleavages
	High	VTNGAFTGEISPGmIK	5	4	1	P48500	M14(Oxidation)	0	4.8536	0	2	1637.83	7.7854	33.9246	0
	High	LPADTEVVcAPPTAYIDFAR	2	2	1	P48500	C9(Carbamidomethyl)	0	4.59874	0	2	2206.09	0.0105328	47.8543	0
	High	VVLAYEPVWAIGTGK	3	4	1	P48500		0	4.43064	0	3	1602.89	1.40324	48.6294	0
	High	RHIFGESDELIGQK	2	2	1	P48500		0	4.30015	0	3	1628.84	-0.203209	27.5304	1
	High	HIFGESDELIGQK	2	2	1	P48500		0	3.87456	0	3	1472.74	0.427987	31.456	0
	High	cLGELIcTLNAAK	1	4	1	P48500	C1(Carbamidomethyl); C7(Carbamidomethyl)	0	3.70474	0	2	1462.74	-0.426761	44.2068	0
	High	DLGATWVVLGHSER	1	4	1	P48500		0	3.4582	0	2	1539.79	1.22826	40.5729	0
	High	ELASQPDVDGFLVGGASLKPEFVDIINAK	1	3	1	P48500		0	3.39675	0	3	3029.59	0.68588	55.024	0
	High	cNVSEGVAQcTR	1	2	1	P48500	C1(Carbamidomethyl); C10(Carbamidomethyl)	0	3.3033	0	2	1380.6	-0.519208	17.1366	0
	High	IIYGGSVTGATcK	1	3	1	P48500	C12(Carbamidomethyl)	0	3.20564	0	2	1326.67	-1.54649	25.2193	0
	High	IAVAAQNcYK	1	4	1	P48500	C8(Carbamidomethyl)	0	3.15387	0	2	1137.57	0.254924	19.7244	0
	High	TATPQQAQEVHEK	4	4	1	P48500		0	3.14294	0	2	1466.72	-0.842513	9.22292	0
	High	VVFEQTK	1	4	1	P48500		0	2.53576	0	2	850.467	0.543807	17.1931	0
G3V9Q7	Cathepsin G OS=Rattus norvegicus OX=10116 GN=Ctsg PE=1 SV=1 - [G3V9Q7_RAT]	76.3647	52	1	10	10	19	250	27.7865	10.5356
	A2	Sequence	# PSMs	# Proteins	# Protein Groups	Protein Group Accessions	Modifications	ΔCn	XCorr	Probability	Charge	MH+ [Da]	ΔM [ppm]	RT [min]	# Missed Cleavages
	High	HPDYNPPPVIQNDImLLQLR	4	1	1	G3V9Q7	M15(Oxidation)	0	5.44649	0	3	2389.24	2.60369	48.9913	0
	High	GDSGGPLVcNNVAQGIVSYGSSSGNPPAVFTR	3	1	1	G3V9Q7	C9(Carbamidomethyl)	0	5.25503	0	3	3164.5	-1.2756	46.7323	0
	High	VQPGALcTVAGWGLVSQR	2	1	1	G3V9Q7	C7(Carbamidomethyl)	0	4.80873	0	3	1898.99	0.197815	45.9008	0
	High	FQFYNSQTQIcVGNPR	2	1	1	G3V9Q7	C11(Carbamidomethyl)	0	4.27691	0	2	1958.92	2.40829	39.3428	0
	High	QEGTQQHITVLR	2	1	1	G3V9Q7		0	3.77082	0	2	1409.75	-0.11637	20.3866	0
	High	RQEGTQQHITVLR	1	1	1	G3V9Q7		0	3.69686	0	3	1565.85	0.0133219	17.0371	1
	High	GTNVLQEVK	1	1	1	G3V9Q7		0	3.34475	0	2	987.547	-0.306661	24.9314	0
	High	AVKPVALPQATK	1	1	1	G3V9Q7		0	3.09886	0	2	1222.75	0.0223704	21.0199	0
	High	RGTNVLQEVK	2	1	1	G3V9Q7		0	2.50481	0	2	1143.65	0.335592	19.9565	1
	Medium	IQSFmPWIK	1	1	1	G3V9Q7	M5(Oxidation)	0	2.23097	0	2	1165.6	-2.52788	39.8393	0
F7FFV2	Keratin, type II cytoskeletal 5 (Fragment) OS=Rattus norvegicus OX=10116 GN=Krt5 PE=1 SV=2 - [F7FFV2_RAT]	68.5037	26.33	7	8	15	23	395	43.9879	5.33838
	A2	Sequence	# PSMs	# Proteins	# Protein Groups	Protein Group Accessions	Modifications	ΔCn	XCorr	Probability	Charge	MH+ [Da]	ΔM [ppm]	RT [min]	# Missed Cleavages
	High	VDALmDEINFmK	1	3	1	F7FFV2	M5(Oxidation); M11(Oxidation)	0	4.08525	0	2	1457.67	0.27691	36.4354	0
	High	SLDLDSIIAEVK	2	11	4	Q4FZU2;F7FFV2;Q6IG05;A0A0G2JUG1		0	3.65628	0	3	1302.71	-0.287425	51.9052	0
	High	LRSEIDNVK	2	4	1	F7FFV2		0	3.52442	0	3	1073.6	0.0317373	15.4372	1
	High	NKYEDEINK	2	6	3	Q6IG01;F7FFV2;Q10758		0	3.36076	0	3	1152.55	0.197905	14.855	1
	High	LRSEIDNVKK	5	4	1	F7FFV2		0	3.27597	0	4	1201.69	0.500265	10.6388	2
	High	YEELQQTAGR	1	3	1	F7FFV2		0	3.26596	0	2	1194.57	-0.18975	18.5346	0
	High	TEAESWYQTK	1	4	1	F7FFV2		0	3.06233	0	2	1242.56	-0.567714	25.6938	0
	Medium	NKYEDEINKR	2	6	3	Q6IG01;F7FFV2;Q10758		0	3.0598	0	3	1308.65	0.0693556	15.0348	2
	High	DVDAAYmNK	1	8	2	Q4FZU2;F7FFV2	M7(Oxidation)	0	2.81523	0	2	1042.45	0.761211	14.1184	0
	High	TTAENEFVmLK	1	3	1	F7FFV2	M9(Oxidation)	0	2.80755	0	2	1298.62	-4.18221	32.216	0
	High	LLEGEEcR	1	16	3	A0A0G2JWX4;F7FFV2;Q6IG05	C7(Carbamidomethyl)	0	2.72109	0	2	1005.47	1.45914	16.9864	0
	High	WTLLQEQGTK	1	2	1	F7FFV2		0	2.65563	0	2	1203.64	0.123949	34.1659	0
	High	TTAENEFVmLKK	1	3	1	F7FFV2	M9(Oxidation)	0	2.60937	0	2	1426.72	-1.9239	26.4238	1
	High	KLLEGEEcR	1	16	3	A0A0G2JWX4;F7FFV2;Q6IG05	C8(Carbamidomethyl)	0	2.47449	0	2	1133.56	0.810286	14.4683	1
	Medium	YEDEINK	1	13	6	Q6IG01;A0A0G2JWX4;A0A0G2JST3;F7FFV2;Q6IG05;Q10758		0	2.25721	0	2	910.415	-0.0126682	13.1408	0
Q71SA3	Thrombospondin 1 OS=Rattus norvegicus OX=10116 GN=Thbs1 PE=2 SV=1 - [Q71SA3_RAT]	67.461	12.99	3	13	13	19	1170	129.588	4.97021
	A2	Sequence	# PSMs	# Proteins	# Protein Groups	Protein Group Accessions	Modifications	ΔCn	XCorr	Probability	Charge	MH+ [Da]	ΔM [ppm]	RT [min]	# Missed Cleavages
	High	mESAELDVPIQSIFTR	2	1	1	Q71SA3	M1(Oxidation)	0	5.45988	0	2	1851.92	0.281365	49.2674	0
	High	GDVNDNFQGVLQNVR	2	3	1	Q71SA3		0	4.8166	0	2	1674.82	-0.216086	39.7614	0
	High	QQVVSVEEALLATGQWK	2	1	1	Q71SA3		0	4.40446	0	2	1886	0.575814	50.6558	0
	High	KDNSGQIFSVVSNGK	2	2	1	Q71SA3		0	4.14378	0	2	1579.81	0.54811	29.3611	1
	High	DNSGQIFSVVSNGK	2	2	1	Q71SA3		0	3.97674	0	2	1451.71	0.343728	35.8755	0
	High	AGTLDLSLSLPGK	1	1	1	Q71SA3		0	3.29796	0	2	1271.72	0.30161	42.6567	0
	High	IENANLIPPVPDDK	2	2	1	Q71SA3		0	3.18398	0	2	1534.81	2.20971	35.3956	0
	High	GFIFLASLR	1	1	1	Q71SA3		0	2.96733	0	2	1023.6	0.405747	50.3029	0
	High	FVFGTTPEDILR	1	3	1	Q71SA3		0	2.87553	0	2	1394.73	-0.975932	47.6136	0
	High	GQDLSSPAFR	1	1	1	Q71SA3		0	2.85244	0	2	1077.53	-1.36415	25.0764	0
	High	SITLFVQEDR	1	1	1	Q71SA3		0	2.6528	0	2	1207.63	-0.319671	37.4047	0
	High	AQLYIDcDK	1	1	1	Q71SA3	C7(Carbamidomethyl)	0	2.57557	0	2	1125.52	-0.381911	24.5431	0
	Medium	FQDLLDAVWADK	1	1	1	Q71SA3		0	2.32528	0	2	1420.71	-0.801694	52.056	0
P11348	Dihydropteridine reductase OS=Rattus norvegicus OX=10116 GN=Qdpr PE=1 SV=1 - [DHPR_RAT]	64.9344	52.7	1	8	8	16	241	25.5359	7.81104
	A2	Sequence	# PSMs	# Proteins	# Protein Groups	Protein Group Accessions	Modifications	ΔCn	XCorr	Probability	Charge	MH+ [Da]	ΔM [ppm]	RT [min]	# Missed Cleavages
	High	mTDSFTEQADQVTAEVGK	2	1	1	P11348	M1(Oxidation)	0	6.19156	0	3	1972.88	0.89769	36.5918	0
	High	NSGmPSGAAAIAVLPVTLDTPmNR	3	1	1	P11348	M4(Oxidation); M22(Oxidation)	0	5.63521	0	3	2415.2	-0.818005	44.9179	0
	High	RPNSGSLIQVVTTDGK	2	1	1	P11348		0	4.79548	0	3	1671.9	0.875359	31.395	0
	High	VDAILcVAGGWAGGNAK	1	1	1	P11348	C6(Carbamidomethyl)	0	3.70769	0	2	1658.83	1.07457	43.7139	0
	High	GAVHQLcQSLAGK	4	1	1	P11348	C7(Carbamidomethyl)	0	3.65938	0	2	1368.72	7.71717	23.6191	0
	High	QSIWTSTISSHLATK	2	1	1	P11348		0	3.30623	0	2	1659.88	3.34161	36.8667	0
	High	AALDGTPGmIGYGmAK	1	1	1	P11348	M9(Oxidation); M14(Oxidation)	0	3.07732	0	2	1584.74	0.726318	28.7909	0
	High	RVLVYGGR	1	1	1	P11348		0	2.45426	0	2	919.547	-0.224709	17.6145	1
P52925	High mobility group protein B2 OS=Rattus norvegicus OX=10116 GN=Hmgb2 PE=2 SV=2 - [HMGB2_RAT]	63.7741	49.52	3	10	11	18	210	24.1438	7.38623
	A2	Sequence	# PSMs	# Proteins	# Protein Groups	Protein Group Accessions	Modifications	ΔCn	XCorr	Probability	Charge	MH+ [Da]	ΔM [ppm]	RT [min]	# Missed Cleavages
	High	KKNEPEDEEEEEEEEDDEDEEEEDEDEE	1	1	1	P52925		0	5.51972	0	3	3499.24	1.02523	22.4637	2
	High	KNEPEDEEEEEEEEDDEDEEEEDEDEE	1	1	1	P52925		0	5.33563	0	3	3371.13	-0.818964	24.9763	1
	High	HPDSSVNFAEFSK	3	3	1	P52925		0	4.00853	0	3	1464.68	1.0055	30.1765	0
	High	KKHPDSSVNFAEFSK	1	2	1	P52925		0	3.95184	0	3	1720.87	0.253677	22.7039	2
	High	RPPSAFFLFcSEHRPK	2	3	1	P52925	C10(Carbamidomethyl)	0	3.92325	0	3	1975.99	-3.35086	33.5837	0
	High	KHPDSSVNFAEFSK	3	2	1	P52925		0	3.86016	0	3	1592.77	-1.41245	26.3034	1
	High	SEHPGLSIGDTAK	1	3	1	P52925		0	3.56369	0	2	1311.65	-0.746844	20.8521	0
	High	mSSYAFFVQTcR	1	10	2	D3ZCR3;P52925	M1(Oxidation); C11(Carbamidomethyl)	0	3.55121	0	2	1512.66	-0.0753833	38.2022	0
	High	HPDSSVNFAEFSKK	1	3	1	P52925		0	3.32014	0	3	1592.77	-1.06757	25.8023	1
	High	LGEmWSEQSAK	2	3	1	P52925	M4(Oxidation)	0	3.30654	0	2	1281.59	7.71849	23.6272	0
	Medium	SKFEDLAK	2	3	1	P52925		0	3.09362	0	3	937.499	-0.396239	18.118	1
Q5XI73	Rho GDP-dissociation inhibitor 1 OS=Rattus norvegicus OX=10116 GN=Arhgdia PE=1 SV=1 - [GDIR1_RAT]	57.2311	45.59	1	9	9	15	204	23.3928	5.19873
	A2	Sequence	# PSMs	# Proteins	# Protein Groups	Protein Group Accessions	Modifications	ΔCn	XCorr	Probability	Charge	MH+ [Da]	ΔM [ppm]	RT [min]	# Missed Cleavages
	High	SIQEIQELDKDDESLRK	2	1	1	Q5XI73		0	5.22037	0	2	2046.04	0.253544	30.2574	2
	High	SIQEIQELDKDDESLR	2	1	1	Q5XI73		0	5.06542	0	2	1917.94	1.41575	34.0339	1
	High	VAVSADPNVPNVIVTR	3	1	1	Q5XI73		0	4.63915	0	2	1650.92	2.2029	36.3593	0
	High	AEEYEFLTPmEEAPK	2	1	1	Q5XI73	M10(Oxidation)	0	4.14129	0	2	1799.81	1.08222	37.6572	0
	High	IDKTDYmVGSYGPR	2	1	1	Q5XI73	M7(Oxidation)	0	3.88271	0	3	1617.76	-0.421614	25.5316	1
	High	LTLVcSTAPGPLELDLTGDLESFKK	1	1	1	Q5XI73	C5(Carbamidomethyl)	0	3.82194	0	3	2704.42	3.80554	53.3489	1
	High	TDYmVGSYGPR	1	1	1	Q5XI73	M4(Oxidation)	0	3.14598	0	2	1261.55	-0.581277	25.8524	0
	High	SIQEIQELDK	1	1	1	Q5XI73		0	2.73618	0	2	1202.63	0.328683	30.0856	0
	High	KQSFVLK	1	1	1	Q5XI73		0	2.68841	0	2	849.519	-0.822835	17.147	1
X1WI37	40S ribosomal protein S4 OS=Rattus norvegicus OX=10116 GN=Rps4x PE=1 SV=1 - [X1WI37_RAT]	56.616	41.6	4	11	11	18	262	29.448	10.1548
	A2	Sequence	# PSMs	# Proteins	# Protein Groups	Protein Group Accessions	Modifications	ΔCn	XCorr	Probability	Charge	MH+ [Da]	ΔM [ppm]	RT [min]	# Missed Cleavages
	High	TDITYPAGFmDVISIDK	2	3	1	X1WI37	M10(Oxidation)	0	4.14191	0	3	1901.92	1.2215	47.1998	0
	High	ERHPGSFDVVHVK	2	4	1	X1WI37		0	4.12899	0	3	1506.78	-0.585802	19.8986	1
	High	FDTGNLcmVTGGANLGR	2	4	1	X1WI37	C7(Carbamidomethyl); M8(Oxidation)	0	4.06006	0	3	1798.82	0.6902	36.604	0
	High	HPGSFDVVHVK	3	4	1	X1WI37		0	3.955	0	3	1221.64	-1.11181	21.7414	0
	High	VNDTIQIDLETGK	1	3	1	X1WI37		0	3.40484	0	2	1445.75	0.799549	35.5267	0
	High	LSNIFVIGK	1	4	1	X1WI37		0	3.38099	0	2	990.599	0.577647	39.628	0
	High	DANGNSFATR	2	3	1	X1WI37		0	2.92576	0	2	1052.48	0.485063	14.4778	0
	Medium	GNKPWISLPR	1	4	1	X1WI37		0	2.84688	0	3	1167.66	-0.546338	32.6906	0
	High	YALTGDEVK	1	4	1	X1WI37		0	2.77261	0	2	995.512	7.60331	23.614	0
	High	YALTGDEVKK	1	4	1	X1WI37		0	2.65528	0	2	1123.6	-0.867774	18.4463	1
	High	EcLPLIIFLR	2	3	1	X1WI37	C2(Carbamidomethyl)	0	2.52002	0	2	1273.73	-1.10533	58.0997	0
Q6AY58	B-cell receptor-associated protein 31 OS=Rattus norvegicus OX=10116 GN=Bcap31 PE=1 SV=1 - [Q6AY58_RAT]	54.7077	30.61	1	10	10	16	245	27.894	8.88037
	A2	Sequence	# PSMs	# Proteins	# Protein Groups	Protein Group Accessions	Modifications	ΔCn	XCorr	Probability	Charge	MH+ [Da]	ΔM [ppm]	RT [min]	# Missed Cleavages
	High	LVTLISQQATLLASNEAFK	2	1	1	Q6AY58		0	5.70175	0	2	2047.14	-1.60565	50.6241	0
	High	KYmEENDQLK	3	1	1	Q6AY58	M3(Oxidation)	0	4.17877	0	3	1313.6	0.236416	10.8452	1
	High	VNLQNNPGAmEHFHmK	2	1	1	Q6AY58	M10(Oxidation); M15(Oxidation)	0	3.91798	0	2	1898.86	-1.22472	19.0891	0
	High	KYmEENDQLKK	1	1	1	Q6AY58	M3(Oxidation)	0	3.7003	0	3	1441.7	1.50713	5.62868	2
	High	AENEALAmQK	1	1	1	Q6AY58	M8(Oxidation)	0	3.45347	0	2	1120.53	0.177485	10.6355	0
	High	YmEENDQLKK	3	1	1	Q6AY58	M2(Oxidation)	0	3.20156	0	3	1313.61	0.654591	9.78394	1
	High	KLKDELASTK	1	1	1	Q6AY58		0	2.72118	0	2	1132.66	-0.320794	10.6556	2
	High	YmEENDQLK	1	1	1	Q6AY58	M2(Oxidation)	0	2.69971	0	2	1185.51	0.452905	15.219	0
	High	LKDELASTK	1	1	1	Q6AY58		0	2.55497	0	2	1004.56	0.670485	11.9813	1
	Medium	LDVGSPEmK	1	1	1	Q6AY58	M8(Oxidation)	0	2.43935	0	2	991.477	0.443792	17.6087	0
A0A0G2K0W9	Proteasome subunit alpha type OS=Rattus norvegicus OX=10116 GN=Psma7 PE=1 SV=1 - [A0A0G2K0W9_RAT]	54.1039	45.97	4	9	9	15	248	27.8386	8.45557
	A2	Sequence	# PSMs	# Proteins	# Protein Groups	Protein Group Accessions	Modifications	ΔCn	XCorr	Probability	Charge	MH+ [Da]	ΔM [ppm]	RT [min]	# Missed Cleavages
	High	IcALDDNVcmAFAGLTADAR	3	2	1	A0A0G2K0W9	C2(Carbamidomethyl); C9(Carbamidomethyl); M10(Oxidation)	0	5.66055	0	2	2199.99	1.19235	49.4362	0
	High	NYTDDAIETDDLTIK	4	2	1	A0A0G2K0W9		0	4.88107	0	2	1726.8	0.833306	37.3383	0
	High	AITVFSPDGHLFQVEYAQEAVK	1	4	1	A0A0G2K0W9		0	4.68947	0	3	2449.24	-0.198945	47.1841	0
	High	AITVFSPDGHLFQVEYAQEAVKK	1	4	1	A0A0G2K0W9		0	3.55799	0	3	2577.34	1.56364	43.4641	1
	High	LTVEDPVTVEYITR	1	3	1	A0A0G2K0W9		0	3.50894	0	2	1634.86	0.630219	41.8985	0
	High	LYQTDPSGTYHAWK	1	4	1	A0A0G2K0W9		0	3.39309	0	2	1666.79	0.528882	28.2704	0
	High	ALLEVVQSGGK	1	3	1	A0A0G2K0W9		0	3.12993	0	2	1100.63	-0.472945	31.0356	0
	Medium	NIELAVmR	2	2	1	A0A0G2K0W9	M7(Oxidation)	0	2.304	0	2	961.513	-0.940626	27.322	0
	Medium	DIVVLGVEK	1	3	1	A0A0G2K0W9		0	2.14922	0	2	971.578	0.654732	35.0178	0
Q5XI04	RCG45489, isoform CRA_a OS=Rattus norvegicus OX=10116 GN=Stom PE=1 SV=1 - [Q5XI04_RAT]	52.6654	31.69	1	7	7	16	284	31.3585	7.03467
	A2	Sequence	# PSMs	# Proteins	# Protein Groups	Protein Group Accessions	Modifications	ΔCn	XCorr	Probability	Charge	MH+ [Da]	ΔM [ppm]	RT [min]	# Missed Cleavages
	High	VQNATLAVANITNADSATR	2	1	1	Q5XI04		0	5.25314	0	2	1930	0.135651	35.1034	0
	High	EASmVITESPAALQLR	2	1	1	Q5XI04	M4(Oxidation)	0	3.83148	0	3	1731.9	0.828561	37.5837	0
	High	VIAAEGEmNASR	3	1	1	Q5XI04	M8(Oxidation)	0	3.65747	0	2	1263.6	0.325281	13.4349	0
	High	YLQTLTTIAAEK	1	1	1	Q5XI04		0	3.52977	0	2	1351.75	-0.578527	35.7996	0
	High	TISFDIPPQEVLTK	6	1	1	Q5XI04		0	3.04117	0	2	1587.86	-2.97218	44.7086	0
	High	LLAQTTLR	1	1	1	Q5XI04		0	2.54523	0	2	915.562	0.145477	24.5313	0
	High	NLSQILSDR	1	1	1	Q5XI04		0	2.53347	0	2	1045.56	1.24115	34.7379	0
Q6P9T8	Tubulin beta-4B chain OS=Rattus norvegicus OX=10116 GN=Tubb4b PE=1 SV=1 - [TBB4B_RAT]	52.1393	31.46	4	0	12	17	445	49.769	4.89404
	A2	Sequence	# PSMs	# Proteins	# Protein Groups	Protein Group Accessions	Modifications	ΔCn	XCorr	Probability	Charge	MH+ [Da]	ΔM [ppm]	RT [min]	# Missed Cleavages
	High	NSSYFVEWIPNNVK	1	8	4	P85108;Q6P9T8;P69897;Q4QRB4		0	3.58796	0	2	1696.83	0.67935	47.2982	0
	High	mSATFIGNSTAIQELFK	3	4	2	P85108;Q6P9T8	M1(Oxidation)	0	3.5619	0	3	1873.95	4.87502	51.3693	0
	High	ALTVPELTQQmFDAK	1	5	2	Q6P9T8;Q4QRB4	M11(Oxidation)	0	3.55938	0	2	1707.86	-0.247265	40.5972	0
	High	ImNTFSVVPSPK	1	5	3	Q6P9T8;P69897;Q4QRB4	M2(Oxidation)	0	3.54759	0	2	1335.7	0.48331	32.9584	0
	High	EVDEQmLNVQNK	2	5	3	P85108;P69897;Q6P9T8	M6(Oxidation)	0	3.42247	0	3	1462.69	1.101	21.0998	0
	High	LHFFmPGFAPLTSR	1	6	3	P85108;Q6P9T8;P69897	M5(Oxidation)	0	3.41409	0	3	1636.83	-0.252942	43.9906	0
	High	YLTVAAVFR	1	4	2	Q6P9T8;P69897		0	3.2456	0	2	1039.59	0.0213142	42.6494	0
	High	LAVNmVPFPR	1	9	4	P85108;Q6P9T8;P69897;Q4QRB4	M5(Oxidation)	0	3.2323	0	2	1159.63	-0.926912	36.3469	0
	High	ISEQFTAmFR	1	7	4	P85108;Q6P9T8;P69897;Q4QRB4	M8(Oxidation)	0	2.46715	0	2	1245.6	1.48047	34.1279	0
	Medium	IREEYPDR	1	7	3	P85108;P69897;Q6P9T8		0	2.27064	0	2	1077.53	0.910871	12.9395	1
	Medium	FPGQLNADLR	2	9	4	P85108;Q6P9T8;P69897;Q4QRB4		0	2.25912	0	2	1130.6	0.0382213	32.8503	0
	Medium	TAVcDIPPR	2	6	3	P85108;Q6P9T8;P69897	C4(Carbamidomethyl)	0	2.24267	0	2	1028.52	0.41583	22.212	0
D3ZCR3	High-mobility group (nonhistone chromosomal) protein 1-like 1 OS=Rattus norvegicus OX=10116 GN=LOC108349189 PE=4 SV=2 - [D3ZCR3_RAT]	50.0416	38.97	13	7	8	15	213	24.6621	6.15088
	A2	Sequence	# PSMs	# Proteins	# Protein Groups	Protein Group Accessions	Modifications	ΔCn	XCorr	Probability	Charge	MH+ [Da]	ΔM [ppm]	RT [min]	# Missed Cleavages
	High	RPPSAFFLFcSEYRPK	1	6	1	D3ZCR3	C10(Carbamidomethyl)	0	4.94521	0	3	2002	-0.357804	41.3045	0
	High	LGEmWNNTAADDKQPYEK	1	3	1	D3ZCR3	M4(Oxidation)	0	4.28103	0	3	2125.95	-0.0513921	26.2278	1
	High	IKGEHPGLSIGDVAK	2	6	1	D3ZCR3		0	3.98991	0	2	1520.84	0.0710247	24.1603	1
	High	KHPDASVNFSEFSK	3	11	1	D3ZCR3		0	3.77371	0	3	1592.77	-1.75733	26.819	1
	High	HPDASVNFSEFSK	3	11	1	D3ZCR3		0	3.73874	0	3	1464.68	0.442938	30.7239	0
	High	mSSYAFFVQTcR	1	10	2	D3ZCR3;P52925	M1(Oxidation); C11(Carbamidomethyl)	0	3.55121	0	2	1512.66	-0.0753833	38.2022	0
	Medium	FKDPNAPK	3	7	1	D3ZCR3		0	3.17019	0	3	916.489	-0.131722	8.15264	1
	Medium	GEHPGLSIGDVAK	1	7	1	D3ZCR3		0	2.43875	0	2	1279.66	-0.707759	26.0842	0
G3V8C3	Vimentin OS=Rattus norvegicus OX=10116 GN=Vim PE=1 SV=1 - [G3V8C3_RAT]	49.1573	29.83	8	13	14	16	466	53.6681	5.12256
	A2	Sequence	# PSMs	# Proteins	# Protein Groups	Protein Group Accessions	Modifications	ΔCn	XCorr	Probability	Charge	MH+ [Da]	ΔM [ppm]	RT [min]	# Missed Cleavages
	High	EmEENFALEAANYQDTIGR	1	2	1	G3V8C3	M2(Oxidation)	0	4.39528	0	2	2216.99	4.20893	42.2021	0
	High	KVESLQEEIAFLK	1	2	1	G3V8C3		0	4.03587	0	2	1533.85	-1.44476	41.7684	1
	High	VESLQEEIAFLK	1	2	1	G3V8C3		0	3.61959	0	2	1405.76	-1.05589	47.0638	0
	High	QVQSLTcEVDALK	1	2	1	G3V8C3	C7(Carbamidomethyl)	0	3.5976	0	2	1490.75	-1.9549	36.0271	0
	High	ILLAELEQLK	2	2	1	G3V8C3		0	3.42821	0	2	1169.71	0.709616	46.4579	0
	High	FADLSEAANR	1	2	1	G3V8C3		0	2.9831	0	2	1093.53	-1.49876	25.2911	0
	High	LGDLYEEEmR	1	2	1	G3V8C3	M9(Oxidation)	0	2.91047	0	2	1270.56	-2.4956	26.7646	0
	High	QDVDNASLAR	2	2	1	G3V8C3		0	2.88388	0	2	1088.54	8.96885	16.4964	0
	High	LQDEIQNmK	1	2	1	G3V8C3	M8(Oxidation)	0	2.7583	0	2	1134.55	1.13042	15.5161	0
	High	EEAESTLQSFR	1	2	1	G3V8C3		0	2.65024	0	2	1296.61	0.506016	29.1972	0
	High	LLEGEESR	1	10	2	Q10758;G3V8C3		0	2.5269	0	2	932.469	0.294089	15.1327	0
	High	LQEEmLQR	1	2	1	G3V8C3	M5(Oxidation)	0	2.5213	0	2	1062.52	-0.160465	17.3812	0
	High	DNLAEDImR	1	2	1	G3V8C3	M8(Oxidation)	0	2.45305	0	2	1092.5	-0.442605	27.4953	0
	High	VELQELNDR	1	4	1	G3V8C3		0	2.44593	0	2	1115.57	3.13573	26.4592	0
Q6P2A5	GTP:AMP phosphotransferase AK3, mitochondrial OS=Rattus norvegicus OX=10116 GN=Ak3 PE=1 SV=1 - [Q6P2A5_RAT]	48.3631	51.1	2	11	11	15	227	25.4785	8.85107
	A2	Sequence	# PSMs	# Proteins	# Protein Groups	Protein Group Accessions	Modifications	ΔCn	XCorr	Probability	Charge	MH+ [Da]	ΔM [ppm]	RT [min]	# Missed Cleavages
	High	AYEAQTEPVLQYYQK	1	2	1	Q6P2A5		0	4.93458	0	2	1830.89	0.880638	35.4996	0
	High	TVGIDDLTGEPLIQR	2	2	1	Q6P2A5		0	4.15441	0	3	1626.87	-0.616358	42.8335	0
	High	QNmLQGTEIGVLAK	2	1	1	Q6P2A5	M3(Oxidation)	0	4.11239	0	2	1517.81	6.7265	33.9485	0
	High	GVLETFSGTETNK	2	2	1	Q6P2A5		0	3.73072	0	2	1382.68	-0.0912729	31.6261	0
	High	NLTQcSWLLDGFPR	2	2	1	Q6P2A5	C5(Carbamidomethyl)	0	3.20276	0	2	1706.84	2.84989	51.0045	0
	High	KGVLETFSGTETNK	1	2	1	Q6P2A5		0	2.7908	0	2	1510.77	-2.10307	26.8488	1
	High	AVImGAPGSGK	1	2	1	Q6P2A5	M4(Oxidation)	0	2.44637	0	2	1003.52	-0.192243	15.5139	0
	Medium	EDDKPETVIK	1	2	1	Q6P2A5		0	2.41452	0	2	1173.6	0.900116	15.2577	0
	Medium	LALHELK	1	2	1	Q6P2A5		0	2.40072	0	2	823.504	0.145043	20.6941	0
	Medium	HLSSGDLLR	1	2	1	Q6P2A5		0	2.37712	0	2	997.543	0.700911	22.585	0
	Medium	VPETIQK	1	2	1	Q6P2A5		0	2.21268	0	2	814.468	1.91674	12.3145	0
P85108	Tubulin beta-2A chain OS=Rattus norvegicus OX=10116 GN=Tubb2a PE=1 SV=1 - [TBB2A_RAT]	47.9468	30.11	3	0	11	16	445	49.875	4.89404
	A2	Sequence	# PSMs	# Proteins	# Protein Groups	Protein Group Accessions	Modifications	ΔCn	XCorr	Probability	Charge	MH+ [Da]	ΔM [ppm]	RT [min]	# Missed Cleavages
	High	NSSYFVEWIPNNVK	1	8	4	P85108;Q6P9T8;P69897;Q4QRB4		0	3.58796	0	2	1696.83	0.67935	47.2982	0
	High	mSATFIGNSTAIQELFK	3	4	2	P85108;Q6P9T8	M1(Oxidation)	0	3.5619	0	3	1873.95	4.87502	51.3693	0
	High	EVDEQmLNVQNK	2	5	3	P85108;P69897;Q6P9T8	M6(Oxidation)	0	3.42247	0	3	1462.69	1.101	21.0998	0
	High	LHFFmPGFAPLTSR	1	6	3	P85108;Q6P9T8;P69897	M5(Oxidation)	0	3.41409	0	3	1636.83	-0.252942	43.9906	0
	High	LAVNmVPFPR	1	9	4	P85108;Q6P9T8;P69897;Q4QRB4	M5(Oxidation)	0	3.2323	0	2	1159.63	-0.926912	36.3469	0
	High	AILVDLEPGTmDSVR	1	4	3	P85108;P69897;Q4QRB4	M11(Oxidation)	0	3.16495	0	2	1631.83	0.7382	39.3067	0
	High	ALTVPELTQQMFDSK	1	2	1	P85108		0.1573	2.99518	0	2	1707.86	-0.244338	40.5972	0
	High	ISEQFTAmFR	1	7	4	P85108;Q6P9T8;P69897;Q4QRB4	M8(Oxidation)	0	2.46715	0	2	1245.6	1.48047	34.1279	0
	Medium	IREEYPDR	1	7	3	P85108;P69897;Q6P9T8		0	2.27064	0	2	1077.53	0.910871	12.9395	1
	Medium	FPGQLNADLR	2	9	4	P85108;Q6P9T8;P69897;Q4QRB4		0	2.25912	0	2	1130.6	0.0382213	32.8503	0
	Medium	TAVcDIPPR	2	6	3	P85108;Q6P9T8;P69897	C4(Carbamidomethyl)	0	2.24267	0	2	1028.52	0.41583	22.212	0
A0A0G2JST3	Keratin, type II cytoskeletal 1 OS=Rattus norvegicus OX=10116 GN=Krt1 PE=1 SV=1 - [A0A0G2JST3_RAT]	47.5436	8.8	2	5	7	15	625	64.7171	7.92822
	A2	Sequence	# PSMs	# Proteins	# Protein Groups	Protein Group Accessions	Modifications	ΔCn	XCorr	Probability	Charge	MH+ [Da]	ΔM [ppm]	RT [min]	# Missed Cleavages
	High	FLEQQNQVLQTK	3	7	2	Q6IG01;A0A0G2JST3		0	3.91625	0	2	1475.79	-0.0795856	29.1994	0
	High	WELLQQVDTSTR	2	3	1	A0A0G2JST3		0	3.82764	0	2	1475.75	0.418782	41.0684	0
	High	TNAENEFVTIK	2	2	1	A0A0G2JST3		0	3.40259	0	2	1265.64	0.573428	30.5447	0
	High	TNAENEFVTIKK	3	2	1	A0A0G2JST3		0	3.35481	0	3	1393.73	1.38743	24.1987	1
	High	DYQELmNTK	2	2	1	A0A0G2JST3	M6(Oxidation)	0	2.65871	0	2	1157.51	0.293505	19.3786	0
	High	LLRDYQELmNTK	2	2	1	A0A0G2JST3	M9(Oxidation)	0	2.65305	0	2	1539.78	-2.06081	26.1494	1
	Medium	YEDEINK	1	13	6	Q6IG01;A0A0G2JWX4;A0A0G2JST3;F7FFV2;Q6IG05;Q10758		0	2.25721	0	2	910.415	-0.0126682	13.1408	0
P60901	Proteasome subunit alpha type-6 OS=Rattus norvegicus OX=10116 GN=Psma6 PE=1 SV=1 - [PSA6_RAT]	47.4605	49.59	2	11	11	14	246	27.3818	6.75635
	A2	Sequence	# PSMs	# Proteins	# Protein Groups	Protein Group Accessions	Modifications	ΔCn	XCorr	Probability	Charge	MH+ [Da]	ΔM [ppm]	RT [min]	# Missed Cleavages
	High	ITENIGcVmTGmTADSR	1	2	1	P60901	C7(Carbamidomethyl); M9(Oxidation); M12(Oxidation)	0	4.95223	0	2	1887.82	-1.54275	25.8677	0
	High	ILTEAEIDAHLVALAER	2	2	1	P60901		0	4.81321	0	2	1864.02	1.34968	47.8058	0
	High	LLDSSTVTHLFK	1	2	1	P60901		0	3.99926	0	2	1360.75	0.162228	39.2344	0
	High	AINQGGLTSVAVR	2	2	1	P60901		0	3.82124	0	2	1285.72	0.851638	28.7226	0
	High	GKDcAVIVTQK	2	2	1	P60901	C4(Carbamidomethyl)	0	3.29326	0	2	1218.65	0.221135	13.9477	1
	High	YGYEIPVDmLcK	1	2	1	P60901	M9(Oxidation); C11(Carbamidomethyl)	0	3.25002	0	2	1503.68	-0.670518	38.7113	0
	High	LYQVEYAFK	1	1	1	P60901		0	3.07725	0	2	1160.6	0.332003	36.9231	0
	High	DcAVIVTQK	1	2	1	P60901	C2(Carbamidomethyl)	0	2.98675	0	2	1033.54	0.718591	19.3869	0
	High	HITIFSPEGR	1	1	1	P60901		0	2.64996	0	2	1156.61	0.552099	28.7246	0
	High	QTESTSFLEK	1	2	1	P60901		0	2.61619	0	2	1169.57	0.232466	24.5276	0
	High	cDPAGYYcGFK	1	2	1	P60901	C1(Carbamidomethyl); C8(Carbamidomethyl)	0	2.46068	0	2	1337.53	1.56569	31.4119	0
D4ABI6	Ubiquitin carboxyl-terminal hydrolase OS=Rattus norvegicus OX=10116 GN=Uchl3 PE=1 SV=2 - [D4ABI6_RAT]	46.7212	50.87	2	8	8	12	230	26.093	5.10986
	A2	Sequence	# PSMs	# Proteins	# Protein Groups	Protein Group Accessions	Modifications	ΔCn	XCorr	Probability	Charge	MH+ [Da]	ΔM [ppm]	RT [min]	# Missed Cleavages
	High	VTHETSAHEGQTEAPSIDEK	2	2	1	D4ABI6		0	5.50696	0	2	2165.99	-0.20456	15.807	0
	High	TSDETLLEDAIEVcK	2	2	1	D4ABI6	C14(Carbamidomethyl)	0	4.81772	0	2	1722.81	0.0261393	45.973	0
	High	QTISNAcGTIGLIHAIANNK	1	2	1	D4ABI6	C7(Carbamidomethyl)	0	4.12191	0	3	2096.09	0.604186	41.0704	0
	High	WLPLEANPEVTNQFLK	2	2	1	D4ABI6		0	3.9147	0	3	1899	0.724219	51.1082	0
	High	FLEESVAmSPEER	1	2	1	D4ABI6	M8(Oxidation)	0	3.89767	0	2	1539.7	-0.557403	28.4438	0
	High	mHFESGSALK	1	2	1	D4ABI6	M1(Oxidation)	0	3.55149	0	3	1122.53	0.542983	14.7628	0
	High	SQGQDVTSSVYFmK	1	2	1	D4ABI6	M13(Oxidation)	0	3.33106	0	2	1592.73	-0.251577	29.2828	0
	High	HLENYDAIR	2	2	1	D4ABI6		0	2.98141	0	2	1130.56	-0.256467	20.6904	0
P69897	Tubulin beta-5 chain OS=Rattus norvegicus OX=10116 GN=Tubb5 PE=1 SV=1 - [TBB5_RAT]	45.6201	31.53	2	1	12	15	444	49.639	4.89404
	A2	Sequence	# PSMs	# Proteins	# Protein Groups	Protein Group Accessions	Modifications	ΔCn	XCorr	Probability	Charge	MH+ [Da]	ΔM [ppm]	RT [min]	# Missed Cleavages
	High	mAVTFIGNSTAIQELFK	1	1	1	P69897	M1(Oxidation)	0	5.02426	0	2	1885.97	0.475182	53.5719	0
	High	NSSYFVEWIPNNVK	1	8	4	P85108;Q6P9T8;P69897;Q4QRB4		0	3.58796	0	2	1696.83	0.67935	47.2982	0
	High	ImNTFSVVPSPK	1	5	3	Q6P9T8;P69897;Q4QRB4	M2(Oxidation)	0	3.54759	0	2	1335.7	0.48331	32.9584	0
	High	EVDEQmLNVQNK	2	5	3	P85108;P69897;Q6P9T8	M6(Oxidation)	0	3.42247	0	3	1462.69	1.101	21.0998	0
	High	LHFFmPGFAPLTSR	1	6	3	P85108;Q6P9T8;P69897	M5(Oxidation)	0	3.41409	0	3	1636.83	-0.252942	43.9906	0
	High	YLTVAAVFR	1	4	2	Q6P9T8;P69897		0	3.2456	0	2	1039.59	0.0213142	42.6494	0
	High	LAVNmVPFPR	1	9	4	P85108;Q6P9T8;P69897;Q4QRB4	M5(Oxidation)	0	3.2323	0	2	1159.63	-0.926912	36.3469	0
	High	AILVDLEPGTmDSVR	1	4	3	P85108;P69897;Q4QRB4	M11(Oxidation)	0	3.16495	0	2	1631.83	0.7382	39.3067	0
	High	ISEQFTAmFR	1	7	4	P85108;Q6P9T8;P69897;Q4QRB4	M8(Oxidation)	0	2.46715	0	2	1245.6	1.48047	34.1279	0
	Medium	IREEYPDR	1	7	3	P85108;P69897;Q6P9T8		0	2.27064	0	2	1077.53	0.910871	12.9395	1
	Medium	FPGQLNADLR	2	9	4	P85108;Q6P9T8;P69897;Q4QRB4		0	2.25912	0	2	1130.6	0.0382213	32.8503	0
	Medium	TAVcDIPPR	2	6	3	P85108;Q6P9T8;P69897	C4(Carbamidomethyl)	0	2.24267	0	2	1028.52	0.41583	22.212	0
M0R757	Elongation factor 1-alpha OS=Rattus norvegicus OX=10116 GN=LOC100360413 PE=3 SV=1 - [M0R757_RAT]	44.6768	32.68	4	11	11	14	462	50.0761	9.01221
	A2	Sequence	# PSMs	# Proteins	# Protein Groups	Protein Group Accessions	Modifications	ΔCn	XCorr	Probability	Charge	MH+ [Da]	ΔM [ppm]	RT [min]	# Missed Cleavages
	High	THINIVVIGHVDSGK	1	3	1	M0R757		0	4.36928	0	3	1588.88	-0.449584	29.3483	0
	High	EHALLAYTLGVK	2	4	1	M0R757		0	3.84152	0	3	1314.74	0.542266	36.4381	0
	High	SGDAAIVDmVPGKPmcVESFSDYPPLGR	1	3	1	M0R757	M9(Oxidation); M15(Oxidation); C16(Carbamidomethyl)	0	3.76892	0	3	3027.4	3.19877	42.3228	0
	High	mDSTEPPYSQK	2	3	1	M0R757	M1(Oxidation)	0	3.69426	0	2	1298.56	0.545595	14.9406	0
	High	DGSASGTTLLEALDcILPPTRPTDKPLR	1	3	1	M0R757	C15(Carbamidomethyl)	0	3.54593	0	3	2994.57	4.58542	53.4465	0
	High	IGGIGTVPVGR	1	4	1	M0R757		0	3.43528	0	2	1025.61	0.481735	29.195	0
	High	YYVTIIDAPGHR	2	2	1	M0R757		0	3.38644	0	2	1404.73	-0.408102	32.6866	0
	Medium	QTVAVGVIK	1	4	1	M0R757		0	2.39625	0	2	914.567	0.413393	24.7643	0
	Medium	QLIVGVNK	1	4	1	M0R757		0	2.36502	0	2	870.54	-0.435894	24.1219	0
	Medium	RYEEIVK	1	3	1	M0R757		0	2.35906	0	2	936.517	1.69329	14.6539	1
	Medium	STTTGHLIYK	1	3	1	M0R757		0	2.35072	0	2	1120.6	0.269396	17.451	0
Q6IFW6	Keratin, type I cytoskeletal 10 OS=Rattus norvegicus OX=10116 GN=Krt10 PE=3 SV=1 - [K1C10_RAT]	44.2366	19.77	16	10	13	15	526	56.4705	5.14795
	A2	Sequence	# PSMs	# Proteins	# Protein Groups	Protein Group Accessions	Modifications	ΔCn	XCorr	Probability	Charge	MH+ [Da]	ΔM [ppm]	RT [min]	# Missed Cleavages
	High	ADLEmQIESLTEELAYLK	1	2	1	Q6IFW6	M5(Oxidation)	0	4.35048	0	2	2112.04	0.355943	64.2835	0
	High	ADLEmQIESLTEELAYLKK	1	2	1	Q6IFW6	M5(Oxidation)	0	3.66821	0	3	2240.13	-3.97501	58.2239	1
	High	LENEIQTYR	1	2	1	Q6IFW6		0	3.48596	0	2	1165.59	0.483403	23.9741	0
	High	VTmQNLNDR	2	10	4	Q6IFW6;Q6IFV1;Q6IFV3;Q6IFU9	M3(Oxidation)	0	3.36799	0	2	1106.53	0.653059	10.6303	0
	High	QSVEADINGLR	1	3	2	Q6IFW6;Q6IFV4		0	3.28872	0	2	1201.62	1.24719	31.2106	0
	High	QSLEASLAETEGR	2	2	1	Q6IFW6		0	2.84292	0	2	1390.68	-0.245714	31.958	0
	High	YENEVALR	1	2	1	Q6IFW6		0	2.82769	0	2	993.5	0.395078	21.9226	0
	High	LKYENEVALR	1	2	1	Q6IFW6		0	2.74298	0	2	1234.68	-2.51919	25.0911	1
	High	LAADDFR	1	22	5	Q6IFW6;Q6IFV4;Q6IFV1;Q6IFV3;Q6IFU7		0	2.63521	0	2	807.4	0.746573	23.1682	0
	High	KDAEAWFNEK	1	2	1	Q6IFW6		0	2.45571	0	2	1237.59	0.332403	27.1546	1
	Medium	VLDELTLSK	1	2	1	Q6IFW6		0	2.38726	0	2	1017.58	-0.311793	32.6181	0
	Medium	DAEAWFNEK	1	2	1	Q6IFW6		0	2.27561	0	2	1109.49	0.590194	34.9393	0
	Medium	IKEWYEK	1	2	1	Q6IFW6		0	2.26961	0	2	995.52	0.500141	21.1998	1
P23965	Enoyl-CoA delta isomerase 1, mitochondrial OS=Rattus norvegicus OX=10116 GN=Eci1 PE=1 SV=1 - [ECI1_RAT]	43.4479	37.37	4	11	11	15	289	32.234	9.53955
	A2	Sequence	# PSMs	# Proteins	# Protein Groups	Protein Group Accessions	Modifications	ΔCn	XCorr	Probability	Charge	MH+ [Da]	ΔM [ppm]	RT [min]	# Missed Cleavages
	High	VGLVDEVVPEDQVHSK	2	3	1	P23965		0	4.30467	0	2	1749.9	-0.0344607	32.5335	0
	High	ALQLGTLFPPAEALK	2	2	1	P23965		0	3.67956	0	2	1568.91	1.77002	51.3606	0
	High	EADIQNFTSFISR	2	3	1	P23965		0	3.29905	0	3	1527.75	1.24392	46.3378	0
	High	AVQELWLR	1	2	1	P23965		0	2.81122	0	2	1014.57	-0.334914	37.579	0
	High	NPAHYAEYWK	2	2	1	P23965		0	2.66662	0	2	1278.59	-3.59961	26.9819	0
	High	EGEAGIAVmK	1	4	1	P23965	M9(Oxidation)	0	2.61603	0	2	1020.5	0.062804	17.0272	0
	High	DNYVNTIGHR	1	2	1	P23965		0	2.59583	0	2	1188.58	1.41077	20.4302	0
	High	KATADNLIK	1	4	1	P23965		0	2.51897	0	2	973.568	0.0773672	13.345	1
	Medium	WFTIPDHSR	1	4	1	P23965		0	2.29892	0	2	1158.57	-0.0811127	33.1933	0
	Medium	ATADNLIK	1	4	1	P23965		0	2.19	0	2	845.472	-0.344886	19.1277	0
	Medium	SLHVYLEK	1	4	1	P23965		0	2.14826	0	2	988.547	1.00802	24.0449	0
P21913	Succinate dehydrogenase [ubiquinone] iron-sulfur subunit, mitochondrial OS=Rattus norvegicus OX=10116 GN=Sdhb PE=2 SV=2 - [SDHB_RAT]	42.9023	41.49	1	10	10	14	282	31.8089	8.67529
	A2	Sequence	# PSMs	# Proteins	# Protein Groups	Protein Group Accessions	Modifications	ΔCn	XCorr	Probability	Charge	MH+ [Da]	ΔM [ppm]	RT [min]	# Missed Cleavages
	High	EGIcGScAmNINGGNTLAcTR	1	1	1	P21913	C4(Carbamidomethyl); C7(Carbamidomethyl); M9(Oxidation); C19(Carbamidomethyl)	0	4.52964	0	2	2271.96	-0.0551554	29.4712	0
	High	cHTImNcTQTcPK	3	1	1	P21913	C1(Carbamidomethyl); M5(Oxidation); C7(Carbamidomethyl); C11(Carbamidomethyl)	0	3.91126	0	2	1666.68	0.500223	10.0895	0
	High	IKNEIDSTLTFR	2	1	1	P21913		0	3.42178	0	2	1436.77	-0.403675	32.5377	1
	High	cGPmVLDALIK	1	1	1	P21913	C1(Carbamidomethyl); M4(Oxidation)	0	3.40844	0	2	1232.64	-0.557942	42.0769	0
	High	DLVPDLSNFYAQYK	2	1	1	P21913		0	2.9112	0	2	1672.82	-1.42141	51.0333	0
	High	RIDTDLGK	1	1	1	P21913		0	2.69683	0	2	917.506	0.922837	14.0542	1
	High	YLGPAVLmQAYR	1	1	1	P21913	M8(Oxidation)	0	2.69501	0	2	1397.72	-1.03323	38.7972	0
	High	QQYLQSIEDR	1	1	1	P21913		0	2.49026	0	2	1279.63	0.852183	29.4384	0
	Medium	LQDPFSLYR	1	1	1	P21913		0	2.40706	0	2	1138.59	0.632404	42.2566	0
	Medium	DEFTEER	1	1	1	P21913		0	2.28306	0	2	925.39	0.403092	17.2854	0
P00761	Trypsin OS=Sus scrofa PE=1 SV=1 - [TRYP_PIG]	41.7064	27.71	1	4	4	11	231	24.3938	7.18115
	A2	Sequence	# PSMs	# Proteins	# Protein Groups	Protein Group Accessions	Modifications	ΔCn	XCorr	Probability	Charge	MH+ [Da]	ΔM [ppm]	RT [min]	# Missed Cleavages
	High	LGEHNIDVLEGNEQFINAAK	4	1	1	P00761		0	6.10117	0	3	2211.11	0.836633	39.6258	0
	High	IITHPNFNGNTLDNDImLIK	3	1	1	P00761	M17(Oxidation)	0	4.3875	0	3	2299.17	-0.10238	43.0041	0
	High	SSGSSYPSLLQcLK	1	1	1	P00761	C12(Carbamidomethyl)	0	3.25575	0	2	1526.75	-1.0162	41.5255	0
	Medium	LSSPATLNSR	3	1	1	P00761		0	2.30238	0	2	1045.56	-0.510108	20.685	0
F1M013	60S ribosomal protein L7a OS=Rattus norvegicus OX=10116 GN=Rpl7a PE=4 SV=2 - [F1M013_RAT]	41.5246	33.21	16	4	9	13	265	29.846	10.6089
	A2	Sequence	# PSMs	# Proteins	# Protein Groups	Protein Group Accessions	Modifications	ΔCn	XCorr	Probability	Charge	MH+ [Da]	ΔM [ppm]	RT [min]	# Missed Cleavages
	High	TcTTVAFTQVNSEDK	1	9	1	F1M013	C2(Carbamidomethyl)	0	4.66211	0	2	1700.78	-0.685168	28.1718	0
	High	VPPAINQFTQALDR	2	9	1	F1M013		0	4.64336	0	3	1569.84	1.03177	44.1759	0
	High	TcTTVAFTQVNSEDKGALAK	2	9	1	F1M013	C2(Carbamidomethyl)	0	4.27842	0	2	2141.06	2.54862	29.8113	1
	High	AGVNTVTTLVENKK	1	8	2	F1M013;F1M4C7		0	3.18464	0	2	1473.83	0.162079	28.014	1
	High	AGVNTVTTLVENK	2	8	2	F1M013;F1M4C7		0	3.17214	0	2	1345.73	-0.45798	32.5356	0
	High	NFGIGQDIQPK	1	10	2	F1M013;F1M4C7		0	2.94117	0	2	1216.63	1.61059	31.5665	0
	High	HWGGNVLGPK	2	8	2	F1M013;F1M4C7		0	2.58621	0	2	1064.57	7.2286	23.6375	0
	Medium	QTATQLLK	1	13	2	F1M013;F1M4C7		0	2.26727	0	2	902.531	0.512069	21.2057	0
	Medium	TNYNDRYDEIR	1	8	1	F1M013		0	2.23595	0	2	1458.66	-0.597529	21.3586	1
P68370	Tubulin alpha-1A chain OS=Rattus norvegicus OX=10116 GN=Tuba1a PE=1 SV=1 - [TBA1A_RAT]	38.9514	33.04	3	1	10	12	451	50.1036	5.05908
	A2	Sequence	# PSMs	# Proteins	# Protein Groups	Protein Group Accessions	Modifications	ΔCn	XCorr	Probability	Charge	MH+ [Da]	ΔM [ppm]	RT [min]	# Missed Cleavages
	High	TIGGGDDSFNTFFSETGAGK	1	5	3	P68370;Q6P9V9;A0A0H2UHM7		0	4.83375	0	2	2007.89	-0.135184	45.3225	0
	High	AYHEQLSVAEITNAcFEPANQmVK	1	4	2	P68370;Q6P9V9	C15(Carbamidomethyl); M22(Oxidation)	0	4.76025	0	3	2766.28	-2.75846	39.7447	0
	High	LIGQIVSSITASLR	1	2	1	P68370		0	3.53773	0	2	1457.87	-1.655	54.9576	0
	High	VGINYQPPTVVPGGDLAK	2	5	2	P68370;Q6P9V9		0	3.53197	0	2	1824.98	-2.6701	39.4195	0
	High	DVNAAIATIK	1	5	3	P68370;Q6P9V9;A0A0H2UHM7		0	3.14433	0	2	1015.58	0.724504	30.7853	0
	High	IHFPLATYAPVISAEK	2	6	3	P68370;Q6P9V9;A0A0H2UHM7		0	3.1247	0	2	1756.97	1.73873	43.7977	0
	High	AVFVDLEPTVIDEVR	1	4	3	P68370;Q6P9V9;A0A0H2UHM7		0	2.46815	0	2	1701.91	0.896013	49.1808	0
	High	NLDIERPTYTNLNR	1	7	3	P68370;Q6P9V9;A0A0H2UHM7		0	2.4597	0	2	1718.88	-0.683192	30.9776	0
	Medium	EIIDLVLDR	1	4	3	P68370;Q6P9V9;A0A0H2UHM7		0	2.37782	0	2	1085.62	1.80229	45.6686	0
	Medium	YmAccLLYR	1	6	4	P68370;Q6P9V9;A0A0H2UHM7;F1LUM5	M2(Oxidation); C4(Carbamidomethyl); C5(Carbamidomethyl)	0	2.25188	0	2	1265.55	-1.39097	33.0167	0
B0K031	60S ribosomal protein L7 OS=Rattus norvegicus OX=10116 GN=Rpl7 PE=1 SV=1 - [B0K031_RAT]	38.6122	36.54	4	11	11	13	260	30.294	10.8726
	A2	Sequence	# PSMs	# Proteins	# Protein Groups	Protein Group Accessions	Modifications	ΔCn	XCorr	Probability	Charge	MH+ [Da]	ΔM [ppm]	RT [min]	# Missed Cleavages
	High	TTHFVEGGDAGNREDQINR	3	3	1	B0K031		0	4.14893	0	2	2115.98	1.01049	19.2592	1
	High	TTHFVEGGDAGNR	1	3	1	B0K031		0	3.91676	0	3	1360.63	0.834879	13.4327	0
	High	IALTDNSLVAR	1	3	1	B0K031		0	3.62261	0	2	1172.66	-0.0372	32.8423	0
	High	FGIIcmEDLIHEIYTVGK	1	4	1	B0K031	C5(Carbamidomethyl); M6(Oxidation)	0	3.25858	0	3	2154.07	2.323	51.5997	0
	High	AGNFYVPAEPK	1	3	1	B0K031		0	2.7371	0	2	1192.6	-0.283806	30.0129	0
	High	SVNELIYK	1	4	1	B0K031		0	2.67887	0	2	965.53	0.00901173	28.0073	0
	Medium	EANNFLWPFK	1	3	1	B0K031		0	2.43318	0	2	1265.63	2.12502	50.734	0
	Medium	KAGNFYVPAEPK	1	3	1	B0K031		0	2.25803	0	2	1320.7	0.483684	25.0309	1
	Medium	VPAVPETLK	1	2	1	B0K031		0	2.22317	0	2	953.565	-1.4977	26.9253	0
	Medium	KVPAVPETLK	1	2	1	B0K031		0	2.14433	0	2	1081.66	0.373133	23.1763	1
	Medium	KVLQLLR	1	3	1	B0K031		0	2.13729	0	2	869.592	-1.77206	25.7872	1
Q6P9V9	Tubulin alpha-1B chain OS=Rattus norvegicus OX=10116 GN=Tuba1b PE=1 SV=1 - [TBA1B_RAT]	38.2824	32.82	3	1	10	12	451	50.1196	5.05908
	A2	Sequence	# PSMs	# Proteins	# Protein Groups	Protein Group Accessions	Modifications	ΔCn	XCorr	Probability	Charge	MH+ [Da]	ΔM [ppm]	RT [min]	# Missed Cleavages
	High	TIGGGDDSFNTFFSETGAGK	1	5	3	P68370;Q6P9V9;A0A0H2UHM7		0	4.83375	0	2	2007.89	-0.135184	45.3225	0
	High	AYHEQLSVAEITNAcFEPANQmVK	1	4	2	P68370;Q6P9V9	C15(Carbamidomethyl); M22(Oxidation)	0	4.76025	0	3	2766.28	-2.75846	39.7447	0
	High	VGINYQPPTVVPGGDLAK	2	5	2	P68370;Q6P9V9		0	3.53197	0	2	1824.98	-2.6701	39.4195	0
	High	DVNAAIATIK	1	5	3	P68370;Q6P9V9;A0A0H2UHM7		0	3.14433	0	2	1015.58	0.724504	30.7853	0
	High	IHFPLATYAPVISAEK	2	6	3	P68370;Q6P9V9;A0A0H2UHM7		0	3.1247	0	2	1756.97	1.73873	43.7977	0
	High	SIQFVDWcPTGFK	1	2	1	Q6P9V9	C8(Carbamidomethyl)	0	2.86871	0	2	1584.75	-0.0522842	48.237	0
	High	AVFVDLEPTVIDEVR	1	4	3	P68370;Q6P9V9;A0A0H2UHM7		0	2.46815	0	2	1701.91	0.896013	49.1808	0
	High	NLDIERPTYTNLNR	1	7	3	P68370;Q6P9V9;A0A0H2UHM7		0	2.4597	0	2	1718.88	-0.683192	30.9776	0
	Medium	EIIDLVLDR	1	4	3	P68370;Q6P9V9;A0A0H2UHM7		0	2.37782	0	2	1085.62	1.80229	45.6686	0
	Medium	YmAccLLYR	1	6	4	P68370;Q6P9V9;A0A0H2UHM7;F1LUM5	M2(Oxidation); C4(Carbamidomethyl); C5(Carbamidomethyl)	0	2.25188	0	2	1265.55	-1.39097	33.0167	0
P60711	Actin, cytoplasmic 1 OS=Rattus norvegicus OX=10116 GN=Actb PE=1 SV=1 - [ACTB_RAT]	38.2163	33.87	14	8	8	11	375	41.7097	5.47803
	A2	Sequence	# PSMs	# Proteins	# Protein Groups	Protein Group Accessions	Modifications	ΔCn	XCorr	Probability	Charge	MH+ [Da]	ΔM [ppm]	RT [min]	# Missed Cleavages
	High	DLYANTVLSGGTTmYPGIADR	2	5	1	P60711	M14(Oxidation)	0	4.93216	0	3	2231.07	1.26257	43.6677	0
	High	cPEALFQPSFLGmEScGIHETTFNSImK	1	5	1	P60711	C1(Carbamidomethyl); M13(Oxidation); C16(Carbamidomethyl); M27(Oxidation)	0	4.36146	0	3	3263.47	4.59962	47.3151	0
	High	QEYDESGPSIVHR	1	4	1	P60711		0	3.27332	0	2	1516.7	0.867533	22.0706	0
	High	VAPEEHPVLLTEAPLNPK	2	6	1	P60711		0	3.20249	0	3	1954.06	-0.631876	35.2312	0
	High	DSYVGDEAQSK	1	9	1	P60711		0	3.19379	0	2	1198.52	0.291448	14.9629	0
	High	SYELPDGQVITIGNER	2	11	1	P60711		0	3.18453	0	2	1790.9	2.19461	43.2846	0
	High	AGFAGDDAPR	1	10	1	P60711		0	2.49969	0	2	976.448	0.124524	18.124	0
	Medium	GYSFTTTAER	1	4	1	P60711		0	2.1788	0	2	1132.53	-1.45264	25.39	0
B0BNM1	NAD(P)H-hydrate epimerase OS=Rattus norvegicus OX=10116 GN=Naxe PE=2 SV=1 - [NNRE_RAT]	38.2094	30.14	1	5	5	10	282	30.8707	6.88818
	A2	Sequence	# PSMs	# Proteins	# Protein Groups	Protein Group Accessions	Modifications	ΔCn	XCorr	Probability	Charge	MH+ [Da]	ΔM [ppm]	RT [min]	# Missed Cleavages
	High	SPPTVLVIcGPGNNGGDGLVcAR	2	1	1	B0BNM1	C9(Carbamidomethyl); C21(Carbamidomethyl)	0	4.77487	0	3	2310.12	-7.26986	42.1763	0
	High	YQLNLPAYPDTEcVYR	4	1	1	B0BNM1	C13(Carbamidomethyl)	0	4.21711	0	2	2001.95	4.57933	43.7299	0
	High	RPNKPLFTGLVTQcQK	1	1	1	B0BNM1	C14(Carbamidomethyl)	0	4.09611	0	3	1887.03	-0.541172	28.4107	0
	High	LFGYQPTIYYPK	1	1	1	B0BNM1		0	3.70759	0	2	1489.77	-0.471962	44.2272	0
	High	GNPSGIQPDLLISLTAPK	2	1	1	B0BNM1		0	3.45717	0	3	1821.02	2.49213	49.6645	0
P68255	14-3-3 protein theta OS=Rattus norvegicus OX=10116 GN=Ywhaq PE=1 SV=1 - [1433T_RAT]	37.5544	42.45	4	6	8	11	245	27.7608	4.77979
	A2	Sequence	# PSMs	# Proteins	# Protein Groups	Protein Group Accessions	Modifications	ΔCn	XCorr	Probability	Charge	MH+ [Da]	ΔM [ppm]	RT [min]	# Missed Cleavages
	High	QTIENSQGAYQEAFDISK	1	1	1	P68255		0	4.80047	0	2	2028.95	0.668723	36.9453	0
	High	TAFDEAIAELDTLNEDSYK	2	1	1	P68255		0	4.78686	0	2	2144.99	0.349311	56.0505	0
	High	AVTEQGAELSNEER	2	1	1	P68255		0	4.32844	0	2	1532.73	5.34669	20.6269	0
	High	VISSIEQK	1	8	4	P61983;P68511;P68255;P35213		0	3.01083	0	2	903.515	0.904421	15.8764	0
	High	DSTLImQLLR	2	11	6	P62260;P61983;P68511;P68255;P63102;P35213	M6(Oxidation)	0	2.95273	0	2	1205.66	1.75032	49.5363	0
	High	YLIANATNPESK	1	1	1	P68255		0	2.9302	0	2	1320.68	-1.54128	26.3598	0
	High	YLAEVAcGDDR	1	1	1	P68255	C7(Carbamidomethyl)	0	2.61013	0	2	1268.56	0.696837	24.1565	0
	Medium	SIcTTVLELLDK	1	1	1	P68255	C3(Carbamidomethyl)	0	2.30513	0	2	1391.75	1.88465	55.3335	0
Q4QRB4	Tubulin beta-3 chain OS=Rattus norvegicus OX=10116 GN=Tubb3 PE=1 SV=1 - [TBB3_RAT]	37.5542	26	1	1	9	12	450	50.3862	4.93213
	A2	Sequence	# PSMs	# Proteins	# Protein Groups	Protein Group Accessions	Modifications	ΔCn	XCorr	Probability	Charge	MH+ [Da]	ΔM [ppm]	RT [min]	# Missed Cleavages
	High	MSSTFIGNSTAIQELFK	3	1	1	Q4QRB4		0.0427	4.26458	0	2	1873.93	-4.78859	51.34	0
	High	NSSYFVEWIPNNVK	1	8	4	P85108;Q6P9T8;P69897;Q4QRB4		0	3.58796	0	2	1696.83	0.67935	47.2982	0
	High	ALTVPELTQQmFDAK	1	5	2	Q6P9T8;Q4QRB4	M11(Oxidation)	0	3.55938	0	2	1707.86	-0.247265	40.5972	0
	High	ImNTFSVVPSPK	1	5	3	Q6P9T8;P69897;Q4QRB4	M2(Oxidation)	0	3.54759	0	2	1335.7	0.48331	32.9584	0
	High	LAVNmVPFPR	1	9	4	P85108;Q6P9T8;P69897;Q4QRB4	M5(Oxidation)	0	3.2323	0	2	1159.63	-0.926912	36.3469	0
	High	AILVDLEPGTmDSVR	1	4	3	P85108;P69897;Q4QRB4	M11(Oxidation)	0	3.16495	0	2	1631.83	0.7382	39.3067	0
	Medium	LHFFmPGFAPLTAR	1	2	1	Q4QRB4	M5(Oxidation)	0	2.78413	0	3	1620.83	-0.759832	44.364	0
	High	ISEQFTAmFR	1	7	4	P85108;Q6P9T8;P69897;Q4QRB4	M8(Oxidation)	0	2.46715	0	2	1245.6	1.48047	34.1279	0
	Medium	FPGQLNADLR	2	9	4	P85108;Q6P9T8;P69897;Q4QRB4		0	2.25912	0	2	1130.6	0.0382213	32.8503	0
A1L1J8	RAB5B, member RAS oncogene family OS=Rattus norvegicus OX=10116 GN=Rab5b PE=1 SV=1 - [A1L1J8_RAT]	37.2615	48.84	4	7	7	10	215	23.6599	8.1333
	A2	Sequence	# PSMs	# Proteins	# Protein Groups	Protein Group Accessions	Modifications	ΔCn	XCorr	Probability	Charge	MH+ [Da]	ΔM [ppm]	RT [min]	# Missed Cleavages
	High	mVEYEEAQAYADDNSLLFmETSAK	1	1	1	A1L1J8	M1(Oxidation); M19(Oxidation)	0	6.32622	0	3	2787.2	-0.950327	44.4233	0
	High	GAQAAIVVYDITNQETFAR	2	1	1	A1L1J8		0	4.57674	0	3	2067.05	-0.944404	47.0845	0
	High	GVDLHEQAQQNK	2	1	1	A1L1J8		0	3.36894	0	2	1366.67	0.748804	11.9864	0
	High	TAmNVNDLFLAIAK	2	1	1	A1L1J8	M3(Oxidation)	0	3.34401	0	3	1536.81	0.58915	48.4352	0
	High	LVLLGESAVGK	1	4	1	A1L1J8		0	2.98493	0	2	1085.66	0.44095	35.493	0
	High	QASPSIVIALAGNK	1	1	1	A1L1J8		0	2.94105	0	2	1368.78	-0.458914	38.942	0
	Medium	FEIWDTAGQER	1	3	1	A1L1J8		0	2.35285	0	2	1351.63	1.41679	38.3396	0
D3ZG43	NADH dehydrogenase (Ubiquinone) Fe-S protein 3 (Predicted), isoform CRA_c OS=Rattus norvegicus OX=10116 GN=Ndufs3 PE=1 SV=1 - [D3ZG43_RAT]	35.5221	34.47	1	7	7	10	264	30.2076	7.53271
	A2	Sequence	# PSMs	# Proteins	# Protein Groups	Protein Group Accessions	Modifications	ΔCn	XCorr	Probability	Charge	MH+ [Da]	ΔM [ppm]	RT [min]	# Missed Cleavages
	High	VVAEPVELAQEFR	2	1	1	D3ZG43		0	4.98213	0	3	1486.79	0.0632135	42.9993	0
	High	LSAFGEYVAEILPK	3	1	1	D3ZG43		0	4.54944	0	2	1536.84	3.63219	55.2783	0
	High	FDLNSPWEAFPAYR	1	1	1	D3ZG43		0	3.50899	0	2	1712.81	2.4284	52.6413	0
	High	ILTDYGFEGHPFR	1	1	1	D3ZG43		0	3.23585	0	2	1551.76	-0.334317	37.1364	0
	High	DFPLTGYVELR	1	1	1	D3ZG43		0	3.12566	0	2	1309.68	2.25774	47.9472	0
	High	SLADLTAVDVPTR	1	1	1	D3ZG43		0	3.10639	0	2	1357.73	-0.281483	38.8036	0
	High	RPTVRPSSDVTHK	1	1	1	D3ZG43		0	2.49172	0	2	1479.8	1.28512	5.3178	0
Q6P6G9	Heterogeneous nuclear ribonucleoprotein A1 OS=Rattus norvegicus OX=10116 GN=Hnrnpa1 PE=1 SV=1 - [Q6P6G9_RAT]	35.3682	27.48	7	7	7	11	313	33.599	9.23193
	A2	Sequence	# PSMs	# Proteins	# Protein Groups	Protein Group Accessions	Modifications	ΔCn	XCorr	Probability	Charge	MH+ [Da]	ΔM [ppm]	RT [min]	# Missed Cleavages
	High	LFIGGLSFETTDESLR	1	3	1	Q6P6G9		0	4.23173	0	2	1784.91	-0.0961568	50.3103	0
	High	GFAFVTFDDHDSVDK	2	3	1	Q6P6G9		0	3.85241	0	2	1699.76	0.726395	40.401	0
	High	YHTVNGHNcEVR	4	5	1	Q6P6G9	C9(Carbamidomethyl)	0	3.43646	0	2	1485.67	0.988294	5.93158	0
	High	EDSQRPGAHLTVK	1	4	1	Q6P6G9		0	3.43145	0	2	1437.75	0.355707	13.1319	0
	Medium	SESPKEPEQLRK	1	4	1	Q6P6G9		0	2.87415	0	3	1427.75	1.07905	10.6712	2
	High	IEVIEImTDR	1	3	1	Q6P6G9	M7(Oxidation)	0	2.83051	0	2	1234.63	-1.20515	33.4333	0
	High	DYFEQYGK	1	3	1	Q6P6G9		0	2.60107	0	2	1049.46	0.207631	29.7557	0
Q6P686	Osteoclast-stimulating factor 1 OS=Rattus norvegicus OX=10116 GN=Ostf1 PE=1 SV=1 - [OSTF1_RAT]	34.7627	42.06	1	7	7	9	214	23.6539	5.68115
	A2	Sequence	# PSMs	# Proteins	# Protein Groups	Protein Group Accessions	Modifications	ΔCn	XCorr	Probability	Charge	MH+ [Da]	ΔM [ppm]	RT [min]	# Missed Cleavages
	High	DIVEVLFTQPNVELNQQNK	2	1	1	Q6P686		0	6.12285	0	3	2228.16	2.06594	52.0452	0
	High	TLSNAEDYLDDEDSD	1	1	1	Q6P686		0	4.73002	0	2	1701.66	0.799109	37.2314	0
	High	GYADIVQLLLAK	1	1	1	Q6P686		0	4.57123	0	2	1303.76	1.45142	57.9426	0
	High	LALDmATNAAcASLLK	1	1	1	Q6P686	M5(Oxidation); C11(Carbamidomethyl)	0	4.15179	0	2	1678.85	-0.194845	40.7183	0
	High	LGDTALHAAAWK	2	1	1	Q6P686		0	3.53616	0	2	1253.66	-0.208631	28.3767	0
	Medium	VGVNGLDK	1	1	1	Q6P686		0	2.29246	0	2	801.447	0.201601	17.8746	0
	Medium	ALYTFEPR	1	1	1	Q6P686		0	2.19688	0	2	996.515	-0.30737	32.6886	0
Q6IFV1	Keratin, type I cytoskeletal 14 OS=Rattus norvegicus OX=10116 GN=Krt14 PE=2 SV=1 - [K1C14_RAT]	33.1917	18.76	16	3	8	10	485	52.6509	5.16064
	A2	Sequence	# PSMs	# Proteins	# Protein Groups	Protein Group Accessions	Modifications	ΔCn	XCorr	Probability	Charge	MH+ [Da]	ΔM [ppm]	RT [min]	# Missed Cleavages
	High	GQVGGDVNVEmDAAPGVDLSR	1	2	2	Q6IFV1;Q6IFU7	M11(Oxidation)	0	5.65136	0	2	2101.98	0.220351	33.8856	0
	High	EVATNSELVQSGK	2	3	1	Q6IFV1		0	4.07223	0	2	1361.69	-1.82221	19.6188	0
	High	VTmQNLNDR	2	10	4	Q6IFW6;Q6IFV1;Q6IFV3;Q6IFU9	M3(Oxidation)	0	3.36799	0	2	1106.53	0.653059	10.6303	0
	High	VLDELTLAR	1	9	4	Q6IFV1;Q6IFV3;Q6IFW5;Q6IFU7		0	3.05278	0	2	1029.59	0.334676	35.1014	0
	High	ILNEmRDQYEK	1	2	2	Q6IFV1;Q6IFU7	M5(Oxidation)	0	2.99898	0	2	1454.7	0.614423	16.6057	1
	High	ADLEmQIESLK	1	2	1	Q6IFV1	M5(Oxidation)	0	2.77067	0	2	1292.64	-1.51863	39.3728	0
	High	VVSTHEQVLR	1	2	1	Q6IFV1		0	2.72668	0	2	1167.65	0.337258	16.1656	0
	High	LAADDFR	1	22	5	Q6IFW6;Q6IFV4;Q6IFV1;Q6IFV3;Q6IFU7		0	2.63521	0	2	807.4	0.746573	23.1682	0
D4A7L6	Ribose 5-phosphate isomerase A OS=Rattus norvegicus OX=10116 GN=Rpia PE=1 SV=1 - [D4A7L6_RAT]	32.9623	33.33	1	8	8	10	303	32.4517	8.01611
	A2	Sequence	# PSMs	# Proteins	# Protein Groups	Protein Group Accessions	Modifications	ΔCn	XCorr	Probability	Charge	MH+ [Da]	ΔM [ppm]	RT [min]	# Missed Cleavages
	High	NNQVLGIGSGSTIVHAVQR	1	1	1	D4A7L6		0	4.71307	0	2	1950.05	0.527475	35.2885	0
	High	mTPGVVDTGLFINmAER	1	1	1	D4A7L6	M1(Oxidation); M14(Oxidation)	0	4.26009	0	2	1882.91	1.74772	42.0578	0
	High	LASHTAVENHVK	2	1	1	D4A7L6		0	4.21618	0	3	1305.69	1.88695	5.82397	0
	High	GIPIEVIPmAYVPVSR	2	1	1	D4A7L6	M9(Oxidation)	0	3.303	0	2	1756.98	5.08672	47.3797	0
	High	VYFGmQDGSVNVR	1	1	1	D4A7L6	M5(Oxidation)	0	2.9911	0	2	1487.7	1.43894	30.0877	0
	Medium	FIVIADFR	1	1	1	D4A7L6		0	2.25058	0	2	980.556	-0.609418	44.0857	0
	Medium	IVAGYASR	1	1	1	D4A7L6		0	2.24099	0	2	836.463	0.729296	16.147	0
	Medium	FGGEVELR	1	1	1	D4A7L6		0	2.17739	0	2	906.468	-0.344562	27.2429	0
P04797	Glyceraldehyde-3-phosphate dehydrogenase OS=Rattus norvegicus OX=10116 GN=Gapdh PE=1 SV=3 - [G3P_RAT]	32.365	33.03	17	7	7	9	333	35.8052	8.03076
	A2	Sequence	# PSMs	# Proteins	# Protein Groups	Protein Group Accessions	Modifications	ΔCn	XCorr	Probability	Charge	MH+ [Da]	ΔM [ppm]	RT [min]	# Missed Cleavages
	High	IVSNAScTTNcLAPLAK	2	7	1	P04797	C7(Carbamidomethyl); C11(Carbamidomethyl)	0	4.65225	0	2	1819.9	0.437125	30.8835	0
	High	WGDAGAEYVVESTGVFTTmEK	2	5	1	P04797	M19(Oxidation)	0	3.89257	0	2	2293.04	1.69929	47.5757	0
	High	LVINGKPITIFQER	1	7	1	P04797		0	3.84216	0	3	1627.95	-0.0646537	39.8334	0
	High	VIISAPSADAPmFVmGVNHEK	1	5	1	P04797	M12(Oxidation); M15(Oxidation)	0	3.69329	0	2	2245.1	0.384818	35.6781	0
	High	GAAQNIIPASTGAAK	1	8	1	P04797		0	2.99725	0	2	1369.74	-1.17717	24.9522	0
	High	VPTPNVSVVDLTcR	1	8	1	P04797	C13(Carbamidomethyl)	0	2.72384	0	2	1556.81	-1.6126	38.6567	0
	Medium	VGVNGFGR	1	8	1	P04797		0	2.30167	0	2	805.432	0.309144	22.5088	0
Q9EST6	Acidic leucine-rich nuclear phosphoprotein 32 family member B OS=Rattus norvegicus OX=10116 GN=Anp32b PE=1 SV=1 - [AN32B_RAT]	31.9471	30.51	6	8	8	11	272	31.042	3.99268
	A2	Sequence	# PSMs	# Proteins	# Protein Groups	Protein Group Accessions	Modifications	ΔCn	XCorr	Probability	Charge	MH+ [Da]	ΔM [ppm]	RT [min]	# Missed Cleavages
	High	TPAAVQELVLDNcK	2	1	1	Q9EST6	C13(Carbamidomethyl)	0	4.34869	0	2	1557.79	-0.991892	37.2495	0
	High	LAEELPSLTHLNLSGNNLK	3	2	1	Q9EST6		0	3.55097	0	2	2063.12	1.23064	43.0888	0
	High	SLDLFGcEVTNR	1	2	1	Q9EST6	C7(Carbamidomethyl)	0	3.01174	0	2	1410.67	0.609414	41.0901	0
	Medium	RIHLELR	1	2	1	Q9EST6		0	2.94165	0	3	936.574	0.0260057	21.1458	1
	Medium	KLELSENR	1	6	1	Q9EST6		0	2.35558	0	2	988.544	1.47331	14.552	1
	Medium	LLPQLSYLDGYDR	1	2	1	Q9EST6		0	2.25267	0	2	1552.8	-1.60227	46.756	0
	Medium	IHLELR	1	2	1	Q9EST6		0	2.21045	0	2	780.473	0.341702	24.2817	0
	Medium	DISTLEPLKR	1	2	1	Q9EST6		0	2.17263	0	2	1171.67	0.0761217	29.2803	1
A0A0G2JWX4	Keratin, type II cytoskeletal 2 epidermal OS=Rattus norvegicus OX=10116 GN=Krt2 PE=1 SV=1 - [A0A0G2JWX4_RAT]	31.7904	6.43	6	4	7	11	684	69.0632	7.69385
	A2	Sequence	# PSMs	# Proteins	# Protein Groups	Protein Group Accessions	Modifications	ΔCn	XCorr	Probability	Charge	MH+ [Da]	ΔM [ppm]	RT [min]	# Missed Cleavages
	High	GFSSGSAVVSGGSR	1	2	1	A0A0G2JWX4		0	4.1905	0	2	1254.61	0.0782506	21.1415	0
	High	KYEDEINKR	5	2	1	A0A0G2JWX4		0	3.26074	0	3	1194.61	0.452276	9.31509	2
	High	LLRDYQELmNVK	1	2	1	A0A0G2JWX4	M9(Oxidation)	0	3.12171	0	2	1537.81	0.563843	29.7824	1
	High	LLEGEEcR	1	16	3	A0A0G2JWX4;F7FFV2;Q6IG05	C7(Carbamidomethyl)	0	2.72109	0	2	1005.47	1.45914	16.9864	0
	High	KLLEGEEcR	1	16	3	A0A0G2JWX4;F7FFV2;Q6IG05	C8(Carbamidomethyl)	0	2.47449	0	2	1133.56	0.810286	14.4683	1
	Medium	YEDEINK	1	13	6	Q6IG01;A0A0G2JWX4;A0A0G2JST3;F7FFV2;Q6IG05;Q10758		0	2.25721	0	2	910.415	-0.0126682	13.1408	0
	Medium	DYQELmNVK	1	4	1	A0A0G2JWX4	M6(Oxidation)	0	2.24701	0	2	1155.53	-1.59716	24.6838	0
Q4KM60	Ribosomal protein (Fragment) OS=Rattus norvegicus OX=10116 GN=Rpl10a PE=2 SV=1 - [Q4KM60_RAT]	31.7784	33.5	4	7	7	9	206	23.5209	10.0669
	A2	Sequence	# PSMs	# Proteins	# Protein Groups	Protein Group Accessions	Modifications	ΔCn	XCorr	Probability	Charge	MH+ [Da]	ΔM [ppm]	RT [min]	# Missed Cleavages
	High	KYDAFLASESLIK	2	2	1	Q4KM60		0	4.0028	0	3	1484.8	-0.443149	39.0823	1
	High	YDAFLASESLIK	1	2	1	Q4KM60		0	3.92546	0	2	1356.7	0.0192691	44.3975	0
	High	FSVcVLGDQQHcDEAK	1	3	1	Q4KM60	C4(Carbamidomethyl); C12(Carbamidomethyl)	0	3.62759	0	2	1892.83	1.39047	30.5568	0
	High	VLcLAVAVGHVK	1	3	1	Q4KM60	C3(Carbamidomethyl)	0	3.58283	0	3	1265.74	1.42016	34.1251	0
	High	FPSLLTHNENmVAK	2	4	1	Q4KM60	M11(Oxidation)	0	3.53058	0	2	1616.81	-0.0433616	30.9545	0
	High	AVDIPHmDIEALKK	1	3	1	Q4KM60	M7(Oxidation)	0	3.28571	0	2	1595.85	1.06632	27.9739	1
	High	AVDIPHmDIEALK	1	3	1	Q4KM60	M7(Oxidation)	0	2.79595	0	2	1467.75	0.077719	32.2421	0
Q3KRD8	Eukaryotic translation initiation factor 6 OS=Rattus norvegicus OX=10116 GN=Eif6 PE=1 SV=1 - [IF6_RAT]	31.6814	56.73	2	8	8	9	245	26.5542	4.7417
	A2	Sequence	# PSMs	# Proteins	# Protein Groups	Protein Group Accessions	Modifications	ΔCn	XCorr	Probability	Charge	MH+ [Da]	ΔM [ppm]	RT [min]	# Missed Cleavages
	High	HGLLVPNNTTDQELQHIR	2	2	1	Q3KRD8		0	5.27677	0	3	2085.08	-0.262963	31.5634	0
	High	QTVADQVLVGSYcVFSNQGGLVHPK	1	2	1	Q3KRD8	C13(Carbamidomethyl)	0	3.74773	0	3	2703.39	12.228	47.3892	0
	High	TSIEDQDELSSLLQVPLVAGTVNR	1	2	1	Q3KRD8		0	3.7117	0	3	2584.35	1.68474	56.8939	0
	High	LSALGNVTTcNDYVALVHPDLDR	1	2	1	Q3KRD8	C10(Carbamidomethyl)	0	3.45286	0	3	2543.26	-0.124216	44.4775	0
	High	ETEEILADVLK	1	2	1	Q3KRD8		0	3.18138	0	2	1259.67	-1.52674	43.9144	0
	High	ASFENNcEVGcFAK	1	2	1	Q3KRD8	C7(Carbamidomethyl); C11(Carbamidomethyl)	0	3.16482	0	2	1632.68	-0.168592	30.7216	0
	High	NSLPDSVQIR	1	2	1	Q3KRD8		0	2.62328	0	2	1128.6	0.383296	28.5797	0
	Medium	LNEAKPSTIATSmR	1	2	1	Q3KRD8	M13(Oxidation)	0	2.25067	0	2	1534.79	0.25816	17.5144	0
B0BNN3	Carbonic anhydrase 1 OS=Rattus norvegicus OX=10116 GN=Ca1 PE=1 SV=1 - [CAH1_RAT]	31.4568	33.72	1	7	7	9	261	28.2822	7.41553
	A2	Sequence	# PSMs	# Proteins	# Protein Groups	Protein Group Accessions	Modifications	ΔCn	XCorr	Probability	Charge	MH+ [Da]	ΔM [ppm]	RT [min]	# Missed Cleavages
	High	HDSSLKPVSVSYNPATAK	2	1	1	B0BNN3		0	4.82004	0	3	1900.98	0.209607	24.2835	0
	High	LYPIANGNNQSPIDIK	1	1	1	B0BNN3		0	4.01989	0	2	1756.92	0.69927	37.4289	0
	High	ESISLSPEQLAQLR	2	1	1	B0BNN3		0	4.00056	0	2	1570.84	-0.328564	43.0143	0
	High	ADGLAIIGVLmK	1	1	1	B0BNN3	M11(Oxidation)	0	3.03073	0	2	1216.7	2.81972	46.2407	0
	High	VGPANPNLQK	1	1	1	B0BNN3		0	2.47062	0	2	1037.57	0.733691	16.7641	0
	Medium	VLDALSSVK	1	1	1	B0BNN3		0	2.43482	0	2	931.546	-0.235527	29.2709	0
	Medium	GGPLADSYR	1	1	1	B0BNN3		0	2.3124	0	2	935.458	-0.569919	21.0744	0
B5DFG2	Hnrnpl protein (Fragment) OS=Rattus norvegicus OX=10116 GN=Hnrnpl PE=2 SV=1 - [B5DFG2_RAT]	31.4136	17.69	4	5	5	8	571	61.945	7.12256
	A2	Sequence	# PSMs	# Proteins	# Protein Groups	Protein Group Accessions	Modifications	ΔCn	XCorr	Probability	Charge	MH+ [Da]	ΔM [ppm]	RT [min]	# Missed Cleavages
	High	TENAGDQHGGGGGGGSGAAGGGGGENYDDPHK	3	3	1	B5DFG2		0	5.08274	0	3	2840.16	4.65508	11.2022	0
	High	NDQDTWDYTNPNLSGQGDPGSNPNKR	1	3	1	B5DFG2		0	4.24184	0	3	2890.26	0.602704	31.0225	1
	High	NGVQAmVEFDSVQSAQR	1	3	1	B5DFG2	M6(Oxidation)	0	3.83918	0	2	1881.88	1.41529	31.5074	0
	High	ASLNGADIYSGccTLK	1	3	1	B5DFG2	C12(Carbamidomethyl); C13(Carbamidomethyl)	0	3.62434	0	2	1729.79	1.15827	33.2495	0
	High	TPASPVVHIR	2	4	1	B5DFG2		0	3.23994	0	3	1076.62	-0.361881	21.0005	0
D4AA35	Acetylserotonin O-methyltransferase-like OS=Rattus norvegicus OX=10116 GN=Asmtl PE=1 SV=2 - [D4AA35_RAT]	31.1369	42.48	1	8	8	10	226	24.2347	5.79541
	A2	Sequence	# PSMs	# Proteins	# Protein Groups	Protein Group Accessions	Modifications	ΔCn	XCorr	Probability	Charge	MH+ [Da]	ΔM [ppm]	RT [min]	# Missed Cleavages
	High	RLLPSGPGQEVESQT	1	1	1	D4AA35		0	3.56412	0	2	1597.82	-0.190684	29.6502	1
	High	GDPLNAAGLPLNR	2	1	1	D4AA35		0	3.2687	0	2	1307.71	0.662098	36.1862	0
	High	EHSVITGVAIILTGGAGTR	1	1	1	D4AA35		0	3.26546	0	3	1852.03	-0.0656898	46.6747	0
	High	GYHVVLASASPR	2	1	1	D4AA35		0	3.24802	0	2	1256.67	0.0707549	24.0745	0
	High	LSDELVQEHVEGGEPWDK	1	1	1	D4AA35		0	3.20206	0	3	2066.97	2.04069	36.4594	0
	High	AGGYGLQAR	1	1	1	D4AA35		0	3.04291	0	2	892.464	0.100111	18.0504	0
	High	LLPSGPGQEVESQT	1	1	1	D4AA35		0	2.92818	0	2	1441.72	0.667125	31.5602	0
	High	GGAImAEAVR	1	1	1	D4AA35	M5(Oxidation)	0	2.60583	0	2	990.504	0.374208	17.2872	0
P14604	Enoyl-CoA hydratase, mitochondrial OS=Rattus norvegicus OX=10116 GN=Echs1 PE=1 SV=1 - [ECHM_RAT]	30.9878	37.93	1	9	9	10	290	31.4962	8.1333
	A2	Sequence	# PSMs	# Proteins	# Protein Groups	Protein Group Accessions	Modifications	ΔCn	XCorr	Probability	Charge	MH+ [Da]	ΔM [ppm]	RT [min]	# Missed Cleavages
	High	AQFGQPEILLGTIPGAGGTQR	2	1	1	P14604		0	5.10511	0	2	2111.12	0.147863	47.1961	0
	High	NSSVGLIQLNRPK	1	1	1	P14604		0	3.48556	0	2	1425.82	-0.251905	28.52	0
	High	ESVNAAFEmTLTEGNK	1	1	1	P14604	M9(Oxidation)	0	3.30633	0	2	1756.8	-0.730458	38.2217	0
	High	SLAmEmVLTGDR	1	1	1	P14604	M4(Oxidation); M6(Oxidation)	0	3.12864	0	2	1354.63	-0.449405	27.4069	0
	High	LFYSTFATDDR	1	1	1	P14604		0	2.87392	0	2	1335.62	1.66633	37.9414	0
	High	FLSHWDHITR	1	1	1	P14604		0	2.69782	0	2	1311.66	-0.443938	27.843	0
	High	TFQDcYSGK	1	1	1	P14604	C5(Carbamidomethyl)	0	2.65315	0	2	1105.46	0.483637	19.2214	0
	Medium	AFAAGADIK	1	1	1	P14604		0	2.37247	0	2	863.462	0.146587	22.0872	0
	Medium	EGmSAFVEK	1	1	1	P14604	M3(Oxidation)	0	2.20155	0	2	1013.46	0.579282	16.5774	0
Q6IG01	Keratin, type II cytoskeletal 1b OS=Rattus norvegicus OX=10116 GN=Krt77 PE=3 SV=1 - [K2C1B_RAT]	29.0627	6.55	2	1	5	9	519	57.2196	5.64307
	A2	Sequence	# PSMs	# Proteins	# Protein Groups	Protein Group Accessions	Modifications	ΔCn	XCorr	Probability	Charge	MH+ [Da]	ΔM [ppm]	RT [min]	# Missed Cleavages
	High	SKDEAEALYQTK	1	2	1	Q6IG01		0	4.17074	0	2	1382.68	-0.172326	19.7634	1
	High	FLEQQNQVLQTK	3	7	2	Q6IG01;A0A0G2JST3		0	3.91625	0	2	1475.79	-0.0795856	29.1994	0
	High	NKYEDEINK	2	6	3	Q6IG01;F7FFV2;Q10758		0	3.36076	0	3	1152.55	0.197905	14.855	1
	Medium	NKYEDEINKR	2	6	3	Q6IG01;F7FFV2;Q10758		0	3.0598	0	3	1308.65	0.0693556	15.0348	2
	Medium	YEDEINK	1	13	6	Q6IG01;A0A0G2JWX4;A0A0G2JST3;F7FFV2;Q6IG05;Q10758		0	2.25721	0	2	910.415	-0.0126682	13.1408	0
P29457	Serpin H1 OS=Rattus norvegicus OX=10116 GN=Serpinh1 PE=1 SV=1 - [SERPH_RAT]	28.5646	22.54	2	9	9	10	417	46.4882	8.82178
	A2	Sequence	# PSMs	# Proteins	# Protein Groups	Protein Group Accessions	Modifications	ΔCn	XCorr	Probability	Charge	MH+ [Da]	ΔM [ppm]	RT [min]	# Missed Cleavages
	High	TGLYNYYDDEKEK	1	2	1	P29457		0	3.62764	0	2	1637.73	-0.691308	26.8454	1
	High	LYGPSSVSFADDFVR	2	2	1	P29457		0	3.50468	0	2	1659.8	0.255519	46.1225	0
	High	DNQSGSLLFIGR	1	2	1	P29457		0	3.31298	0	2	1306.67	-0.619409	41.3954	0
	High	GVVEVTHDLQK	1	2	1	P29457		0	2.95096	0	2	1224.66	0.0338822	22.6148	0
	High	TGLYNYYDDEK	1	2	1	P29457		0	2.93138	0	2	1380.6	0.415447	30.7892	0
	High	HLAGLGLTEAIDK	1	2	1	P29457		0	2.45345	0	2	1337.74	0.233289	33.521	0
	Medium	LQLVEmPLAHK	1	2	1	P29457	M6(Oxidation)	0	2.37204	0	2	1294.72	-0.407025	28.5246	0
	Medium	AVAISLPK	1	2	1	P29457		0	2.30281	0	2	798.508	-0.155233	30.3164	0
	Medium	SYTVGVTmmHR	1	2	1	P29457	M8(Oxidation); M9(Oxidation)	0	2.24941	0	2	1313.6	1.28771	17.6268	0
M0RD20	Calpain small subunit 1 OS=Rattus norvegicus OX=10116 GN=Capns1 PE=1 SV=1 - [M0RD20_RAT]	28.4756	25.51	3	4	4	7	243	25.4304	5.42725
	A2	Sequence	# PSMs	# Proteins	# Protein Groups	Protein Group Accessions	Modifications	ΔCn	XCorr	Probability	Charge	MH+ [Da]	ΔM [ppm]	RT [min]	# Missed Cleavages
	High	ILGGVISAISEAAAQYNPEPPPPR	2	3	1	M0RD20		0	5.17418	0	3	2447.31	6.27729	54.9927	0
	High	SHYSNIEANESEEER	2	3	1	M0RD20		0	4.64569	0	3	1793.76	0.0150918	17.5398	0
	High	SmVAVmDSDTTGK	2	2	1	M0RD20	M2(Oxidation); M6(Oxidation)	0	3.97008	0	2	1373.59	0.490594	12.722	0
	High	TDGFGIDTcR	1	3	1	M0RD20	C9(Carbamidomethyl)	0	2.90083	0	2	1141.49	0.00437502	27.4026	0
P63102	14-3-3 protein zeta/delta OS=Rattus norvegicus OX=10116 GN=Ywhaz PE=1 SV=1 - [1433Z_RAT]	27.9179	31.84	2	6	7	9	245	27.7537	4.79248
	A2	Sequence	# PSMs	# Proteins	# Protein Groups	Protein Group Accessions	Modifications	ΔCn	XCorr	Probability	Charge	MH+ [Da]	ΔM [ppm]	RT [min]	# Missed Cleavages
	High	GIVDQSQQAYQEAFEISK	1	2	1	P63102		0	5.67229	0	2	2040.99	1.19667	43.9976	0
	High	SVTEQGAELSNEER	1	2	1	P63102		0	4.31171	0	2	1548.71	-0.0921569	21.2706	0
	High	DSTLImQLLR	2	11	6	P62260;P61983;P68511;P68255;P63102;P35213	M6(Oxidation)	0	2.95273	0	2	1205.66	1.75032	49.5363	0
	High	YLAEVAAGDDKK	2	2	1	P63102		0	2.89087	0	2	1279.65	-0.22335	18.5318	1
	Medium	YLAEVAAGDDK	1	2	1	P63102		0	2.31	0	2	1151.56	-0.990838	23.1503	0
	Medium	FLIPNASQPESK	1	2	1	P63102		0	2.18494	0	2	1330.7	-0.152198	32.0375	0
	Medium	DIcNDVLSLLEK	1	2	1	P63102	C3(Carbamidomethyl)	0	2.13838	0	2	1418.72	-0.411329	56.8765	0
A0A0G2K2V2	AP complex subunit beta OS=Rattus norvegicus OX=10116 GN=Ap1b1 PE=1 SV=1 - [A0A0G2K2V2_RAT]	27.545	9.77	3	6	7	9	942	103.758	5.17334
	A2	Sequence	# PSMs	# Proteins	# Protein Groups	Protein Group Accessions	Modifications	ΔCn	XCorr	Probability	Charge	MH+ [Da]	ΔM [ppm]	RT [min]	# Missed Cleavages
	High	APEVSQHVYQAYETILK	1	2	1	A0A0G2K2V2		0	3.69997	0	2	1976.01	0.100982	41.7644	0
	High	LQSSNIFTVAK	2	3	1	A0A0G2K2V2		0	3.44911	0	2	1207.67	-0.928661	33.4184	0
	High	QVGSISmDLQLTNK	1	3	1	A0A0G2K2V2	M7(Oxidation)	0	3.18594	0	2	1549.79	2.36542	34.1451	0
	High	DIPNENEAQFQIR	2	3	1	A0A0G2K2V2		0	3.11257	0	2	1573.76	0.597872	34.5181	0
	High	mEPLNNLQVAVK	1	5	2	P62944;A0A0G2K2V2	M1(Oxidation)	0	3.10355	0	2	1371.73	-1.05779	32.3666	0
	High	TVEGQDmLYQSLK	1	3	1	A0A0G2K2V2	M7(Oxidation)	0	2.75182	0	2	1527.73	-2.14873	31.1508	0
	High	DcPLNTEAASSK	1	3	1	A0A0G2K2V2	C2(Carbamidomethyl)	0	2.6967	0	2	1292.58	0.580291	17.9134	0
D4A488	Elastase 2, neutrophil (Predicted) OS=Rattus norvegicus OX=10116 GN=Elane PE=3 SV=1 - [D4A488_RAT]	27.3544	28.41	1	8	8	9	271	29.5381	9.27588
	A2	Sequence	# PSMs	# Proteins	# Protein Groups	Protein Group Accessions	Modifications	ΔCn	XCorr	Probability	Charge	MH+ [Da]	ΔM [ppm]	RT [min]	# Missed Cleavages
	High	NFQSVQVVLGAHDLR	1	1	1	D4A488		0	4.41421	0	2	1682.9	0.165968	38.2935	0
	High	NFVmSAAHcVNGR	1	1	1	D4A488	M4(Oxidation); C9(Carbamidomethyl)	0	3.69997	0	2	1478.67	1.87645	24.4773	0
	High	GGHFcGATLIAR	2	1	1	D4A488	C5(Carbamidomethyl)	0	3.2838	0	2	1259.63	-0.500461	26.3715	0
	High	VNVcTLVPR	1	1	1	D4A488	C4(Carbamidomethyl)	0	2.78597	0	2	1057.58	-0.694729	32.7997	0
	High	IFENGFDPSR	1	1	1	D4A488		0	2.77232	0	2	1181.56	-0.396284	32.033	0
	High	TPcVAmGWGR	1	1	1	D4A488	C3(Carbamidomethyl); M6(Oxidation)	0	2.70721	0	2	1150.51	-1.10369	26.8849	0
	High	RVNVcTLVPR	1	1	1	D4A488	C5(Carbamidomethyl)	0	2.60406	0	2	1213.68	-0.542517	27.8727	1
	Medium	QIFSVQR	1	1	1	D4A488		0	2.15037	0	2	877.487	-1.87807	25.542	0
A0A0H2UHM7	Tubulin alpha chain OS=Rattus norvegicus OX=10116 GN=LOC100909441 PE=3 SV=1 - [A0A0H2UHM7_RAT]	27.2729	24.78	2	1	8	9	448	49.7744	5.09717
	A2	Sequence	# PSMs	# Proteins	# Protein Groups	Protein Group Accessions	Modifications	ΔCn	XCorr	Probability	Charge	MH+ [Da]	ΔM [ppm]	RT [min]	# Missed Cleavages
	High	TIGGGDDSFNTFFSETGAGK	1	5	3	P68370;Q6P9V9;A0A0H2UHM7		0	4.83375	0	2	2007.89	-0.135184	45.3225	0
	High	VGINYQPPTVVPGGDLAR	1	2	1	A0A0H2UHM7		0	3.63472	0	2	1852.99	0.177906	40.2345	0
	High	DVNAAIATIK	1	5	3	P68370;Q6P9V9;A0A0H2UHM7		0	3.14433	0	2	1015.58	0.724504	30.7853	0
	High	IHFPLATYAPVISAEK	2	6	3	P68370;Q6P9V9;A0A0H2UHM7		0	3.1247	0	2	1756.97	1.73873	43.7977	0
	High	AVFVDLEPTVIDEVR	1	4	3	P68370;Q6P9V9;A0A0H2UHM7		0	2.46815	0	2	1701.91	0.896013	49.1808	0
	High	NLDIERPTYTNLNR	1	7	3	P68370;Q6P9V9;A0A0H2UHM7		0	2.4597	0	2	1718.88	-0.683192	30.9776	0
	Medium	EIIDLVLDR	1	4	3	P68370;Q6P9V9;A0A0H2UHM7		0	2.37782	0	2	1085.62	1.80229	45.6686	0
	Medium	YmAccLLYR	1	6	4	P68370;Q6P9V9;A0A0H2UHM7;F1LUM5	M2(Oxidation); C4(Carbamidomethyl); C5(Carbamidomethyl)	0	2.25188	0	2	1265.55	-1.39097	33.0167	0
A0A0G2JSW3	Globin a4 OS=Rattus norvegicus OX=10116 GN=Hbb PE=1 SV=1 - [A0A0G2JSW3_RAT]	27.0898	52.38	8	3	6	8	147	15.9552	8.07471
	A2	Sequence	# PSMs	# Proteins	# Protein Groups	Protein Group Accessions	Modifications	ΔCn	XCorr	Probability	Charge	MH+ [Da]	ΔM [ppm]	RT [min]	# Missed Cleavages
	High	YFDSFGDLSSASAImGNPK	3	2	1	A0A0G2JSW3	M15(Oxidation)	0	4.79141	0	2	2022.91	-1.6905	43.0016	0
	High	VVAGVASALAHK	1	8	2	A0A0G2JSW3;P11517		0	3.13983	0	2	1122.67	1.83079	23.9023	0
	High	EFSPcAQAAFQK	1	1	1	A0A0G2JSW3	C5(Carbamidomethyl)	0	2.75445	0	2	1383.64	-0.844107	29.9562	0
	High	LLVVYPWTQR	1	4	2	A0A0G2JSW3;P11517		0	2.68797	0	2	1274.73	0.78354	45.351	0
	High	KVINAFNDGLK	1	3	2	A0A0G2JSW3;P11517		0	2.56006	0	2	1218.68	-1.82897	26.3148	1
	High	VNPDDVGGEALGR	1	2	1	A0A0G2JSW3		0	2.51699	0	2	1298.63	-0.758753	26.7882	0
F1LMV6	Desmoplakin OS=Rattus norvegicus OX=10116 GN=Dsp PE=1 SV=1 - [F1LMV6_RAT]	26.9604	3.37	2	8	8	9	2877	332.187	6.82959
	A2	Sequence	# PSMs	# Proteins	# Protein Groups	Protein Group Accessions	Modifications	ΔCn	XCorr	Probability	Charge	MH+ [Da]	ΔM [ppm]	RT [min]	# Missed Cleavages
	High	GFFDPNTEENLTYLQLK	1	2	1	F1LMV6		0	4.77908	0	2	2029	2.11029	50.865	0
	High	GYFNEELSEILSDPSDDTK	1	2	1	F1LMV6		0	4.08422	0	2	2158.97	1.92466	52.5213	0
	Medium	SNKPIILR	2	1	1	F1LMV6		0	3.10241	0	3	940.594	-0.0602067	17.8952	0
	High	ALLQAILQTEDmLK	1	1	1	F1LMV6	M12(Oxidation)	0	2.70095	0	2	1602.88	2.7657	52.9472	0
	High	ETQSQLETER	1	1	1	F1LMV6		0	2.68677	0	2	1220.58	0.286662	14.3655	0
	High	IEVLEEELR	1	1	1	F1LMV6		0	2.50723	0	2	1129.61	0.144936	36.0117	0
	Medium	NHYNEEmSNLR	1	1	1	F1LMV6	M7(Oxidation)	0	2.43599	0	2	1422.61	0.286068	12.9032	0
	Medium	SQLQISNNR	1	1	1	F1LMV6		0	2.3295	0	2	1059.56	0.983507	16.6286	0
F1LV13	Heterogeneous nuclear ribonucleoprotein M OS=Rattus norvegicus OX=10116 GN=Hnrnpm PE=1 SV=1 - [F1LV13_RAT]	26.5303	15.36	4	7	7	8	690	73.6734	8.74854
	A2	Sequence	# PSMs	# Proteins	# Protein Groups	Protein Group Accessions	Modifications	ΔCn	XCorr	Probability	Charge	MH+ [Da]	ΔM [ppm]	RT [min]	# Missed Cleavages
	High	VGEVTYVELLmDAEGK	2	3	1	F1LV13	M11(Oxidation)	0	4.25574	0	2	1768.87	1.74953	49.642	0
	High	GDFFPPERPQQLPHGLGGIGmGLGPGGQPIDANHLNK	1	3	1	F1LV13	M21(Oxidation)	0	3.87242	0	4	3834.93	3.74997	41.561	0
	High	AFITNIPFDVK	1	4	1	F1LV13		0	3.13813	0	2	1264.69	0.281511	46.1726	0
	High	LGSTVFVANLDYK	1	3	1	F1LV13		0	3.00638	0	2	1426.76	-0.922403	40.866	0
	High	GcAVVEFK	1	3	1	F1LV13	C2(Carbamidomethyl)	0	2.96415	0	2	909.45	-0.310892	24.9417	0
	High	ADILEDKDGK	1	3	1	F1LV13		0	2.75649	0	2	1103.56	0.173772	14.8968	1
	High	EVFSmAGVVVR	1	3	1	F1LV13	M5(Oxidation)	0	2.74481	0	2	1209.63	-2.0266	31.3847	0
Q6P9V6	Proteasome subunit alpha type OS=Rattus norvegicus OX=10116 GN=Psma5 PE=1 SV=1 - [Q6P9V6_RAT]	25.5539	38.59	2	7	7	8	241	26.3942	4.79248
	A2	Sequence	# PSMs	# Proteins	# Protein Groups	Protein Group Accessions	Modifications	ΔCn	XCorr	Probability	Charge	MH+ [Da]	ΔM [ppm]	RT [min]	# Missed Cleavages
	High	AIGSASEGAQSSLQEVYHK	1	2	1	Q6P9V6		0	5.1194	0	2	1961.95	-2.31987	28.5486	0
	High	LFQVEYAIEAIK	2	1	1	Q6P9V6		0	3.46864	0	3	1423.78	0.60399	49.4163	0
	Medium	LNATNIELATVQPGQNFHmFTK	1	2	1	Q6P9V6	M19(Oxidation)	0	3.00127	0	3	2490.25	1.22017	40.2207	0
	High	EELEEVIKDI	1	2	1	Q6P9V6		0	2.8407	0	2	1216.63	1.39943	46.3332	1
	High	GVNTFSPEGR	1	2	1	Q6P9V6		0	2.75045	0	2	1063.52	-1.35862	21.4699	0
	Medium	ITSPLmEPSSIEK	1	2	1	Q6P9V6	M6(Oxidation)	0	2.25957	0	2	1447.74	2.75803	30.6593	0
	Medium	SSLIILK	1	2	1	Q6P9V6		0	2.15648	0	2	773.513	-0.291247	32.8341	0
D3ZUL3	Collagen type VI alpha 1 chain OS=Rattus norvegicus OX=10116 GN=Col6a1 PE=1 SV=1 - [D3ZUL3_RAT]	25.2805	5.37	1	4	4	6	1025	108.738	5.36377
	A2	Sequence	# PSMs	# Proteins	# Protein Groups	Protein Group Accessions	Modifications	ΔCn	XCorr	Probability	Charge	MH+ [Da]	ΔM [ppm]	RT [min]	# Missed Cleavages
	High	VLLFSDGNSQGATAEAIEK	2	1	1	D3ZUL3		0	5.85675	0	2	1949.98	0.215331	39.1283	0
	High	VAVVQYSGQGQQQPGR	2	1	1	D3ZUL3		0	4.3813	0	2	1701.87	-0.373022	22.8277	0
	High	TAEYDVAFGER	1	1	1	D3ZUL3		0	3.29237	0	2	1257.58	2.20971	31.5412	0
	Medium	VPNYQALLR	1	1	1	D3ZUL3		0	2.24245	0	2	1073.61	-0.87627	37.0918	0
Q5M819	Phosphoserine phosphatase OS=Rattus norvegicus OX=10116 GN=Psph PE=2 SV=1 - [SERB_RAT]	25.2473	44	1	8	8	8	225	24.9518	5.66846
	A2	Sequence	# PSMs	# Proteins	# Protein Groups	Protein Group Accessions	Modifications	ΔCn	XCorr	Probability	Charge	MH+ [Da]	ΔM [ppm]	RT [min]	# Missed Cleavages
	High	FYFNGEYAGFDETQPTAESGGK	1	1	1	Q5M819		0	4.42113	0	3	2415.04	-0.336174	42.7798	0
	High	FcGVEAAVSEmTR	1	1	1	Q5M819	C2(Carbamidomethyl); M11(Oxidation)	0	3.56299	0	2	1472.65	-1.31526	29.5331	0
	High	NVQVFLISGGFR	1	1	1	Q5M819		0	3.40717	0	2	1336.74	0.981261	46.966	0
	High	LNIPTTNVFANR	1	1	1	Q5M819		0	3.29814	0	2	1359.74	0.345375	39.63	0
	Medium	LLAEHPPHLTPGIR	1	1	1	Q5M819		0	2.94442	0	3	1550.88	-0.248485	27.7853	0
	High	AmGGALPFK	1	1	1	Q5M819	M2(Oxidation)	0	2.92389	0	2	907.473	2.11078	25.8995	0
	Medium	LALIQPSR	1	1	1	Q5M819		0	2.35407	0	2	897.552	-0.19059	28.0094	0
	Medium	SIVEHVAAK	1	1	1	Q5M819		0	2.33547	0	2	953.542	0.820757	13.6372	0
A0A0G2JUA5	AHNAK nucleoprotein OS=Rattus norvegicus OX=10116 GN=Ahnak PE=1 SV=1 - [A0A0G2JUA5_RAT]	25.0638	7.76	8	6	7	9	5450	580.754	6.13818
	A2	Sequence	# PSMs	# Proteins	# Protein Groups	Protein Group Accessions	Modifications	ΔCn	XCorr	Probability	Charge	MH+ [Da]	ΔM [ppm]	RT [min]	# Missed Cleavages
	High	SSEVVLSGDDEDYQR	2	2	1	A0A0G2JUA5		0	3.99728	0	2	1698.75	-0.199314	27.3535	0
	High	LPSGSGAASPTTGSAVDIR	1	2	1	A0A0G2JUA5		0	3.93403	0	2	1743.89	0.556167	28.1095	0
	High	SEDGVEGDLGETQSR	1	2	1	A0A0G2JUA5		0	3.33583	0	2	1578.68	-2.22181	23.281	0
	High	AEGPEVDVSLPK	1	6	1	A0A0G2JUA5		0	2.79345	0	2	1240.64	-1.58713	32.6392	0
	High	VDINAPEVEVQGK	1	3	1	A0A0G2JUA5		0	2.76843	0	2	1397.73	3.2737	30.1104	0
	Medium	ISMPDVGLNLKGPKLK	1	2	1	A0A0G2JUA5		0.4119	2.36537	0	2	1709.98	-10.1385	46.9386	2
	Medium	ADLDVSGPK	2	7	1	A0A0G2JUA5		0	2.23341	0	2	901.462	-0.156809	18.8238	0
P52555	Endoplasmic reticulum resident protein 29 OS=Rattus norvegicus OX=10116 GN=Erp29 PE=1 SV=2 - [ERP29_RAT]	25.0286	34.23	1	8	8	9	260	28.5569	6.62451
	A2	Sequence	# PSMs	# Proteins	# Protein Groups	Protein Group Accessions	Modifications	ΔCn	XCorr	Probability	Charge	MH+ [Da]	ΔM [ppm]	RT [min]	# Missed Cleavages
	High	DGDFENPVPYSGAVK	1	1	1	P52555		0	3.91639	0	2	1594.74	-0.15333	35.1286	0
	High	ILDQGEDFPASELAR	2	1	1	P52555		0	3.54577	0	2	1660.82	1.33223	38.9853	0
	High	FDTQYPYGEK	1	1	1	P52555		0	2.8017	0	2	1247.56	0.0879295	27.1582	0
	High	SLNILTAFR	1	1	1	P52555		0	2.73788	0	2	1034.6	0.177463	46.8651	0
	Medium	QGQDGLSGVK	1	1	1	P52555		0	2.31372	0	2	988.507	1.47645	14.1697	0
	Medium	ESYPVFYLFR	1	1	1	P52555		0	2.24668	0	2	1320.67	3.56523	53.6013	0
	Medium	LNmELSEK	1	1	1	P52555	M3(Oxidation)	0	2.21067	0	2	979.479	2.14191	14.6862	0
	Medium	GALPLDTVTFYK	1	1	1	P52555		0	2.20636	0	2	1324.71	0.0830735	43.9033	0
P47819	Glial fibrillary acidic protein OS=Rattus norvegicus OX=10116 GN=Gfap PE=1 SV=2 - [GFAP_RAT]	24.9848	19.77	4	7	8	9	430	49.9266	5.43994
	A2	Sequence	# PSMs	# Proteins	# Protein Groups	Protein Group Accessions	Modifications	ΔCn	XCorr	Probability	Charge	MH+ [Da]	ΔM [ppm]	RT [min]	# Missed Cleavages
	High	VESLEEEIQFLR	2	2	1	P47819		0	3.59502	0	2	1491.78	7.00187	48.5843	0
	High	LEAENNLAVYR	1	2	1	P47819		0	3.21363	0	2	1291.66	-1.44175	29.5213	0
	High	ALAAELNQLR	1	2	1	P47819		0	2.90695	0	2	1098.63	0.104934	34.4405	0
	High	LALDIEIATYR	1	9	2	Q10758;P47819		0	2.88034	0	2	1277.71	-0.973201	45.5906	0
	High	LDQLTTNSAR	1	2	1	P47819		0	2.63873	0	2	1118.58	0.157784	17.8841	0
	High	SYASSETmVR	1	2	1	P47819	M8(Oxidation)	0	2.5992	0	2	1146.51	-0.245404	15.6227	0
	Medium	DNLTQDLGTLR	1	2	1	P47819		0	2.28528	0	2	1245.64	-1.41464	37.5863	0
	Medium	QEADEATLAR	1	2	1	P47819		0	2.13434	0	2	1103.53	1.18158	16.392	0
O55215	Ribosomal protein S2 OS=Rattus norvegicus OX=10116 PE=2 SV=1 - [O55215_RAT]	24.3772	28.4	15	3	6	8	250	27.2135	9.62744
	A2	Sequence	# PSMs	# Proteins	# Protein Groups	Protein Group Accessions	Modifications	ΔCn	XCorr	Probability	Charge	MH+ [Da]	ΔM [ppm]	RT [min]	# Missed Cleavages
	High	SLEEIYLFSLPIK	1	15	2	O55215;D3ZAS1		0	4.13678	0	2	1551.87	2.24093	56.9685	0
	High	LLmmAGIDDcYTSAR	2	11	1	O55215	M3(Oxidation); M4(Oxidation); C10(Carbamidomethyl)	0	3.74692	0	2	1748.76	-0.412482	31.2862	0
	High	IGKPHTVPcK	2	10	1	O55215	C9(Carbamidomethyl)	0	2.75356	0	2	1136.62	0.0299285	5.41967	0
	High	GcTATLGNFAK	1	11	2	O55215;D3ZAS1	C2(Carbamidomethyl)	0	2.6203	0	2	1139.55	-2.02311	26.9865	0
	Medium	AEDKEWIPVTK	1	11	2	O55215;D3ZAS1		0	2.42173	0	2	1315.69	0.329534	26.882	1
	Medium	GTGIVSAPVPK	1	12	1	O55215		0	2.33441	0	2	1025.6	-0.342131	24.9295	0
Q4KM35	Proteasome subunit beta type-10 OS=Rattus norvegicus OX=10116 GN=Psmb10 PE=2 SV=1 - [PSB10_RAT]	23.7768	25.27	1	5	5	8	273	29.02	6.63916
	A2	Sequence	# PSMs	# Proteins	# Protein Groups	Protein Group Accessions	Modifications	ΔCn	XCorr	Probability	Charge	MH+ [Da]	ΔM [ppm]	RT [min]	# Missed Cleavages
	High	IYccGAGVAADTEmTTR	2	1	1	Q4KM35	C3(Carbamidomethyl); C4(Carbamidomethyl); M14(Oxidation)	0	4.42165	0	3	1891.8	-0.166762	25.0438	0
	High	mELHALSTGR	2	1	1	Q4KM35	M1(Oxidation)	0	2.79059	0	2	1130.56	0.519661	17.2218	0
	High	FAPGTTPVQTQEVR	2	1	1	Q4KM35		0	2.57313	0	2	1530.79	-0.535996	26.3755	0
	Medium	ALSSPIEPVQR	1	1	1	Q4KM35		0	2.26942	0	2	1196.66	-0.44449	27.5665	0
	Medium	ALTLELLEETVQAmEVE	1	1	1	Q4KM35	M14(Oxidation)	0	2.17604	0	2	1933.97	3.48219	60.2798	0
Q9Z0V5	Peroxiredoxin-4 OS=Rattus norvegicus OX=10116 GN=Prdx4 PE=2 SV=1 - [PRDX4_RAT]	23.7496	37.36	3	7	7	7	273	30.9881	6.65381
	A2	Sequence	# PSMs	# Proteins	# Protein Groups	Protein Group Accessions	Modifications	ΔCn	XCorr	Probability	Charge	MH+ [Da]	ΔM [ppm]	RT [min]	# Missed Cleavages
	High	ENEcHFYAGGQVYPGEVSR	1	1	1	Q9Z0V5	C4(Carbamidomethyl)	0	4.63929	0	3	2198.95	-1.01628	31.0399	0
	High	HGEVcPAGWKPGSETIIPDPAGK	1	1	1	Q9Z0V5	C5(Carbamidomethyl)	0	3.75767	0	3	2403.18	1.22674	34.2271	0
	High	IPLLSDLNHQISK	1	1	1	Q9Z0V5		0	3.47137	0	2	1477.84	1.21639	38.5047	0
	High	DYGVYLEDSGHTLR	1	1	1	Q9Z0V5		0	3.43589	0	2	1624.76	0.575283	34.4207	0
	High	VSVADHSLHLSK	1	1	1	Q9Z0V5		0	3.0621	0	2	1292.69	-0.790251	21.3055	0
	High	QITLNDLPVGR	1	3	1	Q9Z0V5		0	2.83986	0	2	1225.69	-0.284335	38.1977	0
	High	LVQAFQYTDK	1	1	1	Q9Z0V5		0	2.54345	0	2	1212.63	-0.443245	29.9361	0
F1LST1	Fibronectin OS=Rattus norvegicus OX=10116 GN=Fn1 PE=1 SV=3 - [F1LST1_RAT]	23.6598	4.11	3	6	6	7	2387	262.591	5.80811
	A2	Sequence	# PSMs	# Proteins	# Protein Groups	Protein Group Accessions	Modifications	ΔCn	XCorr	Probability	Charge	MH+ [Da]	ΔM [ppm]	RT [min]	# Missed Cleavages
	High	GFNcESKPEPEETcFDK	2	3	1	F1LST1	C4(Carbamidomethyl); C14(Carbamidomethyl)	0	4.09641	0	2	2073.85	0.305674	25.6481	0
	High	TETITGFQVDAIPANGQTPVQR	1	3	1	F1LST1		0	4.04805	0	3	2343.2	0.721904	40.6705	0
	High	HVLQSASAGSGSFTDVR	1	3	1	F1LST1		0	3.55344	0	2	1718.84	-0.82929	25.5465	0
	High	SSPVVIDASTAIDAPSNLR	1	3	1	F1LST1		0	3.52703	0	2	1913	-0.285133	40.2065	0
	High	SYTITGLQPGTDYK	1	3	1	F1LST1		0	3.25219	0	2	1543.76	-0.355001	34.6005	0
	Medium	VGDTYERPK	1	3	1	F1LST1		0	2.38426	0	2	1064.54	0.932081	8.22996	0
Q3MHS9	Chaperonin containing Tcp1, subunit 6A (Zeta 1) OS=Rattus norvegicus OX=10116 GN=Cct6a PE=1 SV=1 - [Q3MHS9_RAT]	23.5862	18.27	2	7	7	8	531	57.9807	7.07861
	A2	Sequence	# PSMs	# Proteins	# Protein Groups	Protein Group Accessions	Modifications	ΔCn	XCorr	Probability	Charge	MH+ [Da]	ΔM [ppm]	RT [min]	# Missed Cleavages
	High	DGNVLLHEmQIQHPTASLIAK	1	2	1	Q3MHS9	M9(Oxidation)	0	4.1076	0	3	2331.21	0.433636	34.3398	0
	High	QADLYISEGLHPR	2	2	1	Q3MHS9		0	3.37757	0	2	1498.76	-1.45346	30.9814	0
	High	VATAQDDITGDGTTSNVLIIGELLK	1	1	1	Q3MHS9		0	3.30181	0	3	2544.34	0.837996	55.51	0
	High	ALQFLEQVK	1	1	1	Q3MHS9		0	2.67004	0	2	1075.61	-0.340167	38.1045	0
	Medium	mLVSGAGDIK	1	2	1	Q3MHS9	M1(Oxidation)	0	2.42228	0	2	1006.52	-0.702828	21.4015	0
	Medium	GLVLDHGAR	1	2	1	Q3MHS9		0	2.38744	0	2	937.521	-0.944927	17.2977	0
	Medium	IITEGFEAAK	1	1	1	Q3MHS9		0	2.30098	0	2	1078.58	-1.04904	27.9383	0
Q52KJ9	Thioredoxin domain containing 1 OS=Rattus norvegicus OX=10116 GN=Tmx1 PE=1 SV=1 - [Q52KJ9_RAT]	23.3788	19.06	1	5	5	7	278	31.4147	5.30029
[truncated: 1,682 more rows]

## Sheet: 3
	Highlighted in text	Serine Hydrolase	Serine Protease
[truncated: 2,320 more rows]

## Sheet: 4
	Highlighted in text	Serine Hydrolase	Serine Protease
[truncated: 2,297 more rows]

## Sheet: 5
	Highlighted in text	Serine Hydrolase	Serine Protease
[truncated: 2,203 more rows]

[truncated: 22 more sheets: 6, 7, 7x, 8, 9, 9x, 10, 10x, 11, 12, 13, 14, 14x, 15, 15x, 16, 17, 18, 19, 20 …]
